# Supplementary material for: Muscle Cathepsin B Treatment Improves Behavioral and Neurogenic Deficits in a Mouse Model of Alzheimer's Disease
Source: Aging Cell. 2025 Oct 5;24(11):e70242. doi: 10.1111/acel.70242 (PMC12610946; doi:10.1111/acel.70242)
Supplement: Supplementary file 3 — Table S23: Data matrix of the hippocampal proteome. [file ACEL-24-e70242-s006.xlsx]

## Sheet: limma_genotype
logFC	AveExpr	t	P.Value	adj.P.Val	B	protein
1.25927	18.1531	8.91243	1.00902e-07	0.000378838	6.57912	App
0.533441	13.764	8.79536	9.22229e-08	0.000378838	6.69017	Dock9
1.71162	12.4146	6.2045	1.1776e-05	0.0294753	3.05726	Vtn
0.835577	14.252	5.54297	3.94285e-05	0.0740171	2.0903	C1qc
0.539499	12.9094	5.12989	8.16109e-05	0.102136	1.49185	Clcn6
-0.382824	13.6756	-5.14458	7.91463e-05	0.102136	1.51724	Rapgef5
0.884787	12.8325	4.85884	0.000156866	0.12592	0.951563	C1qb
0.738714	12.7899	4.86083	0.000147723	0.12592	0.999295	Ncstn
0.577379	12.6502	4.75816	0.000178643	0.12592	0.839065	Nrip3
-0.317371	16.0279	-4.74309	0.000184461	0.12592	0.812201	L1cam
-0.404893	14.6371	-4.81965	0.00015678	0.12592	0.948358	Dpp10
0.618448	12.5107	4.65227	0.000223855	0.140077	0.649738	C4b
-1.02789	11.868	-4.61151	0.000255936	0.147833	0.540015	Wasf1.Wasf2
-0.235859	15.7751	-4.51771	0.000298595	0.160154	0.407201	Mpp2
0.767058	13.2301	4.49072	0.000341715	0.171062	0.298959	C1qa
1.10996	11.4371	4.39249	0.000406556	0.181014	0.149645	Bhmt
0.867787	16.9143	4.26172	0.000586593	0.181014	-0.152774	Apoe
0.565267	12.7109	4.33122	0.000446122	0.181014	0.0678607	Pex11b
0.456593	12.7772	4.09303	0.000747295	0.181014	-0.370073	Dock11.Dock9
0.412708	13.5276	4.12288	0.000700418	0.181014	-0.314972	Itm2b
0.40478	14.2012	4.10836	0.000722841	0.181014	-0.341772	Hmgcl
0.277065	14.0048	4.27235	0.000506649	0.181014	-0.0399575	Rundc3a
0.239222	16.0156	4.23659	0.0005474	0.181014	-0.10558	Acat2
0.23285	13.0744	4.10376	0.00073009	0.181014	-0.35026	Tmem63b
0.225154	14.1051	4.23035	0.000554853	0.181014	-0.117057	Hsd17b8
-0.219033	15.021	-4.23516	0.000549096	0.181014	-0.108207	Syt7
-0.265542	11.9955	-4.18471	0.000612515	0.181014	-0.201001	Apbb1
-0.284535	15.3131	-4.1512	0.000658663	0.181014	-0.26272	Nap1l1
-0.415831	11.7818	-4.13783	0.000678051	0.181014	-0.287379	Pag1
-0.502355	12.0306	-4.32577	0.000451401	0.181014	0.057897	Cntn3.Cntn4
-0.647498	11.8901	-4.31305	0.00046398	0.181014	0.0346132	Plxnd1
0.7972	16.2411	4.10609	0.000809094	0.189859	-0.426134	Clu
-0.232394	12.6458	-4.01194	0.000891298	0.202811	-0.520089	Shc3
-0.142427	16.7951	-3.97281	0.000970496	0.214337	-0.592624	Myl6
-0.350653	11.2415	-3.94687	0.00102684	0.220301	-0.640729	Cntn3
0.358457	14.7202	3.91987	0.00108901	0.225777	-0.690859	Hexb
0.296016	14.0794	3.91006	0.0011125	0.225777	-0.70906	Hexa
0.800611	13.7541	3.88202	0.00128961	0.236187	-0.823943	Htra1
0.588891	10.8934	3.85447	0.0012557	0.236187	-0.812375	Slc39a11
-0.122397	18.6998	-3.84801	0.00127347	0.236187	-0.82437	Septin7
-0.445379	11.9356	-3.87422	0.00120281	0.236187	-0.77565	Pitpnm3
0.246588	14.8093	3.77416	0.00149579	0.256719	-0.961776	Ehd1
-0.36816	14.7571	-3.76838	0.00151473	0.256719	-0.972526	Alcam
-0.383301	14.133	-3.76426	0.00152838	0.256719	-0.980189	Plcxd3
-0.388394	11.8088	-3.76125	0.00153847	0.256719	-0.985809	Shisa9
0.215095	14.9378	3.7123	0.00171161	0.268887	-1.07694	Arsb
-0.431327	11.4307	-3.71038	0.00171881	0.268887	-1.08053	Zcchc18
-0.615214	9.89325	-3.71658	0.00169573	0.268887	-1.06897	Hcn3
-0.214522	14.981	-3.69863	0.00176336	0.270226	-1.10239	Olfm1
-0.159497	14.4955	-3.67056	0.00187459	0.276005	-1.15468	Ttc7b
-0.208916	16.6984	-3.67557	0.00185424	0.276005	-1.14535	Lin7a.Lin7b.Lin7c
0.630414	10.7099	3.60482	0.00216323	0.297082	-1.27713	Abca3
0.564583	11.0374	3.60569	0.00215911	0.297082	-1.2755	Lpl
0.530196	11.5123	3.53117	0.00253943	0.297082	-1.41426	Sidt2
0.276382	13.8531	3.50986	0.00265993	0.297082	-1.45392	Lamp1
0.240856	14.0123	3.53682	0.00250841	0.297082	-1.40375	Fbxo2
0.238707	14.2691	3.56256	0.00237174	0.297082	-1.35583	Lamp2
0.212614	12.6342	3.54998	0.00243757	0.297082	-1.37925	Glb1
0.211748	16.588	3.61354	0.0021225	0.297082	-1.26088	Arl8b
0.192403	14.1833	3.5136	0.00263837	0.297082	-1.44695	Nipsnap3b
0.191445	13.1669	3.56919	0.0023377	0.297082	-1.34347	Vps16
-0.137171	16.8937	-3.55538	0.00240907	0.297082	-1.36919	Sh3glb2
-0.159891	16.3038	-3.53186	0.00253563	0.297082	-1.41298	Dpysl4
-0.176468	17.3192	-3.59067	0.00223092	0.297082	-1.30348	Tppp
-0.180682	17.2347	-3.57697	0.00229846	0.297082	-1.32899	Sirpa
-0.197857	13.4465	-3.54247	0.00247771	0.297082	-1.39322	Dock3
-0.394521	13.2297	-3.50464	0.00269032	0.297082	-1.46363	Asic1
-0.437175	10.3439	-3.5116	0.00264987	0.297082	-1.45068	R3hcc1
0.560533	11.4519	3.48067	0.00283431	0.308447	-1.50823	Serpina3n
-0.12353	15.1988	-3.47246	0.00288535	0.309516	-1.5235	Rgs7
0.301578	15.7379	3.43436	0.00313446	0.311635	-1.59433	Epdr1
-0.201248	12.9131	-3.43148	0.00315411	0.311635	-1.59968	Eif2b5
-0.268274	11.4299	-3.44896	0.00303654	0.311635	-1.56718	Snrnp27
-0.292739	14.7133	-3.43995	0.00309661	0.311635	-1.58394	Cntfr
-0.316752	18.6081	-3.45604	0.00299019	0.311635	-1.55403	Sncb
-0.45596	10.9584	-3.45731	0.00298197	0.311635	-1.55167	Nr2c2
0.249133	12.4206	3.42461	0.00320157	0.312215	-1.61245	Rundc3b
-0.163064	17.1498	-3.38846	0.00346296	0.333377	-1.67958	Abat
0.666692	18.0235	3.37382	0.00382187	0.345764	-1.75138	Gfap
0.561545	10.4577	3.34314	0.00382071	0.345764	-1.76366	Pacc1
-0.308746	11.7119	-3.34578	0.00379891	0.345764	-1.75876	N4bp1
-0.537054	12.7786	-3.35754	0.00376879	0.345764	-1.74864	Slc6a2
-0.565593	10.7717	-3.36184	0.00366891	0.345764	-1.72899	Syvn1
0.959208	11.4807	3.33363	0.00404	0.348799	-1.80461	Orai1
0.639249	17.6404	3.33227	0.00417052	0.348799	-1.82621	Gfap.Krt5.Krt6a.Krt75.Krt76.Krt79.Krt8.Krt85.Vim
0.25508	16.6147	3.31993	0.00401783	0.348799	-1.80667	Pfkl.Pfkm
0.251789	15.6752	3.30181	0.00417872	0.348799	-1.84024	Rnh1
-0.275553	12.808	-3.32569	0.00396804	0.348799	-1.79601	Amigo1
-0.301606	11.0836	-3.3016	0.00418057	0.348799	-1.84062	Slc12a6
-0.407951	16.5835	-3.31404	0.00415532	0.348799	-1.83138	Macroh2a1.Macroh2a2
0.420266	13.8288	3.28801	0.00436048	0.353254	-1.87412	Itm2c
0.266737	12.9083	3.28059	0.00437509	0.353254	-1.8795	Itgb2
-0.315511	12.1159	-3.29056	0.00428175	0.353254	-1.86107	Fhip1b
0.86114	11.7826	3.2891	0.0044543	0.353779	-1.88763	Clcn7
-0.148856	16.4757	-3.26044	0.00457006	0.353779	-1.91677	Ddx39b
-0.367031	10.0003	-3.26891	0.00448706	0.353779	-1.9011	Unkl
-0.450226	10.8319	-3.26099	0.0045646	0.353779	-1.91575	Chd8
0.271025	12.7353	3.23844	0.0047927	0.36488	-1.95742	Abcb10
0.154156	12.8981	3.23671	0.00481065	0.36488	-1.96062	Tbc1d9b
0.471739	9.88768	3.21137	0.00508123	0.375727	-2.00737	Psen1
0.265621	13.3837	3.2069	0.00513056	0.375727	-2.01563	Cnn3
0.185148	14.19	3.20453	0.00515685	0.375727	-2.01999	Aprt
-0.229235	12.9813	-3.18715	0.00535395	0.375727	-2.05203	Phaf1
-0.262116	15.4831	-3.20423	0.0051602	0.375727	-2.02055	Cit
-0.34491	11.134	-3.19784	0.00523182	0.375727	-2.03232	Grid2
-0.391892	11.4738	-3.1945	0.00526972	0.375727	-2.03849	Sult1a1
-0.474427	9.2883	-3.1887	0.00533605	0.375727	-2.04917	Dnajc28
0.589308	10.3206	3.15614	0.00572404	0.375905	-2.10912	Pcdhb8
0.423363	11.3822	3.17119	0.00554136	0.375905	-2.08142	Rftn1
0.307996	13.6001	3.14946	0.00580703	0.375905	-2.12141	Syt11
0.233411	13.0261	3.15475	0.0057412	0.375905	-2.11167	Gns
-0.16068	15.6662	-3.17212	0.00553028	0.375905	-2.07971	Eci1
-0.216632	12.7121	-3.15559	0.0057308	0.375905	-2.11012	Bsn.Pclo
-0.275173	11.7585	-3.16135	0.00566009	0.375905	-2.09952	Cnot7
-0.282711	15.8461	-3.17639	0.0054796	0.375905	-2.07185	Stx1a
-0.457323	11.9474	-3.1501	0.00579902	0.375905	-2.12023	Arpp21
0.154746	13.7964	3.14254	0.00589414	0.378283	-2.13412	Kcnq2
0.427566	10.2624	3.13018	0.00605306	0.37877	-2.15683	Fmn1
-0.155158	13.461	-3.13132	0.00603816	0.37877	-2.15473	Ctnnd1
-0.235141	14.0191	-3.13281	0.00601885	0.37877	-2.15199	Gucy1b1
0.178117	12.5392	3.11906	0.00619959	0.384733	-2.17724	Sdf4
0.351582	12.0131	3.10673	0.00636613	0.39183	-2.19987	Man2b1
0.138664	16.3207	3.10035	0.00645412	0.394016	-2.21158	Ppib
0.206649	12.54	3.07485	0.0068174	0.406285	-2.25829	Zdhhc17
-0.127423	14.7993	-3.0784	0.00676557	0.406285	-2.25178	Gpr158
-0.41408	10.2875	-3.08115	0.00672578	0.406285	-2.24675	Drp2
0.769038	11.7926	3.05891	0.00723957	0.420519	-2.30353	Des.Gfap.Vim
0.362357	19.1511	3.04762	0.00733627	0.420519	-2.31735	Glo1
-0.112621	13.6157	-3.04453	0.00727544	0.420519	-2.31374	Nup93
-0.182284	16.9803	-3.044	0.00728373	0.420519	-2.31471	Npm1
-0.304976	13.9686	-3.04907	0.00720494	0.420519	-2.30544	Slc17a6
0.252129	12.2173	3.01196	0.00780093	0.427847	-2.37318	Grk6
0.196448	14.7889	3.01921	0.00768076	0.427847	-2.35995	Camk1d
0.143477	15.6507	3.01165	0.00780597	0.427847	-2.37373	Cndp2
-0.129527	13.0884	-3.01836	0.00769476	0.427847	-2.3615	Rictor
-0.136844	18.7006	-3.01872	0.0076889	0.427847	-2.36085	Ap2s1
-0.259905	11.9774	-3.01973	0.00767226	0.427847	-2.35901	Lysmd1.Lysmd2
-0.254745	13.798	-3.00767	0.00787279	0.428382	-2.38099	Shisa4
-0.205037	16.3197	-3.00362	0.00794121	0.428997	-2.38836	Pygm
0.228632	12.066	2.9994	0.00801323	0.429796	-2.39605	Pla2g7
0.190881	14.2503	2.97888	0.00837239	0.438417	-2.43339	Plbd2
0.175037	13.2555	2.97869	0.00837568	0.438417	-2.43373	Edf1
0.117903	14.5562	2.98562	0.00825274	0.438417	-2.42114	Mthfd1l
-0.224064	12.2752	-2.97541	0.00843458	0.438417	-2.43969	Amot
-0.354851	10.7613	-2.97368	0.0084659	0.438417	-2.44285	Phldb1
0.577163	10.1362	2.94829	0.00893686	0.451222	-2.48893	Slc2a6
0.302675	11.8436	2.94725	0.00895685	0.451222	-2.49083	Mrpl33
-0.177859	17.1214	-2.94988	0.00890673	0.451222	-2.48606	Fscn1
-0.194324	17.739	-2.94943	0.00891515	0.451222	-2.48686	Rtn1
-0.295735	11.0405	-2.94428	0.00901363	0.451222	-2.49621	Dhrs11
0.135102	15.6139	2.93868	0.00912172	0.451526	-2.50635	Rragc.Rragd
-0.648805	10.7625	-2.93775	0.00913995	0.451526	-2.50805	Jak2
0.782269	16.001	2.95219	0.00934581	0.453391	-2.51378	Gfap.Krt73
0.251597	13.8426	2.92663	0.00935885	0.453391	-2.52818	Arfgef3
0.241762	14.1706	2.93023	0.00928752	0.453391	-2.52167	Ntng2
0.224125	13.1902	2.91703	0.00955202	0.457137	-2.54556	Peak1
-0.110751	13.1712	-2.91674	0.00955794	0.457137	-2.54608	Hip1r
0.474815	11.0991	2.90754	0.00974684	0.463222	-2.56272	Rab3il1
0.233635	13.24	2.90336	0.00983381	0.464268	-2.57028	Gba
-0.160599	16.2811	-2.90056	0.00989251	0.464268	-2.57534	Kiaa0513
0.367394	12.9791	2.89482	0.0100139	0.466688	-2.5857	Galnt17
0.281303	12.7526	2.88362	0.0102548	0.466688	-2.60591	Dpp7
-0.193973	14.2742	-2.8893	0.0101318	0.466688	-2.59565	Grm3
-0.24727	13.5222	-2.88452	0.0102351	0.466688	-2.60427	Kctd16
-0.364764	12.2889	-2.88571	0.0102095	0.466688	-2.60214	Rpa3
0.215524	13.826	2.86633	0.0106378	0.468095	-2.63705	Rlbp1
0.162717	13.3122	2.87766	0.0103854	0.468095	-2.61665	Dgke
0.137472	15.3473	2.85987	0.0107845	0.468095	-2.64868	Aldh1b1
-0.133004	14.6384	-2.8698	0.0105598	0.468095	-2.6308	Cacna1e
-0.139571	16.6876	-2.8603	0.0107747	0.468095	-2.64791	Cadm3
-0.209708	15.7417	-2.86101	0.0107585	0.468095	-2.64664	Ntm
-0.244277	12.5442	-2.87275	0.0104941	0.468095	-2.6255	Shtn1
-0.26105	11.1832	-2.86649	0.0106343	0.468095	-2.63678	Garnl3
0.210209	12.6414	2.83923	0.0112663	0.476296	-2.68579	Vps39
0.145709	13.2228	2.8399	0.0112502	0.476296	-2.68458	Rmc1
-0.132894	13.0892	-2.83821	0.0112905	0.476296	-2.68761	Smarca2.Smarca4
-0.261356	11.7686	-2.84171	0.0112074	0.476296	-2.68134	Ipcef1
-0.330561	11.9537	-2.84405	0.011152	0.476296	-2.67713	Pkig
0.603546	11.4103	2.82172	0.0116913	0.477787	-2.71721	Zap70
0.333116	12.6583	2.81849	0.0117713	0.477787	-2.72299	Serinc1
0.196455	12.7307	2.83168	0.0114477	0.477787	-2.69934	Yipf5
-0.208635	13.2683	-2.8287	0.0115201	0.477787	-2.70469	Tmem121b
-0.283615	12.0891	-2.82646	0.0115748	0.477787	-2.70871	Lrrtm4
-0.341666	10.0179	-2.82142	0.0116986	0.477787	-2.71774	Tfeb
-0.452928	14.241	-2.83425	0.0117216	0.477787	-2.71157	Prmt3
-0.158279	12.5022	-2.8105	0.0119716	0.480977	-2.7373	Wrnip1
-0.19401	12.5218	-2.81025	0.011978	0.480977	-2.73775	Nup107
-0.130152	15.2926	-2.80724	0.0120544	0.481472	-2.74315	Pin1
0.319933	13.5694	2.7939	0.0123983	0.49033	-2.76699	Tanc1
-0.220402	16.2059	-2.79358	0.0124068	0.49033	-2.76758	Fabp3
0.486219	10.56	2.78125	0.0127334	0.49286	-2.78959	Rtf2
0.211681	14.7308	2.78359	0.0126708	0.49286	-2.78542	Hapln4
-0.105837	17.8765	-2.78173	0.0127205	0.49286	-2.78873	Ap2a1
-0.327846	13.0645	-2.78503	0.0126325	0.49286	-2.78286	Rgs6
-0.293835	12.1683	-2.77686	0.0128516	0.494884	-2.79742	Polr2i
0.256211	13.6351	2.76689	0.0131244	0.500259	-2.81522	Coq7
-0.24342	13.6691	-2.76875	0.0130729	0.500259	-2.81188	Stk32c
0.324062	12.08	2.74375	0.0137786	0.50212	-2.8564	Ctsz
0.249879	12.4718	2.7503	0.0135903	0.50212	-2.84475	Slc9a7
0.228052	13.2636	2.74171	0.0138378	0.50212	-2.86003	Nell2
0.183846	12.6712	2.73596	0.0140056	0.50212	-2.87023	Mrpl21
0.158522	16.3858	2.75204	0.0135407	0.50212	-2.84166	Arf5
-0.0804539	14.9178	-2.7567	0.0134085	0.50212	-2.83335	Cops4
-0.0829103	16.5961	-2.73471	0.0140425	0.50212	-2.87245	Myo5a
-0.0866624	15.2159	-2.75187	0.0135455	0.50212	-2.84196	Wdr13
-0.13089	14.5989	-2.7471	0.0136819	0.50212	-2.85044	Eppk1.Plec
-0.174537	18.4072	-2.73628	0.0139964	0.50212	-2.86967	Atp1a1
-0.213538	11.5624	-2.73736	0.0139646	0.50212	-2.86774	Pik3cb
-0.245489	11.9329	-2.735	0.0140341	0.50212	-2.87194	Psmd10
-0.300995	13.29	-2.76023	0.0133093	0.50212	-2.82706	Smarcd1.Smarcd3
0.157766	13.795	2.72313	0.0143879	0.502355	-2.89301	Apba2
0.118252	17.1088	2.71885	0.0145174	0.502355	-2.90058	C1qbp
-0.145228	13.603	-2.72854	0.0142254	0.502355	-2.8834	Rapgef4
-0.150866	16.1805	-2.72826	0.0142337	0.502355	-2.88389	Lasp1
-0.157144	15.8133	-2.72335	0.0143812	0.502355	-2.89262	Dnm2.Dnm3
-0.369269	11.9259	-2.72057	0.0144653	0.502355	-2.89754	Foxj3
-0.432852	16.6874	-2.73743	0.014353	0.502355	-2.88304	Mapk10.Mapk11.Mapk12.Mapk14.Mapk8.Mapk9
0.222802	14.5097	2.71502	0.0146345	0.504086	-2.90738	Hacd3
0.402913	9.97558	2.70404	0.0149748	0.511117	-2.92681	Ankrd27
-0.427516	11.4184	-2.70414	0.0149716	0.511117	-2.92663	Dusp14
-0.159086	13.4582	-2.69905	0.0151322	0.514151	-2.93564	U2surp
0.517911	12.0022	2.69421	0.0153823	0.515649	-2.94764	Npy2r
-0.0987001	14.0231	-2.69148	0.0153734	0.515649	-2.949	Arhgef7
-0.434327	10.1611	-2.69324	0.015317	0.515649	-2.9459	Frmd5
0.974997	10.6416	2.69785	0.0154644	0.516098	-2.94833	Hp
0.276773	11.2286	2.68494	0.0155852	0.517828	-2.96056	Snx9
-0.45598	10.2398	-2.68045	0.0157319	0.520401	-2.96848	Dvl1
-0.201291	12.1146	-2.67751	0.0158289	0.521312	-2.97366	Lrrc4c
0.693079	11.3728	2.67902	0.0159538	0.523131	-2.97702	Slc12a7
0.182001	12.5132	2.67156	0.0160267	0.523238	-2.98415	Srprb
1.90479	15.5159	2.64487	0.0176222	0.525099	-3.05221	Hnrnpd.Hnrnpdl
1.30665	12.4283	2.67781	0.016475	0.525099	-2.99529	Aplp2.App
0.437552	10.5486	2.64199	0.0170457	0.525099	-3.03616	Ubr5
0.433647	12.0935	2.62904	0.017511	0.525099	-3.05886	Spg21
0.342643	11.832	2.62868	0.0175241	0.525099	-3.05949	Nhsl1
0.323321	12.576	2.6341	0.0173277	0.525099	-3.04999	Syt3.Syt6
0.270482	12.6338	2.63907	0.0171493	0.525099	-3.04127	Lcp1
0.255609	13.2777	2.65076	0.0167373	0.525099	-3.02076	Trhde
0.251765	12.735	2.65805	0.0164849	0.525099	-3.00794	Edil3
0.234671	12.1594	2.6399	0.0171198	0.525099	-3.03982	Nsdhl
0.170034	13.9919	2.64795	0.0168354	0.525099	-3.02569	Tomm34
-0.101499	13.7408	-2.64175	0.0170541	0.525099	-3.03657	Cdc42bpb
-0.110975	15.2243	-2.63497	0.0172962	0.525099	-3.04846	Mpi
-0.152577	13.7482	-2.65994	0.01642	0.525099	-3.00461	Arrb1
-0.167558	16.2673	-2.62601	0.0176216	0.525099	-3.06417	Septin11
-0.175164	14.4618	-2.66438	0.0162687	0.525099	-2.9968	Anp32e
-0.18458	14.8417	-2.6398	0.0171236	0.525099	-3.04	Stx1a.Stx1b
-0.239971	14.1898	-2.6551	0.0165864	0.525099	-3.01312	Vgf
-0.288522	11.3715	-2.65347	0.0166427	0.525099	-3.01598	Sra1
-0.31862	11.2319	-2.66329	0.0163056	0.525099	-2.99871	Coil
-0.325507	11.6985	-2.63163	0.017417	0.525099	-3.05433	Irf2bpl
-0.371375	10.8435	-2.64696	0.0168701	0.525099	-3.02742	Zmym3
-0.255688	14.3259	-2.61993	0.0178457	0.52887	-3.07482	Ngef
-0.381474	11.5062	-2.61874	0.0178896	0.52887	-3.07688	Tmem132e
0.482955	10.3288	2.61071	0.0181903	0.529423	-3.09093	Psme4
0.348029	10.6534	2.61355	0.0180836	0.529423	-3.08597	Sparc
0.191717	11.7226	2.61219	0.0181348	0.529423	-3.08835	B3gat3
0.169096	12.4337	2.61164	0.0181553	0.529423	-3.0893	Ogfrl1
0.222979	14.7045	2.60543	0.0183909	0.531143	-3.10016	Fdps
-0.421075	10.281	-2.6056	0.0183843	0.531143	-3.09986	Dact3
0.17076	13.9867	2.59892	0.0186409	0.5363	-3.11153	Nfat5
0.251436	12.0145	2.595	0.018793	0.536867	-3.11836	Tstd3
0.140191	14.2019	2.59472	0.0188036	0.536867	-3.11884	Vwa5a
-0.122603	13.9925	-2.59268	0.0188834	0.537105	-3.12241	Pick1
-0.083027	15.8997	-2.58727	0.0190962	0.540524	-3.13183	Rab35
-0.196689	13.2998	-2.58597	0.0191476	0.540524	-3.1341	Herc4
0.303867	17.7101	2.57679	0.0196813	0.548586	-3.15451	Dynll1.Dynll2
0.268451	11.6509	2.5742	0.0196196	0.548586	-3.15458	Mdga1
0.263903	10.4287	2.57159	0.0197254	0.548586	-3.1591	Dph1
-0.126129	14.3186	-2.5733	0.0196558	0.548586	-3.15613	Lmtk3
0.140977	16.2617	2.56801	0.0198721	0.550626	-3.16533	Idh1
0.151339	13.8962	2.56367	0.0200512	0.553545	-3.17287	Coq3
-0.28632	12.7429	-2.56137	0.0201466	0.554141	-3.17686	Susd2
0.22279	16.1172	2.55366	0.0204698	0.555214	-3.19023	Prrt1
0.189006	15.7922	2.55139	0.0205659	0.555214	-3.19417	Camk1.Camk1d
0.169583	15.2635	2.55131	0.0205692	0.555214	-3.1943	Msn
0.130909	12.646	2.55058	0.0206	0.555214	-3.19556	Phka2
-0.132261	16.1905	-2.55227	0.0205284	0.555214	-3.19263	Hprt1
-0.195776	16.5803	-2.5499	0.0206292	0.555214	-3.19675	Cadm1
0.68151	15.3619	2.55805	0.021024	0.555852	-3.20109	Gfap.Vim
0.254638	11.013	2.54464	0.0208541	0.555852	-3.20585	Nprl3
-0.0998436	13.7714	-2.54747	0.0207326	0.555852	-3.20095	Preb
-0.112602	15.4597	-2.53902	0.021097	0.555852	-3.21558	Cask
-0.161592	11.8488	-2.53974	0.0210657	0.555852	-3.21433	Slc25a35
-0.289787	12.4903	-2.54294	0.0209273	0.555852	-3.20879	Dcaf8
0.116177	16.8675	2.53605	0.0212265	0.557306	-3.22071	Fasn
-0.180501	12.4964	-2.52503	0.021713	0.568094	-3.23973	Tmem87a
-0.107913	15.8506	-2.52193	0.0218521	0.569747	-3.24508	Myh10
0.136417	15.7078	2.51859	0.0220024	0.571682	-3.25084	Capn5
-0.38164	16.5439	-2.52508	0.0221745	0.574167	-3.25039	Pcp4
0.444836	11.9242	2.51116	0.0223408	0.574511	-3.26363	Apod
-0.311859	13.7554	-2.5144	0.0223074	0.574511	-3.26067	Igsf21
-0.123239	15.6314	-2.50755	0.0225071	0.575166	-3.26985	Cacna2d1
-0.634518	11.7579	-2.51457	0.0225195	0.575166	-3.26534	Entpd4
0.508373	11.7859	2.50617	0.0226675	0.575512	-3.27438	Cic
0.170876	15.1681	2.49752	0.0229751	0.575512	-3.2871	Phf24
0.118598	14.1299	2.49714	0.0229929	0.575512	-3.28775	Gabrb3
0.117359	15.4422	2.50135	0.0227954	0.575512	-3.28052	Atic
-0.128877	14.7274	-2.49882	0.0229139	0.575512	-3.28486	Ilf3.Strbp
-0.151054	16.4029	-2.50016	0.0228513	0.575512	-3.28257	Epb41l1
0.399539	15.3722	2.47217	0.0247128	0.577287	-3.34094	Des.Vim
0.326116	11.6928	2.46535	0.0245389	0.577287	-3.34222	Gca
0.319637	13.2901	2.47348	0.0241944	0.577287	-3.32955	Krit1
0.313088	10.4607	2.46105	0.0247551	0.577287	-3.34956	Polr2j
0.27599	10.6831	2.48248	0.023694	0.577287	-3.3129	P4htm
0.215478	12.5286	2.47815	0.0239049	0.577287	-3.32032	Odr4
0.200327	12.8039	2.46735	0.0244389	0.577287	-3.33881	Ddhd1
0.199099	11.8222	2.46176	0.0247194	0.577287	-3.34835	Safb2
0.182694	14.3203	2.48901	0.0233794	0.577287	-3.30171	Rhob
0.157626	18.6312	2.49045	0.0233106	0.577287	-3.29924	Prdx6
0.153457	16.2386	2.46881	0.024366	0.577287	-3.33631	Arl8a
-0.0993841	14.6153	-2.47744	0.0239396	0.577287	-3.32153	Pdpk1
-0.118028	13.5587	-2.47682	0.0239704	0.577287	-3.32261	Fmr1
-0.157462	16.2173	-2.46401	0.024606	0.577287	-3.34451	Actn4
-0.193657	12.3531	-2.48731	0.0234609	0.577287	-3.30462	Sema4d
-0.202725	12.5657	-2.48764	0.0234452	0.577287	-3.30407	Fmnl2.Fmnl3
-0.222438	11.7747	-2.4741	0.0241039	0.577287	-3.32726	Mdga2
-0.262012	11.7252	-2.48032	0.023799	0.577287	-3.31661	Eif4ebp2
-0.271901	12.0202	-2.46694	0.0244595	0.577287	-3.33951	Rtn2
-0.461713	9.53855	-2.47285	0.0241654	0.577287	-3.32939	Insyn2a
-0.469432	11.7388	-2.46269	0.0246727	0.577287	-3.34677	Mrpl19
-0.481965	11.6491	-2.47921	0.0238535	0.577287	-3.31852	Moxd1
0.331017	16.7687	2.45884	0.025219	0.57757	-3.36024	Cpne6
0.237219	11.2005	2.45171	0.0252316	0.57757	-3.3655	Zcchc8
0.112924	15.7837	2.455	0.0250628	0.57757	-3.35989	Ivd
0.106297	16.4368	2.45044	0.0252973	0.57757	-3.36767	Phb
-0.109147	14.8807	-2.45258	0.0251872	0.57757	-3.36403	Nono
-0.134582	14.6103	-2.4534	0.025145	0.57757	-3.36263	Tsc22d1
-0.322386	12.9782	-2.44879	0.0253826	0.57757	-3.37049	Ptpn5
-0.334204	11.5195	-2.44994	0.025323	0.57757	-3.36852	Mmgt1
-0.155578	12.7547	-2.44726	0.0254615	0.577615	-3.37308	Ppp1r16a
0.491837	9.89064	2.44342	0.0256618	0.578635	-3.37963	Klhl36
0.204543	12.2423	2.44346	0.0256598	0.578635	-3.37956	Fbxl20
-0.108302	13.1473	-2.4405	0.0258147	0.578635	-3.38459	Naa25
-0.201769	12.8052	-2.44117	0.0257794	0.578635	-3.38345	Camk1
0.115866	18.3525	2.43744	0.0259762	0.578781	-3.3898	Pygb
0.085182	15.1792	2.43375	0.0261723	0.578781	-3.39608	Vars1
-0.0994102	13.0474	-2.43463	0.0261254	0.578781	-3.39458	Ranbp2
-0.259656	11.4202	-2.4331	0.0262066	0.578781	-3.39718	Hmgb3
-0.504299	11.1584	-2.43874	0.0259075	0.578781	-3.38759	Itgb5
0.387446	10.5676	2.43098	0.0263198	0.579077	-3.40078	Senp7
0.366429	9.49136	2.42909	0.0264217	0.579077	-3.404	Krtcap2
0.299807	11.1517	2.42853	0.0264514	0.579077	-3.40494	Ptpn6
0.4234	14.582	2.43504	0.0266889	0.57921	-3.40462	Cpne7
0.291465	11.2088	2.4247	0.0266586	0.57921	-3.41145	Sgsm2
-0.187593	12.3403	-2.42594	0.0265914	0.57921	-3.40934	Wdr6
0.413996	13.6632	2.42556	0.027119	0.580162	-3.41908	Cd9
0.25334	11.5628	2.41697	0.0270803	0.580162	-3.42455	Ikbkb
0.177401	12.9957	2.4186	0.026991	0.580162	-3.42179	Acp2
-0.319528	11.9857	-2.42126	0.0268456	0.580162	-3.41729	Tiam2
-0.967908	12.8634	-2.43271	0.0270559	0.580162	-3.41287	Gna11.Gna14
0.329012	10.435	2.40463	0.0277673	0.58278	-3.44544	Serpinf1
0.30115	14.5126	2.41185	0.0275888	0.58278	-3.43714	Aldh4a1
0.240111	11.6358	2.40823	0.027565	0.58278	-3.43934	Hgh1
-0.121645	15.3429	-2.41177	0.0273676	0.58278	-3.43335	Fbxl16
-0.14513	13.5886	-2.40577	0.0277031	0.58278	-3.44351	Oscp1
-0.323866	10.7876	-2.40432	0.0277847	0.58278	-3.44596	Casp1
-0.376192	10.612	-2.41022	0.0274539	0.58278	-3.43598	Zbtb7a
0.450189	16.2737	2.36156	0.0310548	0.58607	-3.52944	Shisa6
0.377387	10.5102	2.38861	0.0286829	0.58607	-3.47247	Ugdh
0.339231	15.7961	2.36423	0.0305876	0.58607	-3.52045	Gapdh.Gapdhs
0.31621	11.7719	2.35351	0.0307896	0.58607	-3.53145	Rtn4rl1
0.312985	11.4223	2.36088	0.0303356	0.58607	-3.5191	Ptdss1
0.303789	10.7385	2.38115	0.0291192	0.58607	-3.48505	Arrdc1
0.299775	11.5705	2.37943	0.0292209	0.58607	-3.48795	Mrps25
0.294526	12.0427	2.35987	0.030398	0.58607	-3.5208	Necap2
0.289734	11.2281	2.38302	0.0290097	0.58607	-3.48191	Ube2e2
0.264045	12.4711	2.3763	0.0294062	0.58607	-3.49321	Spock2
0.251297	11.2264	2.37052	0.0297515	0.58607	-3.50292	Dnph1
0.209948	12.3794	2.35987	0.030398	0.58607	-3.5208	Lamtor3
0.159134	12.5637	2.36804	0.0299007	0.58607	-3.50709	Armcx3
0.132914	14.794	2.35108	0.0309408	0.58607	-3.53552	Erp29
0.132586	13.6901	2.39046	0.0285762	0.58607	-3.46937	Vps33a
0.124287	15.7907	2.37067	0.0297427	0.58607	-3.50268	Gk
-0.0883936	13.9327	-2.35945	0.0304233	0.58607	-3.5215	Wnk2
-0.0928637	15.0706	-2.35716	0.0305643	0.58607	-3.52534	Ptk2
-0.104673	15.0937	-2.34912	0.0310635	0.58607	-3.53881	Ahcyl1
-0.125459	17.699	-2.39012	0.0285958	0.58607	-3.46994	Gpm6a
-0.138632	14.1092	-2.35943	0.0304249	0.58607	-3.52154	Sgtb
-0.149918	13.7155	-2.35042	0.0309821	0.58607	-3.53663	Rap2a.Rap2c
-0.151196	12.7667	-2.3527	0.0308404	0.58607	-3.53281	Ralgapa1
-0.175959	13.6324	-2.36697	0.0299652	0.58607	-3.50888	Cpsf6
-0.179468	13.1978	-2.36423	0.0301315	0.58607	-3.51348	Sorcs2
-0.189681	13.2648	-2.36659	0.0299883	0.58607	-3.50952	Rhot1.Rhot2
-0.195346	12.2019	-2.38739	0.028754	0.58607	-3.47454	Jph4
-0.196261	13.6049	-2.36174	0.0302834	0.58607	-3.51766	Slc12a4.Slc12a5
-0.216147	12.5251	-2.3838	0.0289639	0.58607	-3.48059	Tle5
-0.218047	12.1301	-2.36566	0.0300451	0.58607	-3.51109	Atp8a2
-0.229153	11.468	-2.3749	0.0294892	0.58607	-3.49556	Evl
-0.267391	14.4482	-2.37102	0.0298097	0.58607	-3.50347	Septin7.Septin9
-0.296798	12.0792	-2.38049	0.0291584	0.58607	-3.48617	Pars2
-0.302728	12.7161	-2.3535	0.0307906	0.58607	-3.53147	Crhbp
-0.348723	11.3324	-2.37654	0.0293922	0.58607	-3.49281	Olfm2
-0.37089	9.91613	-2.39343	0.0284046	0.58607	-3.46435	Atn1
-0.398763	10.9952	-2.4001	0.0280235	0.58607	-3.4531	Cdh6
-0.46596	11.0743	-2.3833	0.0289931	0.58607	-3.48143	Sox8
-0.876101	12.0225	-2.38773	0.0295258	0.58607	-3.48675	Kmt2a
-1.06568	12.1856	-2.41114	0.0282465	0.58607	-3.44889	Naip5
0.375696	11.0009	2.34378	0.0313989	0.589435	-3.54773	Sema3e
0.301829	10.7888	2.34496	0.0313248	0.589435	-3.54576	Clstn2
-0.28088	11.8423	-2.34184	0.0315221	0.590273	-3.55098	Cldnd1
0.407572	10.6849	2.33434	0.0320007	0.592534	-3.56349	Rnf13
0.203832	11.6224	2.33621	0.031881	0.592534	-3.56038	Lamtor5
-0.129858	15.3453	-2.33095	0.0322192	0.592534	-3.56914	Efr3b
-0.193764	16.4307	-2.33101	0.0322155	0.592534	-3.56905	Gad2
-0.254335	12.7061	-2.33691	0.0318361	0.592534	-3.55921	Slc25a44
-0.257295	12.9116	-2.33547	0.0319279	0.592534	-3.5616	Slc25a19
-0.292468	10.6665	-2.33011	0.0322741	0.592534	-3.57056	Smap
-0.435938	10.7224	-2.33118	0.0322044	0.592534	-3.56876	Serpina6
0.637671	13.7378	2.34046	0.0325032	0.595285	-3.566	Homer3
-0.273783	11.2952	-2.32508	0.0326016	0.595634	-3.57893	Wnk3
0.549515	10.4283	2.3056	0.0338995	0.597358	-3.6113	Gpkow
0.388687	12.873	2.31423	0.0336327	0.597358	-3.60118	Spock1
0.256311	12.6422	2.31854	0.033032	0.597358	-3.58981	Naprt
0.191036	15.9686	2.31041	0.0335742	0.597358	-3.60331	Ptk2b
0.151715	16.1967	2.31008	0.0335967	0.597358	-3.60386	Ctsd
0.084766	17.2313	2.31414	0.0333248	0.597358	-3.59713	Gatd3a
-0.103735	18.5309	-2.30645	0.0338417	0.597358	-3.60989	Syt1
-0.113997	14.9417	-2.30857	0.0336987	0.597358	-3.60638	Tnik
-0.119646	12.8615	-2.30522	0.0339254	0.597358	-3.61193	Clpx
-0.133677	15.6234	-2.30783	0.0337486	0.597358	-3.6076	Ppp1r2
-0.220308	11.2118	-2.30458	0.0339688	0.597358	-3.61299	Tsr1
-0.268906	14.5195	-2.30851	0.0338397	0.597358	-3.60829	Hsbp1
-0.272463	12.4102	-2.32145	0.03284	0.597358	-3.58498	Tdrp
-0.329351	10.8396	-2.30657	0.0338337	0.597358	-3.60969	Gtpbp10
-0.693552	12.0841	-2.33152	0.0329054	0.597358	-3.57828	Mapk8.Mapk9
-0.815962	11.9082	-2.32853	0.0331722	0.597358	-3.58417	Rcbtb1
0.157897	15.6866	2.30248	0.0341117	0.598469	-3.61647	Ociad2
0.476924	11.389	2.29567	0.0345797	0.602581	-3.62776	YD286_MOUSE
0.193521	12.6907	2.29094	0.0349078	0.602581	-3.63557	Thoc3
-0.0836634	20.3306	-2.29422	0.0346799	0.602581	-3.63015	Ywhae
-0.151891	13.1674	-2.29194	0.034838	0.602581	-3.63392	Mark1
-0.1922	13.9836	-2.29265	0.0347886	0.602581	-3.63274	Arpp19
-0.244535	12.2435	-2.29588	0.0345647	0.602581	-3.6274	Pak6
-0.542788	9.01324	-2.29158	0.0348635	0.602581	-3.63452	Fgd1
-0.0923428	17.4253	-2.28975	0.0349908	0.602629	-3.63754	Atp6v1d
-0.206013	12.3259	-2.2873	0.0351627	0.604204	-3.6416	Sestd1
0.180664	16.0641	2.28551	0.0352887	0.604983	-3.64456	Eif5a.Eif5a2
0.16146	13.9322	2.28012	0.0356696	0.60598	-3.65344	Cpt1c
-0.0758615	15.2121	-2.28073	0.0356269	0.60598	-3.65245	Agfg1
-0.178722	11.8877	-2.28287	0.0354751	0.60598	-3.64891	Rmnd5a
-0.514247	11.4965	-2.2832	0.0355692	0.60598	-3.64982	Eml1.Eml4.Eml5.Eml6
-0.118479	12.4722	-2.27659	0.0359219	0.608889	-3.65927	Anapc1
0.244839	11.9395	2.27027	0.0363774	0.61522	-3.66968	Arhgef6
0.463155	9.86486	2.26801	0.036541	0.616599	-3.67339	Fmr1.Fxr2
0.171969	13.5923	2.26194	0.0369855	0.61802	-3.68339	Vamp7
0.137271	12.3858	2.2641	0.0368266	0.61802	-3.67983	Kiaa0100
0.09294	13.4457	2.26528	0.0367405	0.61802	-3.67789	Alg2
-0.103842	14.9171	-2.25901	0.0372014	0.61802	-3.68819	Dnajc11
-0.121576	14.0517	-2.26059	0.0370845	0.61802	-3.68559	Bclaf1
-0.138445	14.6633	-2.26199	0.0369819	0.61802	-3.6833	Numb
-0.166309	11.2905	-2.25976	0.0371463	0.61802	-3.68697	Smpd4
-0.116149	14.5926	-2.25673	0.0373704	0.619458	-3.69194	Zc2hc1a
0.144176	13.5561	2.2537	0.0375958	0.621822	-3.6969	Stat1
0.288869	12.9648	2.24827	0.0380039	0.623082	-3.70581	Anxa4
-0.129436	14.5289	-2.24944	0.0379157	0.623082	-3.70389	Arhgap44
-0.176269	13.4037	-2.2491	0.0379414	0.623082	-3.70445	GOLGA7B
-0.30404	11.7794	-2.2485	0.0379861	0.623082	-3.70543	Rpa2
0.0999394	14.9557	2.24648	0.0381393	0.623939	-3.70875	Pdia4
0.223314	11.8159	2.24527	0.0382308	0.624021	-3.71073	Clcn2
-0.261241	11.5102	-2.24422	0.0383105	0.624021	-3.71244	Exosc7
0.201027	11.6981	2.23715	0.0388514	0.62874	-3.72401	Tmem143
-0.156923	13.452	-2.23771	0.0388085	0.62874	-3.7231	Ptprj
-0.177925	14.5194	-2.23845	0.0387515	0.62874	-3.72188	Cdv3
0.363039	11.4215	2.22407	0.0398707	0.633365	-3.74535	Eef1akmt1
0.279597	10.6193	2.22618	0.0397049	0.633365	-3.74192	Heph
0.261377	12.023	2.22192	0.0400408	0.633365	-3.74886	Atg9a
0.141053	16.405	2.22689	0.039649	0.633365	-3.74076	Atp6v1e1.Atp6v1e2
-0.107696	15.5927	-2.22443	0.0398421	0.633365	-3.74476	Ctbp1
-0.126497	13.1916	-2.23037	0.0393767	0.633365	-3.73508	Arhgap32
-0.143418	14.7084	-2.2318	0.0392653	0.633365	-3.73274	Cops6
-0.147723	16.0437	-2.22183	0.0400476	0.633365	-3.749	Lin7a
-0.151972	11.8788	-2.22223	0.0400159	0.633365	-3.74835	Ctdp1
-0.154782	12.3801	-2.22714	0.039629	0.633365	-3.74034	Thumpd1
-0.2952	12.3321	-2.22161	0.0400651	0.633365	-3.74936	Plekha6
0.415245	10.7552	2.21129	0.0408901	0.633853	-3.76614	Npc1
0.165156	11.7062	2.20941	0.0410422	0.633853	-3.7692	Wdfy2
0.156103	12.7822	2.21203	0.040831	0.633853	-3.76495	Clic1
0.141858	14.8085	2.21274	0.0407733	0.633853	-3.76379	Hars1.Hars2
0.131367	16.4035	2.21557	0.040546	0.633853	-3.75918	Atp6v1c1
0.117621	15.2008	2.20859	0.0411089	0.633853	-3.77053	Sort1
-0.122193	16.5437	-2.21031	0.0409695	0.633853	-3.76774	Hnrnpa1
-0.186867	13.6445	-2.21617	0.040498	0.633853	-3.75821	Tspan7
-0.210865	12.5523	-2.21053	0.0409514	0.633853	-3.76737	Cdk17
-0.23341	12.085	-2.21413	0.0406616	0.633853	-3.76153	Mblac1
-0.332087	11.9671	-2.21058	0.0409475	0.633853	-3.7673	Ube2f
-0.359546	11.7925	-2.21444	0.0406366	0.633853	-3.76102	CR025_MOUSE
0.20771	12.3843	2.20624	0.0413	0.634115	-3.77435	Ctss
-0.302895	15.4616	-2.21059	0.0413792	0.634115	-3.77165	Negr1
-0.347538	11.3096	-2.20599	0.04132	0.634115	-3.77475	Minpp1
0.549716	9.49024	2.20336	0.0415351	0.635207	-3.77902	Pcdha7.Pcdha9
0.263283	10.6397	2.20209	0.0416395	0.635511	-3.78108	Fnip1
-0.109499	13.055	-2.19963	0.0418419	0.637304	-3.78507	Mical3
0.497211	12.737	2.19863	0.042617	0.642806	-3.79342	Selenof
0.105737	14.3885	2.18616	0.042966	0.642806	-3.80686	Ruvbl2
0.105562	15.6554	2.18789	0.0428203	0.642806	-3.80407	Lap3
-0.0692224	15.1465	-2.18782	0.0428259	0.642806	-3.80418	Ppfia3
-0.0945017	14.4307	-2.19254	0.0424297	0.642806	-3.79654	Gnl1
-0.173545	11.9868	-2.19338	0.0423597	0.642806	-3.79518	Aktip
-0.174575	13.2886	-2.18987	0.0426534	0.642806	-3.80086	Magi1
-0.271755	15.1472	-2.19413	0.0425815	0.642806	-3.79671	Pde1b
-0.439569	10.0452	-2.18607	0.0429736	0.642806	-3.807	Cyp4f14.Cyp4f3
0.245302	16.9999	2.18649	0.0430882	0.643178	-3.80775	Hpca.Hpcal1
0.186399	12.549	2.18375	0.0431697	0.643178	-3.81075	Tmem106b
0.437421	10.0161	2.17565	0.0438621	0.643713	-3.82381	Cd180
0.369569	11.4261	2.17561	0.0438663	0.643713	-3.82389	Abcb6
0.109957	17.3314	2.18045	0.0434507	0.643713	-3.81607	Cap1
-0.0835746	13.7877	-2.17534	0.0438894	0.643713	-3.82432	Vwa8
-0.0937655	16.527	-2.17432	0.0439772	0.643713	-3.82596	Gpd1l
-0.0940114	13.9164	-2.17496	0.0439217	0.643713	-3.82492	Adgrl1
-0.404247	11.1164	-2.17869	0.0436016	0.643713	-3.81892	Cdk5r1
-0.502796	10.7913	-2.17529	0.0438938	0.643713	-3.8244	Zcchc17
-0.605561	9.98633	-2.17672	0.0437706	0.643713	-3.82209	Hnrnpa1.Hnrnpa2b1
-0.276516	10.5227	-2.17032	0.0443239	0.647525	-3.8324	Limd1
-0.224781	10.6535	-2.16881	0.0444549	0.648179	-3.83482	Nat10
0.262798	13.7444	2.16868	0.0445752	0.648673	-3.83602	Tmem9b
0.299711	11.3171	2.16481	0.0448053	0.65076	-3.84126	Rab3ip
-0.222598	11.9197	-2.16347	0.0449225	0.651203	-3.8434	Cntn4
0.134506	13.9999	2.16154	0.0450935	0.652422	-3.84652	Vti1a
-0.186762	12.3694	-2.16014	0.0452172	0.652666	-3.84876	Tenm1
-0.1952	12.8722	-2.15938	0.0452842	0.652666	-3.84998	Chd1
-0.152112	12.2539	-2.15509	0.0456664	0.654546	-3.85687	Pptc7
-0.163902	13.0506	-2.15638	0.0455513	0.654546	-3.8548	Bcar1
-0.231812	12.5894	-2.15498	0.0456761	0.654546	-3.85704	Vldlr
0.631636	10.4033	2.14938	0.0462276	0.654835	-3.86643	Zdhhc8
0.229213	11.4416	2.14604	0.0464812	0.654835	-3.87135	Mllt11
0.190632	12.1948	2.15061	0.0460682	0.654835	-3.86404	Msto1
0.181182	16.3637	2.14627	0.0464606	0.654835	-3.87099	Lxn
0.142204	13.4248	2.14778	0.046324	0.654835	-3.86858	Hscb
0.138246	14.8419	2.15241	0.0459066	0.654835	-3.86116	Lrrc59
-0.129188	13.0937	-2.14812	0.0462929	0.654835	-3.86803	Ank1
-0.154337	16.7014	-2.14782	0.0463204	0.654835	-3.86851	Efhd2
-0.358063	11.5306	-2.15031	0.0460947	0.654835	-3.86451	Stxbp1.Stxbp2
0.259216	10.6801	2.14217	0.0468341	0.654975	-3.87754	Abca1
0.251128	10.8914	2.14114	0.0469281	0.654975	-3.87918	Nfyc
0.251015	15.9396	2.13709	0.0474983	0.654975	-3.88728	Rida
0.206926	12.2111	2.13212	0.0477613	0.654975	-3.89358	Tprkb
0.180139	12.0692	2.13697	0.0473121	0.654975	-3.88585	Crppa
0.172792	15.301	2.1275	0.0481931	0.654975	-3.90094	Gsr
0.168103	12.1804	2.13251	0.0477253	0.654975	-3.89297	Tmem177
0.1249	14.9588	2.13417	0.0475705	0.654975	-3.89031	Nebl
0.112189	17.14	2.12758	0.0481861	0.654975	-3.90082	Phgdh
0.0889822	14.7332	2.12705	0.0482356	0.654975	-3.90166	Vps51
-0.0810639	14.7465	-2.14285	0.046772	0.654975	-3.87646	Strn
-0.0906594	16.1815	-2.12895	0.0480571	0.654975	-3.89863	Baiap2
-0.101529	13.7971	-2.12809	0.0481383	0.654975	-3.90001	B3glct
-0.114098	19.3471	-2.12878	0.048073	0.654975	-3.8989	Syn1
-0.11813	12.9069	-2.13735	0.0472764	0.654975	-3.88523	Znf638
-0.234194	14.9954	-2.1382	0.0472862	0.654975	-3.88461	Syn3
-0.251269	10.8145	-2.12927	0.0480277	0.654975	-3.89813	Med14
-0.299897	11.1027	-2.13245	0.0477305	0.654975	-3.89305	Gab2
-0.33445	13.4835	-2.14615	0.0469171	0.654975	-3.87492	Sncg
-0.527258	11.3108	-2.12896	0.0482121	0.654975	-3.89987	Usp22
0.889	12.2793	2.13126	0.0488761	0.656802	-3.90322	Myh1.Myh8
0.17092	15.0019	2.12008	0.0488949	0.656802	-3.91276	Prkca.Prkcg
-0.114807	16.0653	-2.12445	0.0484807	0.656802	-3.9058	Cyrib
-0.122467	15.6076	-2.12307	0.0486106	0.656802	-3.90799	Septin6
-0.161882	13.1157	-2.12024	0.048879	0.656802	-3.91249	Metap1
-0.503286	11.9213	-2.12698	0.0486941	0.656802	-3.90537	Ehd2.Ehd4
-0.0971188	13.2271	-2.11895	0.0490025	0.657072	-3.91455	Ppp2r5a
0.343833	11.3721	2.11766	0.0491251	0.657541	-3.91659	Galc
-0.19335	12.5489	-2.11671	0.0492163	0.657589	-3.91811	Sh3gl1
-0.221238	10.9254	-2.11421	0.0494556	0.659498	-3.92207	Wwc1
-0.417384	10.3552	-2.11339	0.0495348	0.659498	-3.92337	Echdc3
1.23321	12.2939	2.11645	0.0502851	0.667122	-3.92651	Ier5
0.299373	11.7004	2.10603	0.0502483	0.667122	-3.93505	Nsun6
0.250261	10.2924	2.10451	0.0503966	0.667336	-3.93745	Raf1
-0.129152	14.1436	-2.10366	0.050479	0.667336	-3.93878	Ift22
0.614561	12.8871	2.10095	0.0517143	0.668133	-3.95018	Dnajb2.Dnajb6
0.530608	11.5538	2.08959	0.0522246	0.668133	-3.96352	Anapc2
0.282497	12.4204	2.08532	0.0523048	0.668133	-3.96774	Nfix
0.264529	11.4937	2.09582	0.0512525	0.668133	-3.95118	Erich5
0.220844	11.7273	2.08512	0.0523248	0.668133	-3.96806	Plin4
0.150067	15.74	2.09438	0.0513952	0.668133	-3.95345	Them4
0.120374	13.0583	2.08787	0.0520475	0.668133	-3.96373	Prpsap1
0.102114	14.1173	2.0843	0.0524078	0.668133	-3.96935	Sae1
0.0865394	15.2062	2.09753	0.0510826	0.668133	-3.94848	Sbf1
-0.0659827	17.9085	-2.08842	0.0519918	0.668133	-3.96286	Cntn1
-0.0907775	14.9723	-2.08673	0.0521629	0.668133	-3.96553	Ube3a
-0.112713	14.9701	-2.09594	0.0512404	0.668133	-3.95099	Unc13a.Unc13b
-0.13273	13.626	-2.09384	0.0514497	0.668133	-3.95431	Trim9
-0.139878	11.7683	-2.08472	0.0523657	0.668133	-3.96869	Gopc
-0.192417	12.0416	-2.08533	0.0523038	0.668133	-3.96773	Glt1d1
-0.196089	14.6215	-2.09685	0.0511506	0.668133	-3.94956	Akr1b8
-0.249325	12.3101	-2.08678	0.0521576	0.668133	-3.96545	Myo1b
-0.311856	11.0152	-2.08807	0.0520277	0.668133	-3.96342	Syt6
-0.337015	11.0287	-2.09974	0.0508642	0.668133	-3.94498	Tor2a
-0.468805	10.8551	-2.09066	0.0517677	0.668133	-3.95934	Coro6
-0.487396	11.3224	-2.098	0.0510929	0.668133	-3.94815	Herpud2
-0.159089	13.6128	-2.08233	0.0526079	0.668849	-3.97245	Cacnb4
-0.408022	12.9825	-2.08851	0.0526421	0.668849	-3.9674	Ankrd63
0.271153	11.8769	2.07926	0.0529212	0.670303	-3.97728	Rsl1d1
-0.108845	12.8318	-2.07912	0.0529351	0.670303	-3.9775	Ankrd13d
0.112581	19.5369	2.07794	0.0530564	0.670708	-3.97936	Slc25a5
0.702124	12.3521	2.0762	0.054217	0.673404	-3.98878	Med13l
0.659032	12.9215	2.03849	0.0583313	0.673404	-4.04766	Clcn4
0.650774	14.0469	2.06018	0.0559824	0.673404	-4.0142	Hnrnpf.Hnrnph1
0.471375	12.2533	2.02365	0.0595264	0.673404	-4.06778	Sidt1
0.420984	10.9768	2.02813	0.0583899	0.673404	-4.05713	Anapc13
0.400003	10.5684	2.0668	0.0542093	0.673404	-3.99685	Rnft2
0.365546	12.2962	2.0631	0.0547678	0.673404	-4.00377	Sytl5
0.362963	9.92155	2.06323	0.0545834	0.673404	-4.00244	Map4k2.Map4k3
0.320228	11.1095	2.01949	0.0593626	0.673404	-4.07051	Slc39a7
0.311499	10.6531	2.05559	0.0553925	0.673404	-4.01439	Usp12
0.299162	9.68527	2.06614	0.0542776	0.673404	-3.99787	Wdcp
0.268702	10.3583	2.02676	0.058543	0.673404	-4.05926	Fmo5
0.255664	16.6444	2.05735	0.0555206	0.673404	-4.01369	Cox5a
0.205623	11.0445	2.02141	0.0591453	0.673404	-4.06754	Larp4
0.196737	9.86377	2.01806	0.0595254	0.673404	-4.07273	Nol9
0.181667	14.1216	2.04046	0.057026	0.673404	-4.03798	Erlin1
0.180094	11.9462	2.02384	0.0588705	0.673404	-4.06377	Psmb8
0.139551	12.1348	2.05086	0.0558978	0.673404	-4.02177	Tbl2
0.135812	13.0778	2.06367	0.0545372	0.673404	-4.00175	Gorasp2
0.118474	14.6032	2.01817	0.0595123	0.673404	-4.07255	Mydgf
0.116803	15.1685	2.05142	0.0558383	0.673404	-4.0209	Arhgef6.Arhgef7
0.11392	14.8909	2.03292	0.0578557	0.673404	-4.04969	Pgp
0.113108	13.6371	2.02313	0.0589504	0.673404	-4.06487	Arl2
0.112069	15.7158	2.05958	0.0549681	0.673404	-4.00814	Dclk2
0.104087	13.7639	2.07233	0.0536337	0.673404	-3.98817	Appl2
0.0881074	13.9073	2.06414	0.0544878	0.673404	-4.00101	Tbc1d24
-0.0838621	13.0728	-2.07305	0.0535597	0.673404	-3.98704	Atp13a1
-0.0842261	13.2611	-2.0237	0.0588861	0.673404	-4.06399	Supt5h
-0.0845766	15.9762	-2.04749	0.0562613	0.673404	-4.02703	Dmtn
-0.0941589	14.9195	-2.03932	0.0571505	0.673404	-4.03975	Pitpnb
-0.0950735	14.0501	-2.03099	0.0580707	0.673404	-4.05269	Sipa1l1
-0.101099	19.1853	-2.04655	0.0563633	0.673404	-4.0285	Ldha
-0.102392	13.9436	-2.03962	0.0571179	0.673404	-4.03928	Eif3d
-0.105891	14.8298	-2.06252	0.0546576	0.673404	-4.00354	Ppp1cb
-0.115865	15.6044	-2.05495	0.0554604	0.673404	-4.01539	Hagh
-0.116899	12.9224	-2.03548	0.0575729	0.673404	-4.04572	Bsdc1
-0.118745	14.1376	-2.05253	0.0557185	0.673404	-4.01916	Pabpn1
-0.124687	12.9978	-2.04695	0.0563202	0.673404	-4.02787	Rab15
-0.127103	14.1525	-2.06673	0.0542169	0.673404	-3.99696	Cyld
-0.12794	14.3407	-2.07333	0.0535308	0.673404	-3.9866	F8a1
-0.133576	12.4476	-2.02642	0.0585803	0.673404	-4.05977	Ptprf
-0.13711	12.435	-2.05032	0.0559562	0.673404	-4.02261	Atrx
-0.142281	14.0059	-2.03743	0.0573582	0.673404	-4.04269	Rbbp4
-0.143871	14.4721	-2.06134	0.0547823	0.673404	-4.00539	Snrpd1
-0.148168	11.9119	-2.01866	0.0594572	0.673404	-4.0718	Hecw2
-0.1483	17.6906	-2.03417	0.0577181	0.673404	-4.04776	Capza1.Capza2
-0.151076	15.2481	-2.02666	0.0585539	0.673404	-4.05941	Adam23
-0.153346	13.1318	-2.02024	0.0592772	0.673404	-4.06935	Csnk1e
-0.155426	17.3761	-2.0655	0.0543452	0.673404	-3.99888	Ube2n
-0.172883	11.7742	-2.01786	0.0595472	0.673404	-4.07302	Ptgs1
-0.17306	12.3514	-2.07019	0.0538555	0.673404	-3.99152	Ncoa5
-0.178094	12.2403	-2.06964	0.0539133	0.673404	-3.99239	Srrm2
-0.18076	12.923	-2.03825	0.0572683	0.673404	-4.04142	Nudt4
-0.182755	11.1344	-2.03134	0.0580319	0.673404	-4.05215	Cdk11b
-0.20851	12.1056	-2.03981	0.0570975	0.673404	-4.03899	Osbpl10.Osbpl11
-0.210336	11.3021	-2.03617	0.0574972	0.673404	-4.04465	Rpf2
-0.250713	13.5694	-2.02525	0.0588156	0.673404	-4.0622	Fam81a
-0.253975	10.5987	-2.06072	0.0548479	0.673404	-4.00636	Nup37
-0.266644	11.3978	-2.05088	0.0558963	0.673404	-4.02174	Prpf39
-0.269558	11.4481	-2.02263	0.059007	0.673404	-4.06565	Papola
-0.275048	11.8878	-2.03092	0.0580783	0.673404	-4.0528	Pcsk1
-0.281667	15.0567	-2.03329	0.0583142	0.673404	-4.05213	Septin4.Septin7
-0.322962	11.5766	-2.01954	0.059357	0.673404	-4.07044	Frs3
-0.382451	10.1815	-2.0426	0.0567925	0.673404	-4.03465	Spry4
-0.4116	9.9423	-2.02342	0.0589182	0.673404	-4.06443	Nmnat1
-0.413748	10.2204	-2.02774	0.0584325	0.673404	-4.05772	Ercc1
-0.433081	10.3374	-2.03092	0.0580787	0.673404	-4.05281	Tgfbi
-0.44812	10.2969	-2.0512	0.055862	0.673404	-4.02125	Ier3ip1
-0.463784	10.4312	-2.04632	0.0563879	0.673404	-4.02885	Pigo
-0.589721	10.4856	-2.03184	0.0580346	0.673404	-4.05172	Adhfe1
-0.897514	12.5049	-2.02646	0.0596724	0.673804	-4.06614	Ywhab.Ywhaz
-0.222869	11.7272	-2.01554	0.0598122	0.674369	-4.07662	Jcad
0.0922249	14.9618	2.01426	0.0599581	0.675	-4.07859	Oplah
0.146501	13.4045	2.01332	0.0600661	0.675204	-4.08004	Lamtor1
0.114492	12.3596	2.01222	0.0601923	0.675612	-4.08174	Dennd4b
0.20301	13.9043	2.00913	0.0605481	0.676571	-4.08651	Anp32b
-0.108303	19.6007	-2.00925	0.0605347	0.676571	-4.08633	Ldhb
-0.338414	15.5578	-2.01716	0.0603994	0.676571	-4.07853	Cdh13
0.358999	11.6148	2.00773	0.0607105	0.677378	-4.08867	Lpar1
0.435439	12.0562	1.99031	0.0631992	0.677386	-4.11778	Cd109
0.40762	10.9827	1.98766	0.063074	0.677386	-4.11951	Mid1
0.403271	9.79186	1.97661	0.0644108	0.677386	-4.13642	Asb1
0.360133	11.198	1.97919	0.0640969	0.677386	-4.13248	Samhd1
0.358064	10.3692	2.00429	0.0611098	0.677386	-4.09397	Cnot6l
0.259085	11.3487	2.00479	0.0610512	0.677386	-4.09319	Rngtt
0.240999	10.8422	1.98568	0.0633117	0.677386	-4.12255	Hlcs
0.217091	11.6626	1.98487	0.0634095	0.677386	-4.12379	Alg10b
0.201969	11.7661	1.97885	0.0641383	0.677386	-4.133	Frmd8
0.187236	11.6322	1.99176	0.0625845	0.677386	-4.11323	Rnf112
0.187149	12.0011	2.00146	0.0614404	0.677386	-4.09833	Tenm3
0.151795	13.108	1.98755	0.063088	0.677386	-4.11969	Atg3
0.135014	14.3815	1.98991	0.0628053	0.677386	-4.11607	Vps41
0.122946	12.7299	1.9867	0.0631895	0.677386	-4.12099	Tm9sf2
0.122391	13.5541	1.97663	0.0644093	0.677386	-4.1364	Osbpl6
0.10938	17.1545	1.98202	0.0637535	0.677386	-4.12815	Dpysl3
0.0845992	15.0141	1.97581	0.0645095	0.677386	-4.13765	Atad3
0.078049	14.7276	1.99196	0.0625608	0.677386	-4.11292	Prkcsh
-0.0668078	15.2094	-1.97636	0.0644415	0.677386	-4.1368	Rock2
-0.0778354	13.8951	-1.99707	0.0619563	0.677386	-4.10508	Cdkl5
-0.0780815	17.9035	-1.98095	0.0638833	0.677386	-4.12979	Ppp2r1a
-0.0911041	16.1542	-1.98793	0.0630422	0.677386	-4.11911	Rpl21
-0.103832	12.3258	-1.98122	0.0638505	0.677386	-4.12938	Supt6h
-0.11524	12.9853	-1.98516	0.0633749	0.677386	-4.12335	Ttpal
-0.116168	13.5032	-2.00141	0.0614459	0.677386	-4.0984	Sugp2
-0.121895	14.4546	-1.98718	0.0631318	0.677386	-4.12025	Pak1.Pak3
-0.129434	13.4199	-2.0036	0.0611897	0.677386	-4.09503	Bag5
-0.131207	13.3954	-1.9777	0.0642779	0.677386	-4.13476	Nova1
-0.1574	12.6107	-1.99328	0.062404	0.677386	-4.11089	Spcs3
-0.184681	14.4663	-1.98053	0.0639336	0.677386	-4.13043	Sub1
-0.206839	15.1823	-1.99986	0.0616274	0.677386	-4.10078	Sorbs2
-0.277008	13.8064	-1.98081	0.0642723	0.677386	-4.13192	Adap2
-0.280927	10.5729	-1.99354	0.0623736	0.677386	-4.1105	Rbm28
-0.282078	10.8689	-2.00662	0.060839	0.677386	-4.09038	Fmo1
-0.293651	11.0707	-1.97911	0.0641069	0.677386	-4.13261	St8sia3
-0.295925	13.8029	-1.98612	0.063746	0.677386	-4.12441	Cacng3
-0.316037	9.92521	-1.98814	0.0630165	0.677386	-4.11878	Casp9
-0.321694	11.6203	-1.99778	0.0618726	0.677386	-4.10399	Gipc1.Gipc3
-0.334884	13.2143	-1.97939	0.0645903	0.677386	-4.13481	Adcy5
-0.381675	11.8285	-1.99567	0.0621557	0.677386	-4.10741	Igsf9b
-0.422696	10.6298	-1.97783	0.0642621	0.677386	-4.13456	Qtrt2
-0.511588	10.0847	-1.98797	0.0630372	0.677386	-4.11904	Tmem129
-0.568938	12.3489	-1.99751	0.0628203	0.677386	-4.10933	Col4a2
0.104218	15.3049	1.97254	0.0649095	0.678749	-4.14263	Tmx1
-0.0639596	14.299	-1.97299	0.0648543	0.678749	-4.14195	Stk24
-0.123898	14.0687	-1.97188	0.0649915	0.678749	-4.14365	Slc12a4.Slc12a6
1.01641	12.6102	1.98015	0.0651016	0.678955	-4.13671	S100a6
-0.246514	15.4388	-1.96843	0.0657397	0.68466	-4.1505	Actn1.Actn2.Actn4
0.282173	11.6006	1.96443	0.0659142	0.685526	-4.155	Cnnm1
0.138166	14.4025	1.96271	0.0661282	0.686801	-4.15761	CK054_MOUSE
-0.223225	12.2749	-1.96036	0.0664233	0.688913	-4.16119	Tbl1x
0.185167	10.7033	1.95801	0.0667183	0.691017	-4.16475	Polr3b
0.139552	13.0356	1.9544	0.0671756	0.691399	-4.17024	Hectd3
-0.0951148	20.7684	-1.95454	0.0671574	0.691399	-4.17003	Thy1
-0.109215	16.1401	-1.95649	0.066911	0.691399	-4.16707	Dlg3
-0.130678	13.0326	-1.95408	0.0672155	0.691399	-4.17072	Srsf10
-0.155489	12.9762	-1.95504	0.0670938	0.691399	-4.16926	Rap1gap2
-0.136578	14.8872	-1.95229	0.0674436	0.692092	-4.17344	Wdr54
-0.230956	18.0789	-1.95418	0.0674673	0.692092	-4.17182	Gap43
0.406073	10.9503	1.94423	0.0684757	0.692173	-4.18564	Arhgap25
0.315216	13.123	1.94559	0.0687519	0.692173	-4.18565	Stom
0.247451	14.6296	1.94416	0.06881	0.692173	-4.18723	Padi2
0.244873	12.5461	1.94236	0.0687169	0.692173	-4.18847	Bnip3l
0.199949	12.3155	1.9436	0.0685569	0.692173	-4.18659	Ubl3
0.128058	13.546	1.94698	0.0681225	0.692173	-4.18149	Uap1l1
0.0941308	16.8357	1.94388	0.0685209	0.692173	-4.18617	Impa1
0.0682135	16.6999	1.94964	0.0677806	0.692173	-4.17745	Rtn4
-0.0664395	15.9735	-1.94398	0.068508	0.692173	-4.18602	Pacs1
-0.0685661	19.2713	-1.94771	0.0680284	0.692173	-4.18038	Pgk1.Pgk2
-0.0869144	15.5438	-1.95064	0.0676533	0.692173	-4.17594	Btf3l4
-0.0957105	13.091	-1.94128	0.0688578	0.692173	-4.19011	Scyl2
-0.111445	16.7605	-1.94901	0.0678624	0.692173	-4.17842	Slc12a5
-0.198891	11.1586	-1.94432	0.0684648	0.692173	-4.18551	Clip4
-0.506545	9.1208	-1.94235	0.0687186	0.692173	-4.18848	Itpr3
0.182234	11.9483	1.93941	0.0691006	0.692759	-4.19293	Pygl
-0.39395	13.5953	-1.94672	0.0690687	0.692759	-4.18605	Marcksl1
0.165318	13.0712	1.93649	0.0694805	0.694713	-4.19733	Stim2
0.104375	13.3749	1.93664	0.0694616	0.694713	-4.19711	Hid1
-0.113353	13.0737	-1.93395	0.0698142	0.697121	-4.20118	Pcsk2
0.359145	11.5452	1.93042	0.0702787	0.698046	-4.20649	Dtd2
-0.0930702	15.0356	-1.93222	0.0700405	0.698046	-4.20377	Mccc1
-0.101648	13.9068	-1.9311	0.0701887	0.698046	-4.20547	Lactb
-0.214723	12.6232	-1.93128	0.0701655	0.698046	-4.2052	Osbpl10
0.159815	14.6556	1.92933	0.0704222	0.698547	-4.20813	Nutf2
0.552906	11.3264	1.9131	0.0731012	0.699574	-4.23457	Yod1
0.430774	11.0902	1.91796	0.0719406	0.699574	-4.22522	Serpina1a.Serpina1b.Serpina1c.Serpina1e
0.402589	11.2247	1.90355	0.0739076	0.699574	-4.24679	Ttyh2
0.399214	11.1681	1.91889	0.071815	0.699574	-4.22382	Eef1b.Eef1d
0.359635	12.5877	1.92042	0.0720858	0.699574	-4.22353	Cdc42.Rac1.Rac3.Rhog
0.337624	9.85338	1.89489	0.0751112	0.699574	-4.25969	Uck2
0.322642	11.6135	1.9159	0.0722191	0.699574	-4.22831	Sh3rf1
0.321802	10.4696	1.92327	0.0712277	0.699574	-4.21724	Spns1
0.282709	13.8652	1.92544	0.0714384	0.699574	-4.21613	Cd44
0.278895	10.8388	1.92128	0.071495	0.699574	-4.22024	H2.D1.1
0.246536	11.1201	1.90188	0.0741373	0.699574	-4.24927	Fbxl4
0.234969	10.5021	1.90091	0.0742718	0.699574	-4.25072	Tgfbr1
0.227338	13.1654	1.91532	0.0722979	0.699574	-4.22918	Mvp
0.21581	15.6306	1.8923	0.0756498	0.699574	-4.26423	Tuba8
0.198253	13.4696	1.91028	0.072983	0.699574	-4.23673	Gstm7
0.159641	11.6215	1.8967	0.0748588	0.699574	-4.25701	Dennd5a
0.156547	14.1107	1.91464	0.07239	0.699574	-4.2302	Atp6v1g1
0.136894	13.4696	1.89664	0.0748669	0.699574	-4.25709	CB069_MOUSE
0.133215	12.6498	1.90838	0.0732433	0.699574	-4.23957	Dab1
0.131596	12.4947	1.90794	0.0733027	0.699574	-4.24022	Ctps1
0.125405	13.5906	1.89356	0.0752978	0.699574	-4.26168	Mrpl58
0.106008	13.2114	1.91392	0.0724872	0.699574	-4.23127	Sbds
0.0909172	13.4941	1.91318	0.0725883	0.699574	-4.23239	Pi4k2a
0.0829033	15.7547	1.90248	0.0740549	0.699574	-4.24838	Abhd6
-0.0810933	13.2509	-1.92409	0.0711185	0.699574	-4.21601	Top2b
-0.136415	13.9501	-1.90131	0.0742173	0.699574	-4.25013	Gpsm1
-0.142795	13.2757	-1.90262	0.0740358	0.699574	-4.24818	Adgrl3
-0.143473	11.8911	-1.91101	0.0728833	0.699574	-4.23563	Lpcat4
-0.177355	12.985	-1.90494	0.0737148	0.699574	-4.2447	Mef2c.Mef2d
-0.190229	12.9445	-1.9243	0.0710908	0.699574	-4.2157	Mup3
-0.191018	13.0866	-1.9164	0.0721518	0.699574	-4.22756	Znrd2
-0.195235	11.6455	-1.90026	0.0743625	0.699574	-4.2517	Atp6v0a2
-0.201456	13.389	-1.90825	0.0732599	0.699574	-4.23976	Gria4
-0.202095	11.8116	-1.90206	0.0741135	0.699574	-4.24902	Arhgap33
-0.202193	12.8865	-1.89858	0.0745968	0.699574	-4.25421	Dgkh
-0.209924	12.0424	-1.90701	0.0734312	0.699574	-4.24162	Tspyl4
-0.209976	12.9358	-1.92502	0.0709951	0.699574	-4.21462	Rasgrf2
-0.215671	15.1059	-1.92531	0.071113	0.699574	-4.21486	Atp2b2.Atp2b4
-0.217839	13.1041	-1.89363	0.0752878	0.699574	-4.26157	Rasgrf1.Rasgrf2
-0.222625	10.45	-1.89592	0.0749674	0.699574	-4.25817	Iftap
-0.231337	12.9219	-1.90705	0.0734256	0.699574	-4.24156	Mrpl45
-0.236518	12.0363	-1.89167	0.0755632	0.699574	-4.26448	Camkmt
-0.243038	11.651	-1.91947	0.071738	0.699574	-4.22296	Pwp1
-0.258644	12.3065	-1.91062	0.0729363	0.699574	-4.23622	Doc2a
-0.273009	11.8101	-1.89557	0.0750165	0.699574	-4.25869	Galt
-0.291786	10.3882	-1.89178	0.0755485	0.699574	-4.26433	Kazn
-0.312561	12.9567	-1.89875	0.0749719	0.699574	-4.25551	Serpinc1
-0.328339	10.9505	-1.89756	0.0747388	0.699574	-4.25573	Lrch1
-0.348639	11.6778	-1.91031	0.0729792	0.699574	-4.23669	Gtf3c4
-0.402083	9.86271	-1.90739	0.073378	0.699574	-4.24104	Cox4i2
-0.420127	10.663	-1.90762	0.0733475	0.699574	-4.24071	Ccdc85c
-0.462559	14.3572	-1.8999	0.0755232	0.699574	-4.25658	Ppp1r1b
-0.466374	10.9802	-1.92072	0.07157	0.699574	-4.22108	Lrfn4
-0.503732	11.8616	-1.90872	0.0738475	0.699574	-4.24169	Phf2
-0.604885	11.2876	-1.91956	0.072324	0.699574	-4.22533	Tmem38a
-0.135737	11.5205	-1.89022	0.0757677	0.699802	-4.26664	Ipo13
0.501557	11.0719	1.88578	0.0765721	0.703911	-4.2739	Kdelr1
0.293034	10.8443	1.88485	0.0765301	0.703911	-4.27463	Spock3
-0.170943	14.5658	-1.88598	0.0763695	0.703911	-4.27295	CT027_MOUSE
-0.247899	10.53	-1.88445	0.0765874	0.703911	-4.27522	Prpf40b
0.339433	10.2714	1.8779	0.0775249	0.704405	-4.28492	Cdk12.Cdk13
0.197436	14.5149	1.88197	0.0769417	0.704405	-4.2789	Acot1.Acot2.Acot6
0.104082	12.7568	1.88079	0.0771101	0.704405	-4.28065	Tax1bp1
0.0717934	20.2563	1.87629	0.0777578	0.704405	-4.28731	Sod1
-0.0896966	16.3664	-1.87982	0.0772495	0.704405	-4.28209	Lgi1
-0.11469	11.8387	-1.87924	0.0773329	0.704405	-4.28295	Tfip11
-0.130342	12.701	-1.87932	0.0773217	0.704405	-4.28283	Pex19
-0.147161	13.0934	-1.87753	0.0775787	0.704405	-4.28547	Cadps2
-0.157228	12.9992	-1.87681	0.0776833	0.704405	-4.28655	Wdr45b
-0.237864	11.2919	-1.87623	0.0777669	0.704405	-4.2874	Snx25
-0.382689	11.8274	-1.8788	0.0775707	0.704405	-4.28423	Cand1.Cand2
-0.816928	11.4272	-1.88995	0.0768747	0.704405	-4.27109	Kcnj13
0.318792	9.51578	1.87386	0.0781093	0.705814	-4.2909	Tef
-0.113617	12.9005	-1.87385	0.0781105	0.705814	-4.29092	Cars2
-0.468202	11.2384	-1.87365	0.0783163	0.706823	-4.29186	Mthfs
0.326137	10.6848	1.86987	0.0786906	0.708246	-4.29681	Gpld1
-0.103278	15.9065	-1.86942	0.0787564	0.708246	-4.29747	Dlg1
-0.170559	15.2292	-1.8692	0.0787878	0.708246	-4.29779	Crip2
-0.46348	11.8156	-1.87226	0.0788512	0.708246	-4.29509	Phkg2
0.363566	13.4274	1.85276	0.0820554	0.708404	-4.32477	Gabra5
0.363295	11.1886	1.85864	0.0803457	0.708404	-4.31336	Stac2
0.356889	10.6104	1.84996	0.0816445	0.708404	-4.3261	Slit2
0.326444	13.9407	1.85323	0.0819432	0.708404	-4.32394	Rap1a
0.320442	11.5375	1.85035	0.0815871	0.708404	-4.32554	Snx19
0.302172	11.5953	1.85428	0.0809954	0.708404	-4.31976	Ptdss2
0.236001	10.8581	1.85454	0.0809566	0.708404	-4.31938	Pafah2
0.202037	11.6831	1.85182	0.0813647	0.708404	-4.32337	Arhgef4
0.191218	14.8824	1.8635	0.0796249	0.708404	-4.3062	Timm8a1
0.170476	11.8202	1.86157	0.0799104	0.708404	-4.30904	Fut8
0.111647	12.9579	1.84616	0.0822203	0.708404	-4.33168	Snx32
0.101742	18.8518	1.84689	0.0821095	0.708404	-4.33061	Hspa1l.Hspa2.Hspa5.Hspa8
0.0995544	14.1852	1.85876	0.0803273	0.708404	-4.31318	Coasy
0.099483	13.8905	1.84672	0.0821357	0.708404	-4.33086	Clvs1
0.0990811	14.9175	1.84823	0.0819065	0.708404	-4.32864	Psma2
0.0908692	14.6659	1.85068	0.0815364	0.708404	-4.32505	Cpne1
-0.0866455	15.7434	-1.84524	0.0823594	0.708404	-4.33302	Fkbp2
-0.0944683	17.2122	-1.84893	0.0818012	0.708404	-4.32762	Map6
-0.10599	14.3606	-1.85932	0.0802433	0.708404	-4.31235	Mras
-0.111971	12.32	-1.86329	0.0796568	0.708404	-4.30652	Impdh1
-0.112679	13.864	-1.85634	0.080688	0.708404	-4.31674	Arhgap26
-0.117957	14.1827	-1.85225	0.0813001	0.708404	-4.32274	Nfu1
-0.120605	13.4622	-1.86103	0.0799903	0.708404	-4.30984	Nrxn2
-0.122685	12.6423	-1.85451	0.0809621	0.708404	-4.31943	Diaph2
-0.124619	12.6018	-1.8454	0.0823354	0.708404	-4.33279	Glmn
-0.129353	14.7167	-1.85352	0.0811092	0.708404	-4.32088	Sumo1
-0.135638	12.0474	-1.86148	0.0799231	0.708404	-4.30917	Otud6b
-0.147397	14.963	-1.84769	0.0819885	0.708404	-4.32944	Ntrk2.Ntrk3
-0.161018	11.8076	-1.85108	0.0814762	0.708404	-4.32446	Cers1
-0.168958	15.1009	-1.85603	0.0807341	0.708404	-4.31719	Prkacb
-0.174956	16.5772	-1.86554	0.0793245	0.708404	-4.30319	Kcnab1.Kcnab2
-0.178195	12.0432	-1.84861	0.0818488	0.708404	-4.32808	Ciao2b
-0.184979	13.2973	-1.86655	0.079176	0.708404	-4.3017	Ybx1.Ybx3
-0.197859	16.3429	-1.85695	0.0806601	0.708404	-4.31606	Gad1.Gad2
-0.225065	11.5041	-1.85201	0.0813363	0.708404	-4.3231	Fem1b
-0.265402	14.3593	-1.86935	0.0792817	0.708404	-4.2994	Itpr1.Itpr2
-0.394272	12.9554	-1.85815	0.0812258	0.708404	-4.31682	Gnal
0.254923	15.8598	1.84723	0.0826	0.708849	-4.33188	Hebp1
0.208231	11.7219	1.84379	0.0825802	0.708849	-4.33515	Cxcl12
0.177326	11.6679	1.84069	0.0830536	0.711117	-4.33968	Spag7
-0.208319	17.4591	-1.84222	0.0829972	0.711117	-4.33802	Gda
0.709641	9.51671	1.83452	0.0841807	0.711303	-4.34925	Aspg
0.353116	9.60053	1.83317	0.084212	0.711303	-4.35066	Kiaa1841
0.177137	14.8466	1.83475	0.083968	0.711303	-4.34836	Rab22a.Rab31
0.175685	11.7453	1.837	0.0836214	0.711303	-4.34508	Armcx2
0.154058	13.5009	1.83452	0.084003	0.711303	-4.34869	Syt5
0.145917	12.2778	1.83559	0.0838384	0.711303	-4.34713	Klhl26
0.0794411	14.3031	1.83603	0.0837699	0.711303	-4.34649	Dnaja3
-0.0994766	13.8384	-1.8363	0.083728	0.711303	-4.34609	Gria3
-0.101739	13.2671	-1.83426	0.0840438	0.711303	-4.34907	Wdr5
-0.253966	15.772	-1.83962	0.083761	0.711303	-4.34297	Ncam2
-0.272964	17.1664	-1.84002	0.0838394	0.711303	-4.34284	Calb1.Calb2
-0.313808	12.1532	-1.83632	0.0837813	0.711303	-4.34624	Cpne5
0.537309	11.9796	1.83082	0.0854213	0.712913	-4.35669	Chpt1
0.473741	11.9539	1.83496	0.0846187	0.712913	-4.35019	Plekhb1
0.149549	13.7005	1.82882	0.08489	0.712913	-4.35701	Aplp2
0.116497	14.7317	1.82878	0.084895	0.712913	-4.35706	Coq9
0.105707	15.7515	1.82574	0.0853711	0.712913	-4.36148	Coq6
-0.075059	14.3699	-1.82465	0.085542	0.712913	-4.36307	Tomm40
-0.106034	12.7236	-1.82732	0.0851242	0.712913	-4.35919	Fto
-0.126062	12.9016	-1.82517	0.0854613	0.712913	-4.36232	Pnn
-0.139127	11.7399	-1.82531	0.0854395	0.712913	-4.36212	Ngly1
-0.168381	12.2962	-1.82518	0.0854588	0.712913	-4.3623	Paox
-0.225971	12.1082	-1.82754	0.0850895	0.712913	-4.35887	Camk2n1
-0.277053	9.29419	-1.82964	0.084761	0.712913	-4.3558	Fam107b
-0.0823448	20.353	-1.824	0.0856452	0.712982	-4.36402	Stxbp1
-0.232741	11.18	-1.82311	0.0857854	0.713358	-4.36531	Wdr35
0.0689644	16.9521	1.82136	0.0860618	0.713831	-4.36786	Pccb
-0.0888279	14.9208	-1.82118	0.08609	0.713831	-4.36812	Tmx2
-0.0934176	18.3156	-1.82094	0.0861275	0.713831	-4.36846	Ncam1
-0.121423	13.9327	-1.81955	0.0863483	0.714085	-4.37049	Slc39a10
-0.304456	10.7788	-1.8197	0.0863232	0.714085	-4.37026	Tmem120a
0.179793	14.9964	1.81625	0.0868725	0.714941	-4.37527	Epha4
0.088178	17.6233	1.81594	0.0869214	0.714941	-4.37572	Gpd2
0.0881276	13.9875	1.8153	0.0870231	0.714941	-4.37664	Abl2
-0.0880593	14.134	-1.81703	0.0867484	0.714941	-4.37414	Asns
-0.138134	12.2197	-1.81673	0.0867954	0.714941	-4.37457	Gid8
-0.354374	11.4979	-1.81531	0.0870213	0.714941	-4.37663	Ppp1ca.Ppp1cc
-0.280294	15.5695	-1.81821	0.0872992	0.716426	-4.3746	Calb1
0.147589	12.4645	1.81211	0.0875332	0.71678	-4.38126	Ids
-0.492055	10.9182	-1.81316	0.0875278	0.71678	-4.38021	Cobl
-0.0702341	16.3883	-1.8115	0.0876316	0.716804	-4.38215	Gnaz
-0.233077	12.4605	-1.80907	0.0880218	0.71765	-4.38566	Tmem263
-0.246675	10.8561	-1.80924	0.0879948	0.71765	-4.38541	Phc2
-0.30116	13.7742	-1.81351	0.0880032	0.71765	-4.38125	Cuta
0.130945	16.527	1.80838	0.0881341	0.717787	-4.38666	Ndufab1
0.350406	12.6108	1.81018	0.0883911	0.718007	-4.38562	Rab9a.Rab9b
0.128918	14.4396	1.80198	0.089172	0.718007	-4.39591	Pepd
0.110879	14.3358	1.80291	0.0890207	0.718007	-4.39456	Grm7
0.0972387	16.2266	1.80173	0.089213	0.718007	-4.39627	Gpr37l1
0.061194	15.7513	1.8033	0.0889575	0.718007	-4.39401	Cct3
-0.104673	15.4063	-1.80203	0.0891643	0.718007	-4.39584	Homer1
-0.123358	12.1915	-1.80246	0.0890939	0.718007	-4.39521	Map3k5
-0.124717	12.4333	-1.80738	0.0882951	0.718007	-4.3881	Mtmr6
-0.12791	15.4608	-1.80227	0.0891252	0.718007	-4.39549	Mtarc2
-0.187953	13.1414	-1.80406	0.088834	0.718007	-4.39291	Chmp1a
-0.344066	13.7338	-1.81068	0.0886111	0.718007	-4.38576	Grm2
0.37557	8.75687	1.80039	0.0894316	0.718227	-4.3982	Nat9
0.237202	14.1596	1.80251	0.0894277	0.718227	-4.3961	Slc14a1
0.265683	11.7979	1.79783	0.0898513	0.719928	-4.40189	Heatr3
-0.16772	13.3591	-1.79747	0.0899089	0.719928	-4.4024	Mtmr6.Mtmr7
-0.189004	12.9378	-1.79734	0.089931	0.719928	-4.40259	Smpd1
0.252459	13.1799	1.79129	0.0911206	0.720269	-4.41181	Zbtb18
0.171992	13.7388	1.79588	0.0901715	0.720269	-4.4047	Pdk1
0.127417	16.6853	1.79058	0.0910477	0.720269	-4.41232	Hapln1
0.125256	13.2744	1.7898	0.0911762	0.720269	-4.41343	Zmpste24
0.123245	13.9854	1.79198	0.0908153	0.720269	-4.4103	Clvs1.Clvs2
0.0735061	13.8518	1.79149	0.0908961	0.720269	-4.411	Arfgap2
-0.0632478	16.5265	-1.79526	0.0902733	0.720269	-4.40558	Pfkp
-0.0840262	13.2191	-1.79477	0.0903535	0.720269	-4.40628	Tpr
-0.161657	11.3197	-1.78954	0.0912207	0.720269	-4.41381	Ubap1
-0.195119	11.9432	-1.7899	0.0911608	0.720269	-4.41329	Parl
-0.268085	11.7221	-1.79038	0.0910805	0.720269	-4.4126	Bad
-0.281688	11.2053	-1.78975	0.091185	0.720269	-4.4135	Prag1
-0.353155	12.3807	-1.79318	0.0910912	0.720269	-4.40985	Tom1l1
0.0864861	20.0088	1.78819	0.0914455	0.721286	-4.41575	Ppia
0.349522	10.2923	1.78471	0.0920268	0.722785	-4.42074	Golm1
0.209395	11.7645	1.78554	0.0918871	0.722785	-4.41954	C1ql2
0.103849	15.1811	1.78302	0.0923093	0.722785	-4.42315	Rpl35
0.0705608	18.0273	1.78314	0.0922901	0.722785	-4.42299	Pdia3
-0.0902009	19.8717	-1.78473	0.0920224	0.722785	-4.4207	Actb.Actg1
-0.164194	10.8403	-1.78596	0.0918167	0.722785	-4.41894	Top3b
-0.285125	12.0431	-1.7841	0.0921283	0.722785	-4.42161	Plpp6
-0.34019	11.6443	-1.7818	0.0925145	0.723637	-4.4249	Tmem68
0.695345	12.6974	1.77857	0.0942606	0.723907	-4.43255	Slc15a2
0.685822	11.8931	1.77877	0.0941301	0.723907	-4.43202	Gramd1a.Gramd1b
0.440042	12.9869	1.77382	0.0949177	0.723907	-4.43892	Fam126a.Fam126b
0.366265	10.5321	1.7692	0.0946574	0.723907	-4.4429	Kcna1.Kcna2.Kcna3.Kcna6
0.238605	11.1235	1.77359	0.0939057	0.723907	-4.43663	Gnl3l
0.200696	12.3416	1.76974	0.0945643	0.723907	-4.44213	Lsp1
0.172026	15.0317	1.77668	0.0933804	0.723907	-4.43223	Ctnnb1.Jup
0.13844	12.6178	1.76763	0.0949279	0.723907	-4.44514	Pdlim4
0.131413	13.4602	1.76971	0.0945703	0.723907	-4.44218	Washc2
0.130512	12.73	1.77729	0.0932772	0.723907	-4.43136	Sdf2
0.114846	14.9985	1.77639	0.0934294	0.723907	-4.43264	Aplp1
0.101488	13.6658	1.76475	0.095425	0.723907	-4.44924	Nol3
-0.0665956	18.6668	-1.77185	0.0942041	0.723907	-4.43913	Stx1b
-0.0704741	15.2229	-1.76623	0.0951699	0.723907	-4.44714	Slc2a3
-0.0845282	15.9387	-1.76793	0.0948755	0.723907	-4.44471	Ddx39a.Ddx39b
-0.0924615	15.5607	-1.77759	0.0932265	0.723907	-4.43093	Ppp1ca
-0.0926137	16.9202	-1.77014	0.094497	0.723907	-4.44157	Hnrnpl
-0.10412	12.9833	-1.7676	0.0949328	0.723907	-4.44518	Spata2
-0.106846	13.3465	-1.76466	0.0954412	0.723907	-4.44937	Fbxo22
-0.171731	14.7163	-1.77242	0.0941054	0.723907	-4.4383	Hras.Nras
-0.174447	11.7374	-1.77393	0.0938479	0.723907	-4.43615	Gprasp1
-0.178043	16.5249	-1.76521	0.0953444	0.723907	-4.44858	Tpm1.Tpm3
-0.230545	11.6024	-1.76672	0.0950846	0.723907	-4.44643	Gstt2
-0.238876	10.7226	-1.7689	0.09471	0.723907	-4.44334	Mettl16
-0.255653	9.89193	-1.76627	0.0951626	0.723907	-4.44708	Mtrf1l
-0.268466	10.4597	-1.77597	0.0935014	0.723907	-4.43324	Grb10
-0.277428	10.8884	-1.76891	0.0947078	0.723907	-4.44332	Cul9
-0.344727	10.4045	-1.77896	0.0929941	0.723907	-4.42897	Tmeff1
-0.374438	11.2827	-1.77144	0.0942745	0.723907	-4.43971	Mbnl1.Mbnl3
-0.437791	12.5434	-1.77413	0.0946853	0.723907	-4.43803	Ago1.Ago2
-0.0940622	15.1864	-1.7636	0.0956234	0.724557	-4.45087	Ergic1
-0.220999	17.738	-1.76491	0.0957841	0.724598	-4.44994	Mif
-0.570511	12.7686	-1.76943	0.0958218	0.724598	-4.4455	Col4a1
0.20115	11.6769	1.7607	0.0961283	0.724767	-4.455	Pltp
0.182563	12.0458	1.76011	0.0962302	0.724767	-4.45583	Fn1
0.09624	12.7729	1.76051	0.0961604	0.724767	-4.45526	Prpf40a
-0.0850728	14.6097	-1.76152	0.0959841	0.724767	-4.45382	Rims1
0.368118	9.73031	1.75404	0.0972929	0.725413	-4.46444	Parp3
0.355627	10.0253	1.75647	0.0968666	0.725413	-4.461	Gstm2.Gstm3.Gstm6.Gstm7
0.181917	13.406	1.75004	0.0979981	0.725413	-4.4701	Gabrb1
0.178641	15.9326	1.75496	0.0971313	0.725413	-4.46314	Gmpr.Gmpr2
0.135234	13.6931	1.75018	0.0979748	0.725413	-4.46992	Ppm1e
0.117889	15.0859	1.75766	0.0966575	0.725413	-4.45931	Enoph1
0.091117	13.014	1.75442	0.0972261	0.725413	-4.46391	Speg
0.0908573	14.3802	1.75376	0.0973424	0.725413	-4.46484	Sdr39u1
-0.0809387	15.4887	-1.75118	0.0977971	0.725413	-4.46849	Nudc
-0.0998523	18.8939	-1.75475	0.097168	0.725413	-4.46344	Atp6v0d1
-0.136863	13.7577	-1.75573	0.0969962	0.725413	-4.46205	Hdac2
-0.150235	12.8748	-1.74972	0.0980548	0.725413	-4.47056	Rhof
-0.196537	12.7902	-1.7579	0.0966162	0.725413	-4.45897	Pum2
-0.209736	12.253	-1.75287	0.0974988	0.725413	-4.4661	Eml5.Eml6
-0.227219	12.3539	-1.75237	0.0975878	0.725413	-4.46682	Lsm4
-0.283688	10.9008	-1.75274	0.0975224	0.725413	-4.46629	Fbxo44
-0.395963	13.5041	-1.75873	0.0975337	0.725413	-4.46027	Rgs20
-0.80402	11.9546	-1.75681	0.0980132	0.725413	-4.46331	Serpina1a.Serpina1c.Serpina1d
0.16966	13.0414	1.74838	0.0982936	0.725749	-4.47246	Scn8a
-0.417566	10.6549	-1.74867	0.0982413	0.725749	-4.47204	Vps9d1
-0.199587	10.5904	-1.74708	0.0985247	0.726741	-4.4743	Mad2l1bp
-0.302878	10.8186	-1.74594	0.0987275	0.727522	-4.47591	Pon3
0.145506	16.2448	1.74239	0.099361	0.728019	-4.48091	Arl8a.Arl8b
0.135289	12.2422	1.74185	0.0994576	0.728019	-4.48167	Cacnb2
-0.0868897	13.2021	-1.74315	0.0992244	0.728019	-4.47984	Dock7
-0.102501	15.5366	-1.74439	0.0990033	0.728019	-4.47809	Ppp2r2a
-0.136218	13.3408	-1.74271	0.0993035	0.728019	-4.48046	Bcl2l1
-0.138924	12.9475	-1.74444	0.0989943	0.728019	-4.47802	Dnajc30
-0.177131	15.481	-1.74176	0.0994737	0.728019	-4.4818	Akap5
0.319704	11.7731	1.73838	0.100083	0.72822	-4.48657	Htatip2
0.311976	10.3116	1.73874	0.100017	0.72822	-4.48606	Zdhhc3
0.183593	17.5525	1.73756	0.100295	0.72822	-4.48786	Slc25a12.Slc25a13
0.0947394	15.0991	1.74089	0.099631	0.72822	-4.48304	Mlec
-0.0593052	17.4344	-1.73656	0.10041	0.72822	-4.48913	Pacsin1
-0.0835688	14.6267	-1.73763	0.100217	0.72822	-4.48762	Ddx17
-0.126291	12.35	-1.73516	0.100665	0.72822	-4.49111	Atg12
-0.133053	16.8474	-1.73758	0.100226	0.72822	-4.4877	Atp2b2
-0.154363	11.6636	-1.73602	0.100508	0.72822	-4.48989	Klc4
-0.163592	12.0272	-1.7365	0.100422	0.72822	-4.48922	Poldip3
-0.285841	10.4629	-1.73617	0.10048	0.72822	-4.48968	Mavs
-0.459649	10.4735	-1.73559	0.100587	0.72822	-4.4905	Kcnt1
0.90696	11.6341	1.72289	0.104122	0.729623	-4.51076	Cryga.Crygd.Cryge.Crygf
0.651567	17.5534	1.73239	0.102379	0.729623	-4.49753	Gstm1.Gstm2.Gstm4.Gstm7
0.445958	10.0861	1.72552	0.102425	0.729623	-4.50464	Ythdf2
0.442048	11.7485	1.72993	0.102148	0.729623	-4.49956	Fgfr1
0.375909	9.95634	1.70959	0.10539	0.729623	-4.52689	Tmem165
0.327187	10.2507	1.72425	0.102658	0.729623	-4.50642	Plekhf1
0.315747	13.4232	1.72678	0.102948	0.729623	-4.50442	Timm8b
0.219571	11.503	1.71115	0.105097	0.729623	-4.52472	Ephx4
0.194525	15.6275	1.71946	0.103727	0.729623	-4.51349	Aqp4
0.179275	13.9412	1.72122	0.103217	0.729623	-4.51066	Gaa
0.17676	12.6138	1.71287	0.104774	0.729623	-4.52233	Arpc1b
0.164779	11.7337	1.72386	0.10273	0.729623	-4.50696	Epha5.Epha6
0.163181	12.4472	1.71096	0.105132	0.729623	-4.52498	Unc5c
0.154239	11.4564	1.7239	0.102723	0.729623	-4.50691	Tab3
0.146448	12.7837	1.73145	0.101339	0.729623	-4.49632	Ppp2ca
0.139707	12.1776	1.71373	0.104613	0.729623	-4.52113	Mrs2
0.139143	12.3101	1.72768	0.102027	0.729623	-4.50161	Spry2
0.122152	14.0918	1.71251	0.104841	0.729623	-4.52282	Sord
0.105391	14.4858	1.71134	0.105062	0.729623	-4.52446	Pgrmc2
0.0971601	13.5322	1.72441	0.102629	0.729623	-4.5062	Fibp
0.0944459	14.8726	1.72461	0.102591	0.729623	-4.50591	Scn1b
0.0741083	16.9782	1.72264	0.102955	0.729623	-4.50867	Capzb
0.0666904	16.3222	1.71904	0.103623	0.729623	-4.51372	Hsph1
0.0622529	13.9485	1.73021	0.101564	0.729623	-4.49805	Eif4g3
-0.0569121	17.9016	-1.71112	0.105102	0.729623	-4.52476	Pfkm
-0.0583844	15.2394	-1.72876	0.10183	0.729623	-4.5001	Hnrnpm
-0.0608458	20.115	-1.72952	0.10169	0.729623	-4.49902	Atp5f1a
-0.0707074	15.3976	-1.71839	0.103743	0.729623	-4.51462	Pi4ka
-0.0709879	16.3999	-1.7086	0.105578	0.729623	-4.52828	Myef2
-0.0748789	15.5476	-1.70957	0.105395	0.729623	-4.52693	Hsd17b12
-0.101289	18.2417	-1.70938	0.105431	0.729623	-4.52719	Pura
-0.106165	15.8517	-1.72023	0.103401	0.729623	-4.51205	Ppme1
-0.107548	13.3133	-1.71561	0.104261	0.729623	-4.5185	Zfr
-0.1135	13.6009	-1.72081	0.103293	0.729623	-4.51123	Rps24
-0.118863	13.5273	-1.73041	0.101528	0.729623	-4.49778	Acads
-0.126903	16.5458	-1.7132	0.104712	0.729623	-4.52186	Cd47
-0.138094	13.5115	-1.70998	0.105317	0.729623	-4.52635	Ube2j1
-0.148723	13.0642	-1.71442	0.104483	0.729623	-4.52016	Plpp1
-0.14918	11.3736	-1.71548	0.104285	0.729623	-4.51868	Sf3b5
-0.158416	12.7465	-1.72834	0.101906	0.729623	-4.50068	Rabgap1l
-0.170508	13.2251	-1.71443	0.104482	0.729623	-4.52015	Ube2q1.Ube2q2
-0.18747	14.4302	-1.72289	0.10294	0.729623	-4.50839	Lmnb1.Lmnb2
-0.19337	11.5513	-1.72657	0.102231	0.729623	-4.50317	Mycbp
-0.193515	10.7701	-1.71661	0.104075	0.729623	-4.51711	Rbbp5
-0.199202	13.4912	-1.70838	0.10562	0.729623	-4.52859	Cpne5.Cpne8.Cpne9
-0.26902	13.0597	-1.72077	0.103648	0.729623	-4.51198	Adgrl1.Adgrl2
-0.279572	10.2178	-1.70877	0.105545	0.729623	-4.52804	Gigyf1
-0.281262	9.80486	-1.72905	0.101777	0.729623	-4.49969	Cacna1h
-0.570159	11.1659	-1.71583	0.104882	0.729623	-4.51949	Grik3
0.176872	14.1584	1.70759	0.105769	0.729752	-4.52968	Rgs14
0.111073	15.7867	1.70725	0.105833	0.729752	-4.53015	Naxe
0.13694	13.321	1.70242	0.106749	0.730032	-4.53686	Coq8a
0.0802465	13.3399	1.70539	0.106186	0.730032	-4.53274	Umps
-0.0949395	17.5049	-1.70277	0.106684	0.730032	-4.53638	Hnrnpa3
-0.131168	13.1847	-1.70192	0.106846	0.730032	-4.53756	Mrpl57
-0.154559	16.6884	-1.70359	0.106528	0.730032	-4.53525	Actn1
-0.165001	12.7991	-1.70501	0.106257	0.730032	-4.53327	Ap1s2
-0.235219	14.5541	-1.70641	0.106521	0.730032	-4.53231	Gnb4
-0.276017	14.2461	-1.70983	0.1061	0.730032	-4.528	Pcp4l1
-0.486891	11.7893	-1.70686	0.106663	0.730032	-4.53211	Mtatp6
-0.911383	14.1712	-1.71135	0.106275	0.730032	-4.52676	Blk.Fgfr1.Fgfr3.Fyn.Lyn.Mak.Yes1
0.406579	11.3081	1.6999	0.107379	0.732295	-4.54064	Tmem167a
0.244097	10.6768	1.69957	0.107295	0.732295	-4.54082	Xdh
0.127284	12.532	1.69815	0.107567	0.732295	-4.54279	Mms19
-0.155008	12.2115	-1.6982	0.107558	0.732295	-4.54272	Ndel1
-0.0811651	14.3225	-1.69549	0.108079	0.73511	-4.54648	Arfgef2
0.373246	11.7298	1.69128	0.109121	0.735964	-4.5527	Caskin1.Caskin2
0.35491	9.39545	1.69346	0.108471	0.735964	-4.54929	Ift74
0.287499	14.2084	1.68374	0.11116	0.735964	-4.56406	Prph.Vim
0.286223	10.7603	1.68227	0.110651	0.735964	-4.56473	Inppl1
0.269059	10.2426	1.68933	0.109271	0.735964	-4.555	Mettl1
0.197157	10.9787	1.67749	0.111594	0.735964	-4.57131	Gatad2a
0.18539	10.6065	1.67599	0.111893	0.735964	-4.57338	Pik3c2a
0.182807	13.4071	1.67954	0.11119	0.735964	-4.5685	Orai2
0.177749	17.5196	1.68465	0.110249	0.735964	-4.56156	Ak4
0.144225	12.7127	1.68676	0.109773	0.735964	-4.55855	Arxes1.Arxes2
0.134176	13.6428	1.68153	0.110797	0.735964	-4.56576	Mdp1
0.114004	13.2591	1.68429	0.110255	0.735964	-4.56195	Sgpl1
0.0882244	17.9086	1.6831	0.110489	0.735964	-4.5636	Suclg1
0.0877235	12.6619	1.68659	0.109805	0.735964	-4.55878	Xpnpep3
0.0873447	13.4325	1.67929	0.11124	0.735964	-4.56884	Drg1
0.0848697	16.8636	1.67614	0.111863	0.735964	-4.57317	Ndufa9
0.0822876	13.4843	1.68287	0.110535	0.735964	-4.56392	Ndufaf5
0.0554141	15.9562	1.69084	0.108978	0.735964	-4.55292	Eif4e
-0.0784461	14.3005	-1.67614	0.111863	0.735964	-4.57317	Srrt
-0.0856269	18.0775	-1.68492	0.110131	0.735964	-4.56108	Ap2b1
-0.0858823	13.4284	-1.69395	0.108376	0.735964	-4.54862	Mtmr9
-0.107285	12.0995	-1.68923	0.10929	0.735964	-4.55513	Ptrhd1
-0.117971	13.0493	-1.68119	0.110864	0.735964	-4.56622	Mprip.Triobp
-0.119941	13.4037	-1.67654	0.111784	0.735964	-4.57262	Mast3
-0.121158	15.892	-1.68755	0.109618	0.735964	-4.55746	Dnm3
-0.122913	12.9402	-1.67532	0.112027	0.735964	-4.5743	Sema4a
-0.133775	14.2279	-1.6765	0.111792	0.735964	-4.57268	Cfl2
-0.154242	14.4405	-1.6792	0.111258	0.735964	-4.56897	Itpr1
-0.17063	12.9443	-1.68256	0.110595	0.735964	-4.56434	Arhgap32.Arhgap33
-0.17396	11.3087	-1.67663	0.111765	0.735964	-4.57249	Fbxw5
-0.192121	12.1865	-1.67575	0.11194	0.735964	-4.57371	Hspa4.Hspa4l
-0.197315	13.5725	-1.68724	0.109678	0.735964	-4.55788	H2bc21.H2bu1.Hist3h2ba
-0.224088	10.8007	-1.69227	0.108701	0.735964	-4.55094	Ncbp1
-0.23186	12.2301	-1.68769	0.109591	0.735964	-4.55727	Mpped2
-0.243879	11.8346	-1.68002	0.111095	0.735964	-4.56784	Sfxn4
-0.320591	12.061	-1.68119	0.111059	0.735964	-4.56655	Etnppl
-0.354224	10.2934	-1.68889	0.109357	0.735964	-4.55561	Rbp4
-0.403912	9.2634	-1.67535	0.11202	0.735964	-4.57426	Zfyve19
-0.412116	11.2126	-1.6852	0.110197	0.735964	-4.56091	Ubr2
0.327372	10.9255	1.67112	0.112862	0.737583	-4.58006	Samd12
-0.0808788	13.5035	-1.67257	0.112573	0.737583	-4.57807	Uba2
-0.112211	13.6538	-1.67132	0.112823	0.737583	-4.57979	Rgs10
-0.12193	11.8973	-1.67127	0.112833	0.737583	-4.57985	Trmt61a
-0.144801	13.9339	-1.6723	0.112627	0.737583	-4.57844	Wasf3
-0.453103	9.98572	-1.67229	0.11263	0.737583	-4.57846	Dcun1d1.Dcun1d2
0.658462	11.0216	1.67451	0.113029	0.738033	-4.57677	Gsta3
0.374228	10.4066	1.66851	0.113387	0.739723	-4.58364	Zgpat
0.121341	13.626	1.66659	0.113773	0.741595	-4.58627	Erlin1.Erlin2
0.103404	12.2375	1.66286	0.114526	0.745858	-4.59137	Enpp5
0.4012	12.0133	1.66483	0.114751	0.746678	-4.58965	Atp2a1
0.118701	12.7014	1.65939	0.115231	0.748387	-4.59611	Epha6
-0.120139	15.2646	-1.65978	0.115151	0.748387	-4.59558	Nudt21
-0.490288	11.9678	-1.66327	0.115313	0.748387	-4.59215	Ndufa4l2
-0.122412	13.7017	-1.65524	0.116077	0.75075	-4.60176	Wnk1.Wnk2.Wnk3
-0.188052	11.2979	-1.65567	0.115989	0.75075	-4.60118	Srpk1
-0.434373	12.7198	-1.66074	0.116017	0.75075	-4.59587	Myh10.Myh14
-0.571925	11.228	-1.65977	0.115913	0.75075	-4.59673	Atp2a3
0.45107	10.9845	1.65352	0.116615	0.751933	-4.60438	Syk
0.303675	11.2551	1.6524	0.11666	0.751933	-4.60563	SMAKA_MOUSE
-0.109775	12.3039	-1.65377	0.116379	0.751933	-4.60377	Pak5
-0.135118	13.4426	-1.6527	0.1166	0.751933	-4.60523	C2cd2l
0.141053	12.7066	1.65082	0.116986	0.75274	-4.60778	Serpini1
-0.236098	11.8929	-1.65099	0.116952	0.75274	-4.60755	Kctd8
0.259128	10.51	1.64906	0.117349	0.753828	-4.61017	Zhx2
0.141967	17.1117	1.64883	0.117397	0.753828	-4.61048	Qdpr
0.102834	12.994	1.64854	0.117456	0.753828	-4.61087	Coq5
0.103989	14.1067	1.64753	0.117667	0.753892	-4.61225	Arsa
-0.11287	15.7573	-1.64798	0.117572	0.753892	-4.61163	Abi2
0.330732	10.6391	1.647	0.117776	0.753945	-4.61296	Tenm1.Tenm3
0.22746	12.7477	1.64631	0.117919	0.754219	-4.6139	Sipa1l3
0.0996014	17.7942	1.64509	0.118173	0.7552	-4.61556	Pfkl
0.141966	15.1801	1.64335	0.118536	0.756874	-4.61792	Faah
0.225369	13.1596	1.6423	0.118927	0.75873	-4.61958	Gpr37
0.461807	11.3222	1.64228	0.119219	0.759947	-4.62001	Ttbk1.Ttbk2
0.0957331	13.794	1.63755	0.119751	0.762311	-4.62577	Asl
0.0753266	13.4906	1.63735	0.119793	0.762311	-4.62604	Rnf14
-0.190584	13.5329	-1.63653	0.119966	0.762762	-4.62715	Ephb6
0.110788	14.3339	1.63572	0.120136	0.763198	-4.62824	Ppif
-0.107517	13.2074	-1.63499	0.12029	0.763388	-4.62923	Wnk1.Wnk2
-0.141868	12.213	-1.63431	0.120434	0.763388	-4.63015	Crbn
-0.148432	11.8228	-1.63414	0.120471	0.763388	-4.63038	Stard10
-0.158936	15.0997	-1.63305	0.1207	0.764196	-4.63184	Prkar2b
-0.193519	11.3172	-1.63175	0.120976	0.765295	-4.6336	Sephs2
-0.0640119	13.9047	-1.63015	0.121316	0.766803	-4.63576	Ppp1r12a
0.269869	11.7964	1.62815	0.121742	0.76717	-4.63845	Shmt1
0.255311	16.953	1.63292	0.12149	0.76717	-4.63302	Vim
-0.0705004	13.9741	-1.62796	0.121783	0.76717	-4.63871	Sf3b3
-0.0770543	13.5479	-1.62856	0.121654	0.76717	-4.6379	Mrps22
0.0848094	13.8118	1.6263	0.122137	0.768757	-4.64094	Gsk3a
0.245078	10.5015	1.62346	0.122747	0.771304	-4.64476	Ssh3
0.242445	10.5263	1.62391	0.12265	0.771304	-4.64416	Grwd1
-0.0964127	12.228	-1.6228	0.122888	0.771546	-4.64565	Akap10
0.430477	16.0387	1.61792	0.125167	0.772446	-4.65368	Syn2.Syn3
0.275677	11.0089	1.61724	0.12409	0.772446	-4.65311	Chac2
0.229132	11.3215	1.61368	0.124864	0.772446	-4.65788	CB072_MOUSE
0.176158	11.2151	1.61947	0.123607	0.772446	-4.65012	Nacad
0.151639	11.6784	1.6154	0.12449	0.772446	-4.65558	Tcaf1
0.144373	14.4893	1.61334	0.124937	0.772446	-4.65833	Gng12
0.135963	16.6708	1.61357	0.124887	0.772446	-4.65802	Prkcg
0.134703	13.4919	1.6183	0.123859	0.772446	-4.65168	Lmbrd2
0.133399	16.1082	1.61183	0.125267	0.772446	-4.66035	Nt5dc3
0.121794	12.8092	1.60982	0.125706	0.772446	-4.66303	Atrn
0.115414	16.4159	1.61578	0.124406	0.772446	-4.65506	Me1
0.0877795	14.5279	1.61501	0.124573	0.772446	-4.65609	Pgls
0.0646085	15.4739	1.61093	0.125463	0.772446	-4.66155	Ddx3x.Ddx3y
-0.0632377	14.1127	-1.60998	0.125673	0.772446	-4.66282	Vps53
-0.0830993	13.2658	-1.61976	0.123543	0.772446	-4.64972	Tubg1.Tubg2
-0.0903232	13.7251	-1.61947	0.123606	0.772446	-4.65012	Avl9
-0.0986968	17.1212	-1.61481	0.124617	0.772446	-4.65636	Myh10.Myh9
-0.107531	17.0658	-1.61236	0.125151	0.772446	-4.65964	Slc6a11
-0.114742	13.5489	-1.61964	0.123571	0.772446	-4.6499	Dglucy
-0.114883	12.2559	-1.61053	0.125553	0.772446	-4.66209	Fam3c
-0.115656	12.8648	-1.61034	0.125593	0.772446	-4.66234	Ildr2
-0.145504	11.932	-1.61468	0.124646	0.772446	-4.65654	Kdsr
-0.203654	11.8358	-1.61881	0.123748	0.772446	-4.651	Mtif3
-0.218276	11.36	-1.61645	0.124261	0.772446	-4.65417	Eepd1
-0.275042	10.5084	-1.61547	0.124473	0.772446	-4.65547	Cast
-0.286399	13.3595	-1.6137	0.125573	0.772446	-4.6587	Cacna2d1.Cacna2d2
0.469847	10.3357	1.59869	0.128168	0.773735	-4.67787	Txndc16
0.468336	14.3763	1.59101	0.131115	0.773735	-4.68933	Mapre1.Mapre2
0.40598	10.5025	1.59796	0.128331	0.773735	-4.67883	Prdm8
0.395106	10.9281	1.60664	0.126407	0.773735	-4.66728	Slc29a1
0.336987	9.8499	1.60241	0.12734	0.773735	-4.67291	Ephb1.Ephb2
0.30332	11.4059	1.60351	0.127096	0.773735	-4.67144	Crocc2
0.293319	10.0792	1.60031	0.127808	0.773735	-4.67571	Fam131a
0.284395	10.4839	1.60639	0.126462	0.773735	-4.66762	Klhdc4
0.277953	10.0276	1.58942	0.130249	0.773735	-4.69016	Ndfip1
0.195245	13.3167	1.59583	0.128807	0.773735	-4.68166	Pcbp2.Pcbp3
0.192654	11.0747	1.59001	0.130116	0.773735	-4.68938	Rbm26
0.187818	10.9594	1.59548	0.128884	0.773735	-4.68212	Acvr1c
0.187359	12.3726	1.6051	0.126745	0.773735	-4.66933	Stx4
0.152103	13.9341	1.59781	0.128365	0.773735	-4.67904	Plin3
0.148387	12.7491	1.58942	0.130247	0.773735	-4.69015	Tbl1x.Tbl1xr1
0.143164	13.5849	1.6059	0.126569	0.773735	-4.66827	Pon2
0.142977	10.9626	1.60656	0.126425	0.773735	-4.66739	Cd151
0.139805	11.8729	1.5916	0.129758	0.773735	-4.68728	Hsd17b7
0.138659	13.2675	1.58173	0.131995	0.773735	-4.70032	Stxbp3
0.136529	11.983	1.58914	0.130312	0.773735	-4.69053	Gamt
0.130392	14.5726	1.59252	0.129549	0.773735	-4.68605	Cdipt
0.129558	12.9763	1.58254	0.131812	0.773735	-4.69926	Pigk
0.129353	13.4387	1.58173	0.131995	0.773735	-4.70032	Acsl3.Acsl4
0.128838	13.6144	1.58291	0.131726	0.773735	-4.69876	Ergic3
0.12796	11.999	1.58576	0.131079	0.773735	-4.695	Flrt3
0.127217	13.021	1.58507	0.131234	0.773735	-4.69591	Epha4.Epha5
0.125726	11.2454	1.5972	0.1285	0.773735	-4.67984	Man2a2
0.115874	12.2722	1.60243	0.127336	0.773735	-4.67289	Srp14
0.112469	12.0706	1.58637	0.130939	0.773735	-4.69419	Rgs12
0.0968269	17.2803	1.60082	0.127693	0.773735	-4.67503	Fabp5
0.0948613	15.8515	1.58581	0.131066	0.773735	-4.69493	Rpl11
0.0872161	14.2185	1.60035	0.127798	0.773735	-4.67565	Rabif
0.0870473	14.3172	1.58978	0.130166	0.773735	-4.68968	Aacs
0.0798533	12.6934	1.60273	0.127271	0.773735	-4.67249	Ero1a
0.0625238	16.3957	1.58225	0.131878	0.773735	-4.69964	Letm1
-0.0704469	15.4778	-1.59268	0.129514	0.773735	-4.68584	Agap2
-0.0767091	15.4183	-1.5943	0.129149	0.773735	-4.68369	Banf1
-0.0789784	12.771	-1.58726	0.130737	0.773735	-4.69301	Tsc1
-0.0911764	14.8453	-1.60758	0.126199	0.773735	-4.66602	Dcaf7
-0.0944776	12.9072	-1.60415	0.126955	0.773735	-4.67059	Chmp7
-0.0968968	13.2794	-1.59011	0.130093	0.773735	-4.68925	Chmp3
-0.0991155	12.7508	-1.58262	0.131792	0.773735	-4.69914	Taok3
-0.121509	16.9225	-1.5897	0.130184	0.773735	-4.68978	Dlg1.Dlg2.Dlg4
-0.123637	14.7328	-1.5978	0.128367	0.773735	-4.67905	Ndufs8
-0.135291	13.991	-1.59946	0.127995	0.773735	-4.67683	Actn1.Actn2.Actn3.Actn4
-0.136695	12.3035	-1.59516	0.128957	0.773735	-4.68255	Naa10
-0.144745	11.6939	-1.59345	0.129341	0.773735	-4.68482	Zc3h4
-0.155312	13.2594	-1.59825	0.128266	0.773735	-4.67845	Isoc1
-0.163628	12.5843	-1.5986	0.128187	0.773735	-4.67798	Slc25a16
-0.197455	13.4195	-1.58221	0.131951	0.773735	-4.69975	Tiam1
-0.203945	12.33	-1.58515	0.131216	0.773735	-4.69581	Cpeb2.Cpeb3
-0.204566	14.2532	-1.58639	0.131285	0.773735	-4.69452	Mpp2.Pals2
-0.214845	9.63957	-1.58299	0.131708	0.773735	-4.69865	Smurf1.Smurf2
-0.216851	11.5505	-1.59614	0.128737	0.773735	-4.68125	Hmg20a
-0.280247	10.0129	-1.59034	0.130041	0.773735	-4.68894	Tmem229a
-0.286411	9.84769	-1.58763	0.130653	0.773735	-4.69253	Lrig1
-0.296467	14.113	-1.59474	0.12999	0.773735	-4.68411	Actn1.Actn2.Actn3
-0.571662	16.9223	-1.59671	0.129835	0.773735	-4.68181	Snca.Sncb
-1.05134	15.1885	-1.59784	0.129583	0.773735	-4.68032	Rusc2
0.0846654	12.7512	1.58074	0.132223	0.773917	-4.70163	Tbrg4
-0.150247	11.4412	-1.58069	0.132233	0.773917	-4.70169	Dcun1d3
-0.185996	13.1487	-1.5799	0.132414	0.774373	-4.70273	Acsf3
0.731298	12.9487	1.57469	0.134837	0.7745	-4.71074	Ank1.Ank3
0.305002	11.0345	1.57453	0.133651	0.7745	-4.70981	Rbfox1
0.302728	9.795	1.57225	0.134178	0.7745	-4.7128	Akap13
0.270885	13.4654	1.57435	0.134397	0.7745	-4.71069	Gusb
0.244666	12.7919	1.57908	0.132808	0.7745	-4.70401	Lyz1
0.230817	11.2528	1.56565	0.135714	0.7745	-4.72145	Rnf170
0.212919	10.7705	1.57267	0.13408	0.7745	-4.71225	Abhd5
0.163674	11.6361	1.57599	0.133313	0.7745	-4.70788	B2m
0.141394	14.4626	1.56831	0.135092	0.7745	-4.71796	Nrbp2
0.122024	12.68	1.56747	0.135289	0.7745	-4.71907	Hmgn5
0.107243	12.957	1.5731	0.13398	0.7745	-4.71167	Ufsp2
0.106269	13.2569	1.56682	0.13544	0.7745	-4.71992	Eif2b1
0.103169	14.9968	1.56762	0.135253	0.7745	-4.71887	Gsk3a.Gsk3b
0.097008	12.2597	1.57161	0.134325	0.7745	-4.71363	Pelo
0.0870532	16.9845	1.5636	0.136195	0.7745	-4.72414	Dlat
-0.0664137	19.0898	-1.56371	0.136169	0.7745	-4.72399	Sv2a
-0.0717315	14.5572	-1.56527	0.135803	0.7745	-4.72195	Shroom2
-0.0756091	14.7997	-1.57049	0.134585	0.7745	-4.7151	Ctnnd2
-0.0937711	12.8491	-1.56397	0.136108	0.7745	-4.72366	Cacna1b
-0.0944045	12.7592	-1.56862	0.13502	0.7745	-4.71756	Lztfl1
-0.101124	13.2906	-1.57472	0.133606	0.7745	-4.70955	Hnrnph1
-0.101184	13.684	-1.57523	0.133488	0.7745	-4.70888	Eif6
-0.102615	17.2961	-1.57292	0.134023	0.7745	-4.71192	Slc8a2
-0.104714	14.6533	-1.56455	0.135971	0.7745	-4.72289	Pitpnm2
-0.110501	12.6611	-1.56449	0.135985	0.7745	-4.72297	Ppp1r12b
-0.125945	14.9716	-1.57028	0.134636	0.7745	-4.71539	Adcy1
-0.153229	12.4984	-1.56976	0.134756	0.7745	-4.71607	Ache
-0.169386	12.4786	-1.56949	0.134819	0.7745	-4.71642	Nectin1
-0.179404	12.9377	-1.5766	0.133173	0.7745	-4.70708	Plxnc1
-0.183135	12.4374	-1.57142	0.134371	0.7745	-4.71389	Gar1
-0.212733	10.7219	-1.56442	0.136001	0.7745	-4.72306	Flrt1
-0.231641	13.9087	-1.56825	0.135646	0.7745	-4.71853	Rab3b
-0.234032	10.6297	-1.56488	0.135894	0.7745	-4.72246	Cdk5r2
-0.235374	10.0303	-1.57782	0.132892	0.7745	-4.70547	Lbr
-0.304301	10.6662	-1.57422	0.133722	0.7745	-4.71021	Grm8
-0.375308	10.2425	-1.56699	0.135401	0.7745	-4.7197	Timm17a
-0.535698	10.7958	-1.56563	0.136252	0.7745	-4.72195	Lypd1
0.286998	9.71646	1.5614	0.136711	0.775947	-4.72701	Inpp5d
-0.143752	11.5558	-1.56139	0.136713	0.775947	-4.72702	Dnmt1
-0.0761511	16.3591	-1.55952	0.137153	0.7761	-4.72946	Rap2a.Rap2b.Rap2c
-0.0931372	13.7017	-1.56008	0.137022	0.7761	-4.72874	Mff
-0.107043	12.5564	-1.55986	0.137073	0.7761	-4.72902	Arvcf
-0.232754	11.3551	-1.56067	0.136884	0.7761	-4.72797	Sh3bp1
0.504976	12.6339	1.56082	0.138014	0.776443	-4.72877	Pofut1
0.47054	11.8188	1.53227	0.144577	0.776443	-4.76542	S1pr5
0.396663	11.7895	1.55658	0.138412	0.776443	-4.73377	Ca7
0.336794	9.1615	1.53332	0.143455	0.776443	-4.76345	Mta1.Mta3
0.326579	9.50586	1.55351	0.138579	0.776443	-4.7373	Bloc1s5
0.326398	12.7479	1.52796	0.145533	0.776443	-4.77087	Dmd.Drp2
0.325458	11.9294	1.53155	0.144218	0.776443	-4.76597	Tsc22d3
0.321224	10.4068	1.51649	0.14763	0.776443	-4.78507	Slc22a4
0.28915	11.5846	1.51746	0.147387	0.776443	-4.78384	Mrps14
0.28399	11.7293	1.54686	0.140169	0.776443	-4.74594	Hk2
0.276037	11.1971	1.54071	0.141654	0.776443	-4.75391	Fgfr1.Fgfr3
0.265277	11.3392	1.51905	0.146988	0.776443	-4.7818	Map3k12
0.262908	12.512	1.53645	0.142968	0.776443	-4.75962	Tk2
0.242376	10.3794	1.55545	0.138117	0.776443	-4.73477	Prkaa1.Prkaa2
0.24047	11.1075	1.52366	0.14584	0.776443	-4.77589	Ypel5
0.238857	10.7715	1.55526	0.138164	0.776443	-4.73503	Lgi4
0.238095	14.9939	1.52509	0.146243	0.776443	-4.77455	Slc44a1
0.226171	11.4316	1.52072	0.146573	0.776443	-4.77966	Ctsl
0.179725	12.4456	1.51519	0.147958	0.776443	-4.78674	Plaat3
0.173326	13.2448	1.53331	0.143457	0.776443	-4.76347	Epha4.Epha6.Ephb1.Ephb3
0.172227	16.0449	1.53908	0.142232	0.776443	-4.75615	Gria1
0.170359	18.9432	1.51915	0.147146	0.776443	-4.78178	Hk1.Hk2
0.157548	17.9048	1.55628	0.137921	0.776443	-4.73369	Camk2b.Camk2g
0.152954	11.3122	1.51879	0.147053	0.776443	-4.78213	Cog4
0.133434	12.1231	1.54514	0.140585	0.776443	-4.74818	Islr2
0.131643	14.8392	1.51453	0.148123	0.776443	-4.78758	Ehd1.Ehd2
0.127851	11.8857	1.51296	0.148517	0.776443	-4.78958	Cnot9
0.121544	13.449	1.51375	0.14832	0.776443	-4.78858	Lrrc4b
0.114133	11.52	1.52641	0.145158	0.776443	-4.77236	Bloc1s1
0.11309	12.8234	1.52907	0.144501	0.776443	-4.76893	Smarca4
0.108588	12.6677	1.52036	0.146662	0.776443	-4.78012	Ssh2
0.1063	13.6807	1.52479	0.145559	0.776443	-4.77444	Arhgap39
0.105883	14.0117	1.54067	0.141663	0.776443	-4.75396	Gatd1
0.0997164	12.7575	1.53003	0.144264	0.776443	-4.7677	Abhd4
0.0987522	13.6579	1.52999	0.144273	0.776443	-4.76774	Aarsd1
0.0933542	15.3509	1.52237	0.14616	0.776443	-4.77754	Calu
0.0865501	14.9961	1.52454	0.14562	0.776443	-4.77475	Rcan1
0.0841825	14.5678	1.54498	0.140622	0.776443	-4.74838	Pmm1
0.0824684	15.3386	1.53727	0.14249	0.776443	-4.75836	Rpn2
0.0814585	12.884	1.52476	0.145566	0.776443	-4.77447	Ccdc93
0.0750672	19.5228	1.55599	0.137988	0.776443	-4.73406	Mdh2
0.073476	15.1609	1.55118	0.139135	0.776443	-4.74033	Pcbp1
0.0726019	12.9748	1.51605	0.14774	0.776443	-4.78563	Dnajb11
0.0662139	13.9809	1.53991	0.141849	0.776443	-4.75495	Gnai3
0.058083	16.7425	1.52268	0.146084	0.776443	-4.77715	Cct2
0.0571856	16.197	1.53824	0.142255	0.776443	-4.75711	P4hb
0.0513593	13.7003	1.52944	0.144409	0.776443	-4.76845	Wdr44
-0.0455788	15.7528	-1.50995	0.149278	0.776443	-4.79342	Eif4a1
-0.0525399	17.1486	-1.51378	0.14831	0.776443	-4.78853	Nfasc
-0.057845	12.8879	-1.55543	0.138121	0.776443	-4.73479	Usp47
-0.0593509	15.6525	-1.52391	0.145777	0.776443	-4.77556	Srm
-0.0618664	14.1132	-1.5108	0.149063	0.776443	-4.79234	Wdr26
-0.062984	13.8313	-1.5252	0.145458	0.776443	-4.77392	Stub1
-0.0635374	15.4669	-1.53838	0.14222	0.776443	-4.75692	Ubxn6
-0.0656549	13.4893	-1.51526	0.147938	0.776443	-4.78664	Adgrb3
-0.0668847	13.8602	-1.51199	0.148764	0.776443	-4.79083	Fn3k
-0.0738511	16.2579	-1.51913	0.146968	0.776443	-4.78169	Septin9
-0.073874	13.2105	-1.55656	0.137855	0.776443	-4.73333	Ddx19a
-0.0772089	14.326	-1.51082	0.14906	0.776443	-4.79232	Hnrnpll
-0.0776988	13.4817	-1.52369	0.145831	0.776443	-4.77584	Kyat3
-0.0779492	14.3789	-1.53055	0.144137	0.776443	-4.76703	Sh3glb1
-0.080659	16.4993	-1.53521	0.142994	0.776443	-4.76102	Idh2
-0.0807538	15.5593	-1.52888	0.144547	0.776443	-4.76918	Rpl10a
-0.082581	18.662	-1.52848	0.144645	0.776443	-4.76969	Rab10.Rab12.Rab14.Rab1A.Rab1b.Rab26.Rab30.Rab35.Rab39b.Rab3a.Rab3b.Rab3c.Rab3d.Rab4a.Rab4b.Rab8a.Rab8b
-0.0859063	14.2712	-1.55363	0.138551	0.776443	-4.73715	Ajm1
-0.0872456	16.3031	-1.52098	0.146507	0.776443	-4.77932	Adam22
-0.0900372	14.7371	-1.536	0.142799	0.776443	-4.76	Mocs3
-0.0917942	14.7341	-1.51993	0.146768	0.776443	-4.78066	Shank2
-0.0933775	12.7997	-1.53677	0.142612	0.776443	-4.75901	Ddx46
-0.0970355	12.9347	-1.5099	0.149291	0.776443	-4.79348	Hsdl2
-0.0982422	15.3665	-1.51195	0.148772	0.776443	-4.79087	Eef1b
-0.0990735	12.6386	-1.53956	0.141934	0.776443	-4.75541	Ppp1r12c
-0.102463	12.0578	-1.52323	0.145945	0.776443	-4.77643	Agbl4
-0.10414	15.1077	-1.52699	0.145014	0.776443	-4.77161	Khdrbs1
-0.105069	13.2575	-1.54676	0.140195	0.776443	-4.74608	Nup133
-0.106376	13.718	-1.52372	0.145825	0.776443	-4.77581	Vps25
-0.106819	14.7373	-1.5252	0.145458	0.776443	-4.77391	Camk4
-0.108	12.7495	-1.52204	0.146242	0.776443	-4.77796	Dcaf6
-0.108157	13.3574	-1.52305	0.14599	0.776443	-4.77666	Pam16
-0.112589	13.4802	-1.51813	0.147219	0.776443	-4.78298	Cacnb3
-0.113196	15.3041	-1.54685	0.140172	0.776443	-4.74596	Cab39.Cab39l
-0.118598	13.151	-1.53103	0.144017	0.776443	-4.76641	Ptprg
-0.120858	13.1406	-1.51116	0.148973	0.776443	-4.79188	Brd4
-0.121445	11.9906	-1.51926	0.146935	0.776443	-4.78152	Clcc1
-0.126142	13.077	-1.5243	0.14568	0.776443	-4.77506	Hcn1.Hcn2.Hcn3
-0.126375	12.4357	-1.54909	0.139634	0.776443	-4.74305	Gadd45gip1
-0.12682	12.2554	-1.53019	0.144225	0.776443	-4.7675	Pip5k1a
-0.126935	12.2322	-1.52843	0.144658	0.776443	-4.76976	Mfap1a.Mfap1b
-0.126997	13.1545	-1.54699	0.140139	0.776443	-4.74578	Ube2h
-0.129507	13.8853	-1.54947	0.139543	0.776443	-4.74255	Camkk2
-0.130251	12.7024	-1.51312	0.148478	0.776443	-4.78938	Ccdc136
-0.139364	11.5678	-1.53658	0.142658	0.776443	-4.75925	Urgcp
-0.139495	13.29	-1.51915	0.146963	0.776443	-4.78167	Rpl36a
-0.142692	16.3197	-1.51048	0.149144	0.776443	-4.79274	Hdhd2
-0.142907	11.7506	-1.53667	0.142636	0.776443	-4.75913	Os9
-0.145606	11.655	-1.51759	0.147354	0.776443	-4.78366	Adnp
-0.149839	11.9764	-1.53162	0.143872	0.776443	-4.76565	Elac1
-0.151152	12.0208	-1.52217	0.14621	0.776443	-4.7778	Xpot
-0.151422	12.5294	-1.524	0.145754	0.776443	-4.77545	Ttc9
-0.177761	13.8417	-1.52138	0.146473	0.776443	-4.77886	Klc1.Klc2.Klc4
-0.21814	13.1785	-1.53581	0.143051	0.776443	-4.76039	Gucy1a1
-0.221707	14.6836	-1.51589	0.148416	0.776443	-4.78623	Sdhc
-0.223217	15.5455	-1.53289	0.144209	0.776443	-4.76447	Slc30a3
-0.245763	9.65581	-1.53017	0.14423	0.776443	-4.76752	Mlip
-0.252982	13.7705	-1.55109	0.139857	0.776443	-4.74101	Mt.Cyb
-0.255114	15.4508	-1.542	0.14218	0.776443	-4.75287	Camk2d
-0.259263	10.179	-1.55874	0.137339	0.776443	-4.73048	Il1rapl1
-0.263281	11.185	-1.52979	0.144324	0.776443	-4.76801	Ap4m1
-0.282588	9.32931	-1.54944	0.139551	0.776443	-4.7426	Pes1
-0.289855	9.94667	-1.52615	0.145222	0.776443	-4.77269	Casp8
-0.368092	10.8359	-1.52007	0.146733	0.776443	-4.78049	Bex2
-0.387544	10.8591	-1.5264	0.14516	0.776443	-4.77237	Lrrtm3.Lrrtm4
-0.398957	11.1523	-1.53338	0.143624	0.776443	-4.76351	Fndc10
-0.403141	11.0597	-1.51054	0.149312	0.776443	-4.79278	Coq10b
-0.405976	12.2327	-1.55622	0.138787	0.776443	-4.73448	Hspbp1
-0.519774	10.8875	-1.54334	0.141558	0.776443	-4.75092	Gtf2b
-0.580818	12.7546	-1.526	0.146479	0.776443	-4.77369	Cwf19l2
0.391406	12.0728	1.49945	0.152716	0.77759	-4.80718	Ankrd46
0.269836	10.0076	1.5004	0.151714	0.77759	-4.80557	Zfpl1
0.246203	10.5926	1.50126	0.151494	0.77759	-4.80448	Ttc33
0.190335	20.0989	1.49847	0.152656	0.77759	-4.80826	Calml3
0.184515	13.8229	1.50633	0.15037	0.77759	-4.79813	Bcl11a
0.153121	11.4011	1.50064	0.151652	0.77759	-4.80526	Lrrc4
0.144213	11.3875	1.49837	0.152236	0.77759	-4.80814	Pdcl3
0.133505	15.1772	1.50074	0.151629	0.77759	-4.80515	Erh
0.128691	11.6686	1.50169	0.151385	0.77759	-4.80394	Kcnn2
0.12352	11.8876	1.50381	0.150841	0.77759	-4.80124	Snx18
0.108274	15.4504	1.49821	0.152278	0.77759	-4.80835	Bcap31
0.0981104	13.4126	1.50279	0.151102	0.77759	-4.80254	Rps27.Rps27l
0.0699291	16.8198	1.50751	0.149899	0.77759	-4.79654	Hsp90b1
0.0695107	12.5062	1.49987	0.151851	0.77759	-4.80625	Flii
0.0598777	15.5729	1.50731	0.14995	0.77759	-4.79679	Psmc5
-0.0534615	17.5384	-1.50557	0.150392	0.77759	-4.799	Sdha
-0.0598647	15.2253	-1.49755	0.152448	0.77759	-4.80919	Cul3
-0.0616841	16.9916	-1.49907	0.152056	0.77759	-4.80725	Cbr1
-0.0624448	13.9563	-1.49739	0.152489	0.77759	-4.80939	Yme1l1
-0.0738388	13.0745	-1.49888	0.152105	0.77759	-4.8075	Spg7
-0.0768597	13.6375	-1.50112	0.15153	0.77759	-4.80466	Dyrk1a
-0.0905037	13.6194	-1.503	0.151048	0.77759	-4.80227	Mrps34
-0.0965615	14.0132	-1.49641	0.152743	0.77759	-4.81063	Hmgb2
-0.0998836	13.6474	-1.49745	0.152474	0.77759	-4.80931	Mrtfb
-0.110398	13.7006	-1.50207	0.151286	0.77759	-4.80345	Strbp
-0.135296	12.9372	-1.4985	0.152202	0.77759	-4.80797	Mob2
-0.141144	11.4707	-1.50825	0.149709	0.77759	-4.79558	Cstf2t
-0.166815	12.5606	-1.50365	0.150882	0.77759	-4.80144	Micos13
-0.210432	10.4085	-1.50179	0.151357	0.77759	-4.8038	Rc3h2
-0.222407	11.0877	-1.50487	0.15057	0.77759	-4.79989	Pnkp
-0.231371	11.0986	-1.50183	0.151348	0.77759	-4.80376	Scaf8
-0.136344	15.3301	-1.49442	0.153256	0.779268	-4.81314	Rps28
-0.177984	13.4547	-1.49433	0.15328	0.779268	-4.81326	Fdxr
0.116106	12.0419	1.49336	0.153531	0.780014	-4.81449	Tbc1d10a
0.50683	12.7536	1.49634	0.153975	0.781138	-4.81134	Uqcr11
0.382507	15.0873	1.4949	0.154346	0.781138	-4.81315	Enpp6
0.0641971	13.8834	1.49011	0.154376	0.781138	-4.8186	Nudt2
-0.101038	12.8921	-1.49045	0.154288	0.781138	-4.81817	Nt5c3a
-0.151894	11.718	-1.49135	0.154053	0.781138	-4.81703	Trak1
-0.372075	9.74116	-1.49091	0.154167	0.781138	-4.81758	Trim25
0.170518	11.9468	1.48858	0.154775	0.781287	-4.82052	Stx8
0.168402	10.7285	1.48891	0.154688	0.781287	-4.82011	Stk11ip
0.104934	15.0761	1.48828	0.154852	0.781287	-4.8209	Anxa3
-0.0735645	13.5917	-1.48764	0.155019	0.781287	-4.8217	Bcr
-0.0930703	17.076	-1.4876	0.15503	0.781287	-4.82176	Acadl
-0.201242	15.1736	-1.4899	0.154959	0.781287	-4.81911	Trp53i11
0.260699	10.002	1.48566	0.155539	0.782018	-4.82421	Igdcc4
0.23332	10.4886	1.48369	0.156057	0.782018	-4.82669	Exosc1
0.188654	10.8278	1.48348	0.15611	0.782018	-4.82695	Sh2d3c
-0.0687296	18.0584	-1.48419	0.155924	0.782018	-4.82606	Anxa6
-0.0837185	17.8067	-1.4851	0.155686	0.782018	-4.82492	Ank1.Ank2.Ank3
-0.10599	12.3735	-1.4863	0.155372	0.782018	-4.8234	Mrpl3
-0.115818	11.2878	-1.48325	0.156172	0.782018	-4.82724	Prmt7
-0.157853	11.8783	-1.48441	0.155868	0.782018	-4.82579	Scn3a
-0.387885	10.1282	-1.48543	0.155598	0.782018	-4.82449	Pum3
-0.606812	11.9115	-1.48749	0.156216	0.782018	-4.82244	Abcb1a.Abcb6
0.122883	12.6712	1.48186	0.156537	0.782209	-4.82899	Fbxo3
-0.247223	15.1337	-1.48492	0.156567	0.782209	-4.82552	Hpcal1
-0.320326	11.8818	-1.48313	0.156529	0.782209	-4.82754	Tmem214
0.167454	11.5006	1.4808	0.156818	0.782571	-4.83033	Vps37c
0.156134	10.9435	1.48026	0.156958	0.782571	-4.83099	Myrip
0.0883228	14.0425	1.48007	0.157008	0.782571	-4.83123	Wnk1
-0.129704	15.4941	-1.47984	0.15707	0.782571	-4.83152	Prkar2a.Prkar2b
-0.226569	14.418	-1.48213	0.15716	0.782571	-4.82895	H1.0
0.207395	10.191	1.47875	0.15736	0.783044	-4.8329	Nip7
0.114879	15.2476	1.47757	0.157671	0.784076	-4.83438	Diras2
0.222809	14.044	1.47925	0.157834	0.784278	-4.83253	Jam3
0.145551	10.8515	1.47516	0.15831	0.784278	-4.83739	Eml5
-0.0613904	16.0217	-1.47505	0.158339	0.784278	-4.83753	Ctnna2
-0.102843	12.7379	-1.47538	0.158253	0.784278	-4.83713	Mapk9
-0.248948	16.4366	-1.47958	0.157999	0.784278	-4.83223	Ly6h
-0.276052	9.57757	-1.4751	0.158326	0.784278	-4.83747	Arid2
0.0723918	14.0497	1.47425	0.158552	0.784613	-4.83853	Shmt2
-0.0817533	14.2188	-1.4731	0.158858	0.784613	-4.83997	Kiaa1549
-0.0871744	15.1647	-1.47383	0.158665	0.784613	-4.83906	Hp1bp3
-0.117227	17.4795	-1.47341	0.158776	0.784613	-4.83959	Slc6a1
-0.25857	12.3588	-1.4736	0.158929	0.784613	-4.83943	Magi1.Magi2.Yap1
0.291394	11.1845	1.4694	0.159847	0.78535	-4.8446	Fut11
0.273526	10.3985	1.46178	0.161902	0.78535	-4.8541	Mgst1
0.270076	10.0416	1.47148	0.159293	0.78535	-4.84201	Zfx
0.255841	11.0028	1.47008	0.159666	0.78535	-4.84375	Slc30a6
0.167171	13.9107	1.47041	0.159589	0.78535	-4.84334	Actr3.Actr3b
0.136253	13.1304	1.46388	0.161333	0.78535	-4.85148	Adi1
0.128926	12.1245	1.46269	0.161655	0.78535	-4.85297	Hcls1
0.12397	14.883	1.46599	0.160766	0.78535	-4.84886	Grin2a
0.10734	13.4247	1.47031	0.159605	0.78535	-4.84346	Scn3b
0.0963387	13.9199	1.46681	0.160545	0.78535	-4.84784	Erlin2
0.0956844	12.6585	1.46399	0.161304	0.78535	-4.85135	Trip12
0.0872483	12.4786	1.46198	0.161847	0.78535	-4.85385	Clec16a
-0.0622681	14.5659	-1.46327	0.161499	0.78535	-4.85225	Prmt1
-0.069831	15.9846	-1.46509	0.161006	0.78535	-4.84997	Matr3
-0.0700522	17.0702	-1.46268	0.161657	0.78535	-4.85298	Septin5
-0.0722832	14.6341	-1.46751	0.160356	0.78535	-4.84696	Rab11fip2
-0.0735763	13.8311	-1.46578	0.160821	0.78535	-4.84912	Csnk1a1
-0.091468	16.3256	-1.46868	0.160041	0.78535	-4.8455	Hnrnpd
-0.103591	12.4067	-1.4618	0.161898	0.78535	-4.85408	Prkab1
-0.104579	12.7219	-1.46804	0.160213	0.78535	-4.8463	Nanp
-0.117799	12.4002	-1.46802	0.160219	0.78535	-4.84633	Cnst
-0.139246	14.9143	-1.46495	0.161046	0.78535	-4.85016	Mpc2
-0.144936	14.2947	-1.4643	0.16122	0.78535	-4.85096	Itpr1.Itpr2.Itpr3
-0.204637	10.9867	-1.46407	0.161283	0.78535	-4.85125	Prex2
-0.206862	11.4999	-1.46731	0.16041	0.78535	-4.84721	Elfn1.Elfn2
-0.229862	13.4026	-1.4648	0.161611	0.78535	-4.85053	Hspg2
-0.300172	9.70806	-1.46289	0.161601	0.78535	-4.85272	Dcdc2
0.0949663	14.4954	1.45995	0.162399	0.785947	-4.85638	Snrpb.Snrpn
-0.0726724	14.3688	-1.45859	0.162768	0.785947	-4.85807	Ggt7
-0.0789641	15.6503	-1.46055	0.162236	0.785947	-4.85563	Lrrc7
-0.0830097	13.9688	-1.46039	0.16228	0.785947	-4.85583	Clpb
-0.102489	12.4251	-1.45818	0.162879	0.785947	-4.85858	Snx16
-0.104067	13.0535	-1.45786	0.162967	0.785947	-4.85898	Ggps1
-0.122504	12.7282	-1.45841	0.162818	0.785947	-4.8583	Dab2ip
-0.159628	11.3882	-1.45905	0.162644	0.785947	-4.8575	Mrfap1
-0.189412	9.73344	-1.45788	0.16296	0.785947	-4.85894	Sdc3
0.248357	9.79402	1.45697	0.16321	0.786615	-4.86008	Peli2
0.225059	13.291	1.45769	0.163453	0.787281	-4.85933	Gnai1.Gnai2
0.180373	10.5284	1.45531	0.163662	0.787779	-4.86213	Ppip5k2
-0.0783448	13.5885	-1.45477	0.16381	0.787989	-4.86281	Sf3a1
0.298854	10.7669	1.45349	0.16416	0.788114	-4.86439	Niban1
0.118977	16.439	1.45224	0.164503	0.788114	-4.86594	Gja1
0.104353	12.8717	1.452	0.164568	0.788114	-4.86623	Ube2g1
0.0679259	15.7236	1.45139	0.164738	0.788114	-4.867	Adk
0.0562729	15.2533	1.45402	0.164015	0.788114	-4.86374	Numbl
-0.0651399	13.6674	-1.45123	0.164781	0.788114	-4.86719	Kiaa1107
-0.0785953	14.5408	-1.4523	0.164488	0.788114	-4.86587	Snrpa
-0.108201	11.6292	-1.45129	0.164765	0.788114	-4.86712	Lpin2
-0.12829	12.0778	-1.4515	0.164707	0.788114	-4.86686	Tmem94
0.261085	10.2998	1.44946	0.165268	0.788228	-4.86938	Pde1c
0.128086	11.5811	1.44874	0.165467	0.788228	-4.87028	Pald1
0.0584097	14.512	1.44871	0.165474	0.788228	-4.87031	Naa50
-0.0667168	13.611	-1.44823	0.165606	0.788228	-4.8709	Snx4
-0.0674113	16.9774	-1.44934	0.1653	0.788228	-4.86953	Rpl23a
-0.0865779	16.1446	-1.44877	0.165459	0.788228	-4.87024	Mecp2
-0.109169	13.0529	-1.4481	0.165644	0.788228	-4.87107	Emc4
-0.192819	10.3732	-1.44922	0.165334	0.788228	-4.86968	B4galnt1
-0.0942361	12.5565	-1.44753	0.165801	0.788475	-4.87177	Wwox
-0.0680724	19.7086	-1.44669	0.166033	0.788732	-4.87281	Cltc
-0.0763109	16.1595	-1.44619	0.166171	0.788732	-4.87342	Ptpa
-0.152118	11.5497	-1.44653	0.166077	0.788732	-4.873	Icmt
0.0825157	14.5766	1.44532	0.166411	0.788875	-4.87449	Vps26a
-0.272826	10.1524	-1.44537	0.166399	0.788875	-4.87444	Igsf1
0.196394	11.7081	1.44308	0.167033	0.789332	-4.87725	Snn
0.156111	11.0736	1.44364	0.166879	0.789332	-4.87657	Ccser2
-0.0585316	14.2714	-1.44421	0.166721	0.789332	-4.87587	Syne1
-0.107441	12.4924	-1.44342	0.166939	0.789332	-4.87684	Zpr1
-0.279338	11.2827	-1.44314	0.167018	0.789332	-4.87719	Tmem163
0.266134	11.8145	1.44181	0.167388	0.789397	-4.87882	Wwp1.Wwp2
0.121557	15.0433	1.44204	0.167322	0.789397	-4.87853	Pck2
0.0963057	14.1618	1.44189	0.167364	0.789397	-4.87872	Fahd1
-0.100623	12.9566	-1.44119	0.167559	0.789397	-4.87958	Bet1
-0.164092	12.5572	-1.44077	0.167677	0.789397	-4.8801	Nkain4
-0.207732	12.8385	-1.44137	0.167628	0.789397	-4.8794	Stk24.Stk26
-0.0697891	18.0235	-1.4402	0.167836	0.789468	-4.8808	Atp6v0a1
-0.133328	14.2953	-1.43996	0.167903	0.789468	-4.8811	Cmbl
-0.0789841	13.3552	-1.43838	0.168345	0.790065	-4.88305	Tor1aip1
-0.0932542	12.0814	-1.43896	0.168183	0.790065	-4.88233	Akap9
-0.186174	11.9615	-1.43862	0.168278	0.790065	-4.88275	Efnb1
0.273246	9.83365	1.4358	0.169067	0.790273	-4.88621	Dtnbp1
0.207937	12.04	1.43634	0.168914	0.790273	-4.88554	Slc25a24
0.110629	13.3891	1.43576	0.169079	0.790273	-4.88626	Napepld
0.0958847	16.0442	1.43372	0.169652	0.790273	-4.88876	Dnajc6.Gak
0.0888111	12.4179	1.43778	0.168512	0.790273	-4.88378	Lrrfip2
-0.0799823	14.6384	-1.43397	0.16958	0.790273	-4.88845	Pdcd5
-0.0811026	13.0625	-1.43635	0.168913	0.790273	-4.88554	Ccdc25
-0.0867373	13.3171	-1.43389	0.169605	0.790273	-4.88856	Cc2d1a
-0.113643	12.2133	-1.43597	0.169018	0.790273	-4.886	Smg1
-0.17792	11.512	-1.43508	0.16927	0.790273	-4.8871	Ttc30b
-0.233547	11.5852	-1.43555	0.169136	0.790273	-4.88651	Vstm2a
-0.357054	13.6626	-1.43856	0.169398	0.790273	-4.88309	Tuba1a
-0.0933149	16.5713	-1.43315	0.169813	0.790531	-4.88946	Igsf8
-0.120394	12.4825	-1.43183	0.170184	0.791765	-4.89107	Tmed8
-0.072564	18.9192	-1.43123	0.170353	0.792064	-4.89181	Nptn
0.144906	12.0899	1.43028	0.170623	0.792579	-4.89298	Asphd1
0.0675785	15.2164	1.42998	0.170707	0.792579	-4.89334	Dync1i1
-0.144238	11.196	-1.42972	0.170781	0.792579	-4.89366	Qrich1
0.193207	13.0923	1.42924	0.171018	0.792698	-4.89427	Ipo5.Ranbp6
-0.067757	17.401	-1.429	0.170983	0.792698	-4.89454	Sgta
0.340406	14.5813	1.43158	0.171399	0.793488	-4.89164	Myl1
0.149712	12.907	1.42774	0.171343	0.793488	-4.89609	Rp2
-0.346127	10.5362	-1.42698	0.171557	0.793729	-4.89701	Arhgap6
0.108991	13.2347	1.42602	0.171831	0.794017	-4.89818	Rftn2
-0.61056	12.5305	-1.43039	0.17179	0.794017	-4.89309	Hmcn1
-0.0715256	12.7686	-1.42486	0.172161	0.795055	-4.8996	Ranbp9
0.285177	10.689	1.42289	0.172724	0.79557	-4.90201	Scd2
0.217563	10.2531	1.42292	0.172714	0.79557	-4.90196	CG025_MOUSE
-0.0485063	17.4591	-1.42352	0.172542	0.79557	-4.90123	Pitpna
-0.083884	13.7794	-1.42398	0.17241	0.79557	-4.90067	Smim8
-0.13406	12.5021	-1.42261	0.172803	0.79557	-4.90234	Kpna4
-0.080937	14.8122	-1.42197	0.172984	0.795919	-4.90312	Sptb
0.157988	12.3622	1.41998	0.173556	0.797084	-4.90555	Ostf1
-0.0697122	13.3728	-1.42034	0.173451	0.797084	-4.9051	Luc7l2
-0.0933517	13.4205	-1.42024	0.173479	0.797084	-4.90522	Adar
-0.218293	14.0477	-1.42118	0.173835	0.797875	-4.90419	Grm2.Grm3
0.198883	12.674	1.41809	0.174099	0.797951	-4.90785	Scd1.Scd2
0.158594	12.8501	1.41784	0.17417	0.797951	-4.90815	Arhgef17
-0.128169	13.5848	-1.41834	0.174025	0.797951	-4.90754	Mrpl30
0.296837	9.59416	1.41635	0.174598	0.79833	-4.90996	Lztr1
0.0843301	12.6738	1.41626	0.174626	0.79833	-4.91007	Gatad2b
0.0726726	13.5744	1.41656	0.174539	0.79833	-4.9097	Dpp3
0.054723	14.0735	1.41506	0.174972	0.79833	-4.91153	Acaca
-0.107343	20.4093	-1.41497	0.174997	0.79833	-4.91163	Ckb
-0.108525	14.9665	-1.41521	0.174927	0.79833	-4.91134	Aimp2
-0.321478	14.8138	-1.41948	0.1748	0.79833	-4.90634	Vat1l
0.0781819	13.7074	1.41331	0.175477	0.800036	-4.91365	Vps11
0.580679	12.767	1.41511	0.176152	0.800601	-4.91165	Pdk1.Pdk2
0.150228	13.4582	1.41092	0.176169	0.800601	-4.91654	P2ry12
0.115303	13.5319	1.41044	0.176308	0.800601	-4.91712	Atp9a
0.113635	14.8905	1.41201	0.175854	0.800601	-4.91523	Kpna3.Kpna4
0.102383	13.3781	1.41031	0.176348	0.800601	-4.91729	Mapk8ip3.Spag9
-0.0711059	13.2402	-1.41173	0.175933	0.800601	-4.91556	Cfdp1
-0.147297	12.3722	-1.41104	0.176136	0.800601	-4.9164	Elfn1
0.0863539	15.5701	1.40898	0.176733	0.801866	-4.91889	Ddost
-0.106374	18.3491	-1.40831	0.17693	0.802273	-4.91971	Syngr3
-0.0934828	14.0918	-1.40776	0.177089	0.802403	-4.92037	Msi2
-0.180474	10.399	-1.40747	0.177172	0.802403	-4.92072	Mknk1
0.376604	11.1135	1.40032	0.179467	0.803608	-4.92936	Ythdf1.Ythdf3
0.195967	12.2138	1.40414	0.178146	0.803608	-4.92474	Prkca.Prkcb
0.155813	12.8211	1.39836	0.179846	0.803608	-4.93171	Nlgn1.Nlgn2.Nlgn4l
0.12609	11.8507	1.40329	0.178395	0.803608	-4.92576	Lamtor2
0.125431	11.044	1.40319	0.178425	0.803608	-4.92589	Tbc1d1
0.101072	13.968	1.39774	0.180028	0.803608	-4.93245	Carmil2
0.100846	17.5183	1.39766	0.180051	0.803608	-4.93254	Slc25a22
0.0961532	14.3609	1.40366	0.178286	0.803608	-4.92532	Blvrb
0.0909419	12.7951	1.40481	0.177949	0.803608	-4.92393	Snap23
0.058443	15.3552	1.39745	0.180113	0.803608	-4.93279	Dars1
0.0548631	15.9977	1.40018	0.17931	0.803608	-4.92952	Ak3
0.0519676	15.0221	1.40356	0.178317	0.803608	-4.92545	Snd1
-0.0607556	16.0356	-1.40014	0.179321	0.803608	-4.92956	Ddx5
-0.0903249	13.3487	-1.40192	0.178797	0.803608	-4.92742	Fbxo41
-0.0903965	13.3061	-1.39762	0.180064	0.803608	-4.93259	Marchf5
-0.0975622	13.9782	-1.40327	0.178401	0.803608	-4.92579	Eny2
-0.109168	11.5836	-1.4033	0.178392	0.803608	-4.92575	Prkrip1
-0.109464	15.139	-1.40331	0.178389	0.803608	-4.92574	Mapk10
-0.12413	13.9078	-1.39822	0.179888	0.803608	-4.93188	Vps26a.Vps26b
-0.240326	10.186	-1.39857	0.179783	0.803608	-4.93145	Khdc4
-0.241417	10.3542	-1.39917	0.179607	0.803608	-4.93073	Kcnip3
-0.250597	9.91943	-1.39797	0.179962	0.803608	-4.93218	F13a1
-0.259156	11.5618	-1.39785	0.179997	0.803608	-4.93232	Ptp4a1
-0.317032	9.20785	-1.40276	0.178551	0.803608	-4.9264	Rpusd4
-0.498073	11.0841	-1.40046	0.17995	0.803608	-4.92924	Josd2
0.131569	11.8215	1.39543	0.180713	0.805195	-4.93523	Rnf157
0.0652555	15.2785	1.39447	0.180996	0.805195	-4.93637	Dctn3
-0.0518291	14.1148	-1.39544	0.180709	0.805195	-4.93521	Mfn2
-0.111658	11.9277	-1.39462	0.180953	0.805195	-4.9362	Mapkap1
-0.159955	11.3925	-1.39444	0.181005	0.805195	-4.93641	Galnt2
0.0669101	14.4928	1.39367	0.181234	0.805734	-4.93733	Nploc4
0.125507	12.4428	1.39299	0.181438	0.806163	-4.93816	P2rx7
0.134695	17.6884	1.39205	0.181715	0.80692	-4.93928	Cplx2
0.12386	17.4836	1.38906	0.182607	0.807876	-4.94286	Camkv
0.117785	15.4572	1.39038	0.182212	0.807876	-4.94127	Cbr4
0.0779517	14.0887	1.38844	0.182792	0.807876	-4.94359	Cpne3
0.0737127	13.3225	1.38863	0.182736	0.807876	-4.94337	Clcn3
-0.108074	13.0326	-1.38913	0.182586	0.807876	-4.94277	Sema4b
-0.116109	11.4379	-1.39061	0.182144	0.807876	-4.941	Mon1a
-0.161536	11.7341	-1.38979	0.182389	0.807876	-4.94198	Ptprr
-0.192752	12.1674	-1.38947	0.182484	0.807876	-4.94236	Chga
-0.124385	11.5875	-1.38741	0.1831	0.808292	-4.94483	Rims3
-0.228467	12.947	-1.38854	0.18317	0.808292	-4.9435	Cmtm4
-0.353508	10.2733	-1.38705	0.183209	0.808292	-4.94526	Utp6
-0.0724221	13.3348	-1.3865	0.183373	0.808543	-4.94592	Osbpl8
0.140705	12.3298	1.38369	0.184218	0.809548	-4.94927	Nt5c1a
0.113544	12.51	1.38257	0.184556	0.809548	-4.95061	Arhgap12
-0.0567489	14.5908	-1.38285	0.184472	0.809548	-4.95028	Ppm1a
-0.0635777	14.3533	-1.38489	0.183856	0.809548	-4.94784	Gmppb
-0.117789	11.6343	-1.3842	0.184065	0.809548	-4.94867	Cdc123
-0.122592	12.3295	-1.38266	0.184529	0.809548	-4.9505	Aasdhppt
-0.124463	11.7015	-1.38391	0.184152	0.809548	-4.94901	Trappc14
-0.234455	10.356	-1.3838	0.184185	0.809548	-4.94914	Trerf1
-0.4024	9.7335	-1.38252	0.184571	0.809548	-4.95067	Kcnh2
0.476386	14.8857	1.38292	0.185634	0.809738	-4.95023	Krt5.Krt6a.Krt75
0.224841	12.4372	1.37935	0.185686	0.809738	-4.95445	Cr1l
0.0942679	12.3652	1.37928	0.185549	0.809738	-4.95453	Tns3
0.0557856	13.5691	1.3789	0.185663	0.809738	-4.95498	Dpp9
-0.073191	12.8673	-1.38059	0.185154	0.809738	-4.95297	Lsm12
-0.0755214	14.0694	-1.37746	0.186101	0.809738	-4.9567	Dlgap2
-0.0954949	13.5438	-1.37778	0.186004	0.809738	-4.95631	Ttc9c
-0.0995724	13.0728	-1.37753	0.18608	0.809738	-4.95661	Gys1
-0.105057	15.9618	-1.3774	0.186118	0.809738	-4.95676	Kras.Nras
-0.107577	12.9922	-1.37738	0.186124	0.809738	-4.95679	Elmo1
-0.144793	12.2699	-1.37825	0.185862	0.809738	-4.95576	Dlgap1.Dlgap2
-0.20691	13.9352	-1.38244	0.185139	0.809738	-4.95078	Adcy5.Adcy6
-0.28272	11.7559	-1.38237	0.184758	0.809738	-4.95086	Cdh4
-0.325276	10.9922	-1.38016	0.185283	0.809738	-4.95348	Efnb1.Efnb2
0.397776	12.9943	1.37832	0.186926	0.809929	-4.95568	Yjefn3
0.241051	10.8927	1.37659	0.186365	0.809929	-4.95773	Znf148
0.213956	10.0027	1.37321	0.187395	0.809929	-4.96174	Chd5
0.185655	12.4959	1.37536	0.18674	0.809929	-4.95919	Ddrgk1
0.109095	15.8909	1.37558	0.186673	0.809929	-4.95893	Rps17
0.0991024	13.853	1.37476	0.186922	0.809929	-4.9599	Pts
0.0886887	17.5898	1.37409	0.187126	0.809929	-4.9607	Ywhah
-0.0632774	15.1355	-1.37304	0.187445	0.809929	-4.96194	Hnrnpdl
-0.110993	13.4029	-1.37325	0.187383	0.809929	-4.9617	Lrrc8a.Lrrc8c
-0.133381	12.5562	-1.37451	0.186997	0.809929	-4.96019	Parva.Parvb
-0.177068	12.053	-1.37263	0.18757	0.809929	-4.96243	C1ql3
-0.199394	12.0242	-1.37468	0.186946	0.809929	-4.96	Celf3
-0.368414	11.5571	-1.37467	0.187464	0.809929	-4.96001	Cacul1
0.471205	11.7658	1.37474	0.187875	0.810453	-4.95992	Fgf13
-0.199553	11.2412	-1.37153	0.187908	0.810453	-4.96373	Snx24
-0.10266	14.6197	-1.37017	0.188323	0.810846	-4.96534	Phactr1
-0.142491	12.9706	-1.37049	0.188224	0.810846	-4.96496	Hcn2
-0.259413	12.9209	-1.37258	0.188225	0.810846	-4.96247	Nid1.Nid2
0.59582	13.3135	1.36279	0.19177	0.811125	-4.974	Myh1.Myh3.Myh4.Myh8
0.535158	12.7422	1.36187	0.192054	0.811125	-4.97508	Myh1
0.493466	10.9881	1.3047	0.209964	0.811125	-5.0412	Myo9b
0.460909	12.382	1.37244	0.188713	0.811125	-4.96263	Hpx
0.349313	19.9681	1.34778	0.196453	0.811125	-4.99156	Tubb2a.Tubb2b
0.326802	16.9448	1.30359	0.210768	0.811125	-5.04236	Ina.Nefm
0.324551	9.42137	1.31259	0.206633	0.811125	-5.03236	Chchd4
0.321666	13.9154	1.36257	0.191744	0.811125	-4.97427	Dclk2.Dcx
0.306068	11.122	1.35962	0.191577	0.811125	-4.97779	Vwf
0.3014	14.2735	1.36143	0.192096	0.811125	-4.9756	Aspa
0.278568	14.8455	1.36386	0.191328	0.811125	-4.97275	Cyth1.Cyth2.Cyth3
0.273921	12.1685	1.3528	0.194077	0.811125	-4.98577	Alg9
0.26438	11.2726	1.29957	0.210964	0.811125	-5.0472	Fam117b
0.251409	15.1589	1.34273	0.197816	0.811125	-4.99745	Hpca
0.251359	12.3969	1.3369	0.199108	0.811125	-5.00429	Pls1
0.249409	10.8995	1.36571	0.189695	0.811125	-4.97062	Hras.Kras
0.245697	11.364	1.347	0.195528	0.811125	-4.99258	Capg
0.243613	11.0816	1.32412	0.202859	0.811125	-5.01913	Pbxip1
0.237459	14.4822	1.36114	0.191939	0.811125	-4.97596	Serpinb1a
0.224443	11.7096	1.35225	0.193878	0.811125	-4.98645	Gpx7
0.223875	11.0995	1.31062	0.207286	0.811125	-5.03462	Rhbdd2
0.218638	9.67353	1.33549	0.199189	0.811125	-5.00598	Bmpr1a
0.215049	12.515	1.355	0.193164	0.811125	-4.98321	Rasgrp1
0.213889	10.2016	1.31485	0.20589	0.811125	-5.02978	Tmem41b
0.211472	11.1754	1.29974	0.210908	0.811125	-5.04701	Ces1c
0.207251	13.3203	1.31796	0.205342	0.811125	-5.02612	Epb41.Epb41l3
0.205935	12.1493	1.30894	0.207841	0.811125	-5.03654	Sike1
0.194929	12.2717	1.34274	0.196878	0.811125	-4.99756	Lgals3
0.194197	10.0853	1.36014	0.191415	0.811125	-4.97717	Szrd1
0.188478	11.8562	1.32581	0.20231	0.811125	-5.01718	Atxn3
0.186734	13.983	1.36389	0.190644	0.811125	-4.97274	Kit
0.181166	11.2093	1.30437	0.209359	0.811125	-5.04174	Grb14
0.172194	12.3374	1.30772	0.208245	0.811125	-5.03793	Camta2
0.171713	12.8207	1.3624	0.190717	0.811125	-4.97452	Rab26
0.17094	12.1132	1.33066	0.200742	0.811125	-5.01158	Ston2
0.165051	11.7922	1.30833	0.208045	0.811125	-5.03724	Mettl15
0.161791	11.2789	1.32082	0.203934	0.811125	-5.02293	Lrch1.Lrch2
0.161189	12.0693	1.31826	0.20477	0.811125	-5.02586	Bace1
0.157773	12.9517	1.36204	0.190828	0.811125	-4.97495	Nsg2
0.157447	11.1765	1.32766	0.201709	0.811125	-5.01504	Ubac2
0.146831	11.8961	1.35316	0.193592	0.811125	-4.98538	Sema6d
0.136899	14.0085	1.32412	0.202859	0.811125	-5.01913	Uqcrh
0.134576	11.8597	1.30022	0.210748	0.811125	-5.04647	Gstm4
0.133528	10.6168	1.31439	0.206041	0.811125	-5.0303	Cox17
0.133112	11.5266	1.32456	0.202715	0.811125	-5.01862	Amt
0.129986	12.5001	1.3684	0.188867	0.811125	-4.96744	Vps37a
0.12192	13.5007	1.32813	0.201559	0.811125	-5.0145	Tgoln1
0.120469	17.2519	1.3367	0.198801	0.811125	-5.00457	Ywhag.Ywhah
0.119332	12.438	1.34568	0.195947	0.811125	-4.99413	Wdr41
0.116105	17.6852	1.34181	0.197171	0.811125	-4.99863	Pygb.Pygl.Pygm
0.116009	11.183	1.33649	0.198871	0.811125	-5.00483	Kdm1a
0.115752	15.9933	1.33768	0.198487	0.811125	-5.00343	Gsn
0.114661	10.8853	1.36774	0.189068	0.811125	-4.96821	Wdr19
0.114626	14.8504	1.33191	0.20034	0.811125	-5.01013	Prkca
0.112723	14.1951	1.30359	0.20962	0.811125	-5.04264	Nck2
0.112107	11.5351	1.33202	0.200303	0.811125	-5.01	Prrc2b
0.109456	13.019	1.36909	0.188655	0.811125	-4.96662	Gcat
0.106432	11.9584	1.33525	0.199268	0.811125	-5.00627	Nek9
0.0998081	12.635	1.32451	0.202733	0.811125	-5.01868	RO60
0.0984674	12.7603	1.31316	0.206448	0.811125	-5.03172	Cnot11
0.0970713	16.8983	1.3206	0.204006	0.811125	-5.02318	Glod4
0.0949042	12.2391	1.30972	0.207583	0.811125	-5.03565	Kif1b
0.0948936	13.2646	1.33842	0.198253	0.811125	-5.00258	Ampd3
0.0942697	13.4372	1.36033	0.191357	0.811125	-4.97696	Osbpl2
0.0925243	13.2692	1.3304	0.200826	0.811125	-5.01188	Ccdc92
0.0904096	12.3872	1.33478	0.199416	0.811125	-5.0068	CI072_MOUSE
0.0890108	13.4002	1.35863	0.191885	0.811125	-4.97896	Lrrc40
0.0889346	16.4422	1.34698	0.195534	0.811125	-4.9926	Tst
0.0873662	12.7339	1.33965	0.197859	0.811125	-5.00115	Otud7a.Otud7b
0.085048	15.3665	1.35932	0.191672	0.811125	-4.97815	Slc8a1
0.0848644	15.5437	1.32946	0.201127	0.811125	-5.01296	Agap3
0.0847875	12.3912	1.32409	0.20287	0.811125	-5.01917	Mvk
0.083774	14.2366	1.32782	0.201658	0.811125	-5.01486	Ctsb
0.0815851	14.8354	1.32496	0.202586	0.811125	-5.01816	Prpsap2
0.0769273	15.9605	1.30519	0.209086	0.811125	-5.04081	Psma4
0.0744249	12.9375	1.35677	0.192464	0.811125	-4.98114	Rab9a
0.0740956	18.031	1.32166	0.203659	0.811125	-5.02196	Slc25a12
0.0722522	14.3919	1.31702	0.205178	0.811125	-5.02729	Tnks1bp1
0.0699242	15.6196	1.32223	0.203474	0.811125	-5.0213	Ndrg4
0.0681765	15.7085	1.30036	0.2107	0.811125	-5.04631	Prxl2a
0.0679361	14.6525	1.32951	0.201111	0.811125	-5.0129	Rab4b
0.0675975	14.089	1.3679	0.189018	0.811125	-4.96802	Rnpep
0.0663577	13.8568	1.31259	0.206635	0.811125	-5.03237	Snap29
0.0627749	17.0454	1.32964	0.201072	0.811125	-5.01276	Actr3
0.0617917	13.1721	1.34961	0.194706	0.811125	-4.98953	Trappc10
0.0577902	13.8146	1.34598	0.195851	0.811125	-4.99377	Plxnb1
0.0571921	13.639	1.31978	0.204274	0.811125	-5.02412	Nudt9
0.0570476	14.036	1.34263	0.196912	0.811125	-4.99768	Eif2s1
0.0551323	16.6636	1.31166	0.206941	0.811125	-5.03343	Nipsnap1
0.0526988	17.8365	1.36266	0.190635	0.811125	-4.97421	Idh3a
0.0513292	14.3738	1.3281	0.201568	0.811125	-5.01453	Nlgn3
0.0497176	17.0864	1.36317	0.190476	0.811125	-4.9736	Eloc
0.0493458	16.1519	1.3399	0.19778	0.811125	-5.00086	Cct5
0.0490576	20.7002	1.34691	0.195557	0.811125	-4.99269	Mdh1
0.0466505	16.664	1.32151	0.203709	0.811125	-5.02213	Cct8
0.0413195	18.5374	1.35533	0.192912	0.811125	-4.98283	Hk1
-0.0432876	14.2494	-1.31607	0.205489	0.811125	-5.02838	Osbp
-0.0435284	13.786	-1.35152	0.194105	0.811125	-4.98729	Bag6
-0.045196	14.5403	-1.31774	0.20494	0.811125	-5.02646	Ube2o
-0.0485513	16.3916	-1.31311	0.206462	0.811125	-5.03177	Ppa2
-0.0488527	13.6101	-1.3537	0.193423	0.811125	-4.98474	Ccz1
-0.0495811	17.8658	-1.3292	0.201212	0.811125	-5.01326	Rtn3
-0.0536125	13.8954	-1.32049	0.204043	0.811125	-5.02331	Mtor
-0.0558854	15.0026	-1.30992	0.207515	0.811125	-5.03541	Kcnma1
-0.0563004	14.3485	-1.30203	0.21014	0.811125	-5.04441	Smap2
-0.0578511	13.2961	-1.32971	0.201047	0.811125	-5.01267	Ktn1
-0.0583682	16.1858	-1.31128	0.207065	0.811125	-5.03386	Ncl
-0.0595202	16.1682	-1.34697	0.195537	0.811125	-4.99262	Sgip1
-0.0607913	14.5106	-1.33927	0.197981	0.811125	-5.00159	Akr7a2
-0.0609617	13.3083	-1.29977	0.210898	0.811125	-5.04698	Mprip
-0.0624521	13.8993	-1.33853	0.198217	0.811125	-5.00245	Pdp1
-0.0627587	12.7384	-1.29983	0.210876	0.811125	-5.04691	Hdac6
-0.0630967	18.9852	-1.32964	0.201072	0.811125	-5.01276	Amph
-0.0647942	15.3848	-1.35159	0.194083	0.811125	-4.98721	Ctnnb1
-0.0659583	16.8025	-1.35733	0.192289	0.811125	-4.98048	Rab1A
-0.0676847	14.6051	-1.32629	0.202155	0.811125	-5.01663	Eif3e
-0.0678533	13.7664	-1.32931	0.201177	0.811125	-5.01314	Cacna1a
-0.0689391	16.3001	-1.30686	0.20853	0.811125	-5.03891	Dync1li1
-0.0698029	12.7588	-1.30879	0.207889	0.811125	-5.0367	Slc25a14
-0.0700951	15.2962	-1.3359	0.199057	0.811125	-5.0055	Lta4h
-0.0705571	16.0011	-1.31051	0.20732	0.811125	-5.03474	Actr1b
-0.0708233	14.4737	-1.30139	0.210354	0.811125	-5.04513	Cyria
-0.0736391	14.1498	-1.30995	0.207508	0.811125	-5.03539	Nup98
-0.0737445	16.9824	-1.34226	0.197031	0.811125	-4.99812	Ndrg3
-0.0740795	14.7906	-1.31634	0.205401	0.811125	-5.02807	Slc25a25
-0.0746982	14.9669	-1.30546	0.208998	0.811125	-5.04051	Dynlrb1
-0.0754343	11.9622	-1.3044	0.209351	0.811125	-5.04172	Pnpla8
-0.0773587	13.5976	-1.32915	0.20123	0.811125	-5.01333	Braf
-0.0776185	15.5339	-1.367	0.189298	0.811125	-4.96909	Dpysl5
-0.0789977	14.7687	-1.3184	0.204725	0.811125	-5.02571	Reep2
-0.0794687	13.1854	-1.3306	0.20076	0.811125	-5.01164	Reps2
-0.0799178	12.9249	-1.30881	0.207882	0.811125	-5.03668	Apc
-0.0800712	13.5741	-1.35138	0.19415	0.811125	-4.98746	Hspa12b
-0.0816714	13.3001	-1.34813	0.195173	0.811125	-4.99127	Tial1
-0.0819294	12.3405	-1.34945	0.194756	0.811125	-4.98972	Rnf141
-0.0825378	13.1288	-1.32751	0.201758	0.811125	-5.01522	Cbx5
-0.0834646	15.9741	-1.30392	0.20951	0.811125	-5.04226	Gpd1
-0.0841764	13.4464	-1.3474	0.195401	0.811125	-4.99211	Xrn2
-0.086201	11.7973	-1.32022	0.20413	0.811125	-5.02362	Adpgk
-0.0887523	13.6764	-1.33616	0.198974	0.811125	-5.0052	Pitpnc1
-0.092322	13.1381	-1.35906	0.191751	0.811125	-4.97845	Nt5c3b
-0.0938085	12.3985	-1.35344	0.193505	0.811125	-4.98505	Kiaa0319l
-0.0940342	16.1073	-1.3475	0.195371	0.811125	-4.992	Tpt1
-0.0950546	14.5064	-1.3254	0.202441	0.811125	-5.01765	Rap1gap
-0.0964483	13.3785	-1.34313	0.196753	0.811125	-4.9971	Mark1.Mark3
-0.0977015	11.8669	-1.30475	0.209232	0.811125	-5.04131	Msi1
-0.0985295	14.8817	-1.36871	0.188772	0.811125	-4.96707	Slc25a18
-0.101864	12.781	-1.32501	0.202571	0.811125	-5.01811	Aida
-0.102555	12.7457	-1.32264	0.203341	0.811125	-5.02084	Tacc1
-0.103948	12.5358	-1.3204	0.20407	0.811125	-5.02341	Sf1
-0.104919	12.5433	-1.32936	0.20116	0.811125	-5.01308	Paip1
-0.106689	13.7653	-1.31171	0.206925	0.811125	-5.03337	Pcbp3
-0.108875	11.9254	-1.31876	0.204608	0.811125	-5.0253	Lzts3
-0.112793	13.1632	-1.35797	0.19209	0.811125	-4.97973	Arl6
-0.113294	15.4654	-1.30997	0.2075	0.811125	-5.03536	Cd200
-0.117663	14.1027	-1.31827	0.204768	0.811125	-5.02586	Ccny
-0.122972	14.0205	-1.34981	0.194644	0.811125	-4.9893	Gcdh
-0.123155	12.0703	-1.30158	0.210291	0.811125	-5.04492	Flrt2
-0.124444	11.0807	-1.34939	0.194777	0.811125	-4.9898	Larp4b
-0.124632	12.3036	-1.35613	0.192662	0.811125	-4.98189	Rbck1
-0.128273	16.2314	-1.33362	0.199791	0.811125	-5.00816	Vamp2
-0.130131	13.5717	-1.34327	0.196709	0.811125	-4.99693	Nrn1
-0.130343	13.4136	-1.31022	0.207418	0.811125	-5.03508	Kcna1.Kcna5
-0.132588	11.6463	-1.30739	0.208355	0.811125	-5.03831	Cog6
-0.132636	15.1582	-1.31701	0.20518	0.811125	-5.0273	Hras.Kras.Nras
-0.143447	11.7888	-1.30675	0.208567	0.811125	-5.03903	Bet1l
-0.144877	13.0085	-1.32921	0.201209	0.811125	-5.01325	Iscu
-0.144903	11.6067	-1.32326	0.203137	0.811125	-5.02011	Dapk1
-0.145198	11	-1.35014	0.194541	0.811125	-4.98892	Ago3
-0.147478	10.7865	-1.30228	0.210056	0.811125	-5.04412	Spen
-0.15884	12.0037	-1.34504	0.196149	0.811125	-4.99487	Mark1.Mark2.Mark3
-0.164847	11.1544	-1.31734	0.205072	0.811125	-5.02692	Fam107a
-0.166498	12.5562	-1.31005	0.207472	0.811125	-5.03526	Jpt1
-0.168263	13.5034	-1.31363	0.206448	0.811125	-5.03114	Lsm8
-0.172562	11.0574	-1.30867	0.207931	0.811125	-5.03685	Mbd3
-0.173466	10.7124	-1.32623	0.202174	0.811125	-5.0167	Klf13
-0.175059	13.7873	-1.32554	0.202684	0.811125	-5.01744	Rap1gap.Rap1gap2
-0.175581	9.74072	-1.30973	0.20758	0.811125	-5.03564	Arid1a.Arid1b
-0.177	11.0204	-1.30433	0.209372	0.811125	-5.04179	Ahdc1
-0.177932	11.1877	-1.35559	0.192832	0.811125	-4.98252	Ankrd34b
-0.178097	12.3878	-1.3362	0.19896	0.811125	-5.00515	Prkag1
-0.178824	12.8689	-1.333	0.19999	0.811125	-5.00887	Ddx3y
-0.181073	12.3907	-1.36736	0.189186	0.811125	-4.96866	Adcy8
-0.182897	10.6361	-1.31915	0.204479	0.811125	-5.02484	Nrbf2
-0.188921	15.4089	-1.30256	0.210568	0.811125	-5.04366	Sv2b.Sv2c
-0.18946	10.3413	-1.32171	0.203643	0.811125	-5.0219	Rnf20.Rnf40
-0.192185	10.8357	-1.31179	0.206899	0.811125	-5.03328	Cdc73
-0.196128	18.9372	-1.3372	0.199315	0.811125	-5.00391	Slc25a4.Slc25a5
-0.206802	12.6542	-1.30482	0.209393	0.811125	-5.04119	Lama5
-0.207241	11.5798	-1.33592	0.19905	0.811125	-5.00548	Ncbp2
-0.209817	11.2333	-1.31571	0.205608	0.811125	-5.0288	Efnb2
-0.21165	12.2364	-1.31642	0.205375	0.811125	-5.02798	Grik5
-0.219168	12.4984	-1.32273	0.203495	0.811125	-5.02069	Npy
-0.229132	10.5835	-1.34535	0.196049	0.811125	-4.99451	Tbr1
-0.23372	13.0137	-1.33894	0.19862	0.811125	-5.00191	Fhit
-0.244191	9.73206	-1.35048	0.194434	0.811125	-4.98852	Utp4
-0.258469	11.2507	-1.31379	0.206239	0.811125	-5.03099	Ica1l
-0.265311	10.3412	-1.32299	0.203226	0.811125	-5.02043	Pnkd
-0.275916	18.7618	-1.30661	0.209671	0.811125	-5.03895	Tubb2a.Tubb2b.Tubb3.Tubb4b.Tubb5.Tubb6
-0.280445	11.6267	-1.30101	0.210627	0.811125	-5.04553	Slc18a2
-0.292972	11.6384	-1.32229	0.20363	0.811125	-5.02121	Fastkd2
-0.294366	10.5879	-1.36053	0.191294	0.811125	-4.97672	Virma
-0.301278	15.3317	-1.34752	0.19644	0.811125	-4.99187	Atp2b4
-0.308936	11.0789	-1.34986	0.194629	0.811125	-4.98925	Hmga1
-0.331456	11.0658	-1.35109	0.194243	0.811125	-4.9878	Ubtd2
-0.343117	10.7609	-1.32672	0.202016	0.811125	-5.01613	Thoc5
-0.404048	11.028	-1.34394	0.196882	0.811125	-4.99611	Tarbp2
-0.551099	12.2676	-1.37045	0.189417	0.811125	-4.96499	Clic6
-0.798037	11.599	-1.32716	0.203032	0.811125	-5.01543	Th
0.291076	11.0489	1.29586	0.212212	0.811347	-5.05141	Mrps21
0.123915	14.155	1.29287	0.213221	0.811347	-5.05479	Gnb2
0.120269	13.3533	1.29402	0.212831	0.811347	-5.05349	Borcs8
0.0965027	19.0265	1.29838	0.211362	0.811347	-5.04855	Tuba4a
0.0951947	11.7886	1.2939	0.212873	0.811347	-5.05363	Wdr81
0.0705905	12.7582	1.29858	0.211297	0.811347	-5.04833	Washc4
0.0704439	13.3794	1.29337	0.213053	0.811347	-5.05423	Eva1a
0.0585052	14.4559	1.29446	0.212684	0.811347	-5.053	Paics
0.0565	16.2916	1.29316	0.213123	0.811347	-5.05447	Psmc2
0.0430352	16.4712	1.29234	0.213399	0.811347	-5.05539	Ola1
-0.0555324	15.6891	-1.29278	0.213249	0.811347	-5.05489	Khsrp
-0.081833	13.086	-1.29399	0.212841	0.811347	-5.05352	Agpat5
-0.0867671	14.1991	-1.29375	0.212924	0.811347	-5.0538	Prmt1.Prmt8
-0.0902074	12.41	-1.29502	0.212493	0.811347	-5.05236	Maged1
-0.096376	12.361	-1.29551	0.21233	0.811347	-5.05181	Pkn1
-0.0966899	11.9222	-1.29361	0.212969	0.811347	-5.05395	Amfr
-0.104494	16.8159	-1.29689	0.211864	0.811347	-5.05024	Cadm2
-0.130844	13.7591	-1.29623	0.212086	0.811347	-5.05099	Nid2
-0.131875	16.4983	-1.29247	0.213354	0.811347	-5.05524	Slc12a5.Slc12a6
-0.16304	15.6797	-1.29897	0.21151	0.811347	-5.0478	Doc2b.Rph3a
-0.243468	13.6398	-1.29922	0.211881	0.811347	-5.04739	Casq1
-0.365856	13.0573	-1.29909	0.212181	0.811347	-5.04748	Kctd12.Kctd16
-0.0968501	15.3126	-1.29192	0.213543	0.811484	-5.05587	Pak1
0.520483	11.8615	1.29134	0.214787	0.812512	-5.05622	Myh1.Myh3.Myh4.Myh6.Myh7
0.438047	11.723	1.28767	0.215899	0.812512	-5.06039	Tmem178a
0.191108	10.5906	1.28804	0.214859	0.812512	-5.06025	Btbd9
0.12745	16.8419	1.28597	0.215562	0.812512	-5.06257	Rac1.Rac3
0.108191	12.5582	1.28357	0.216383	0.812512	-5.06527	Spart
0.0898321	17.5528	1.28401	0.216233	0.812512	-5.06478	Ywhab
0.0862182	13.5574	1.28828	0.214775	0.812512	-5.05997	Rps6ka5
0.083402	16.6472	1.2873	0.21511	0.812512	-5.06108	Ncan
0.0767735	13.5731	1.28906	0.21451	0.812512	-5.05909	Capn1
0.0693641	13.4555	1.28953	0.214353	0.812512	-5.05857	Clybl
0.0593558	12.0661	1.28404	0.216223	0.812512	-5.06475	Kiaa1109
0.0532764	13.6193	1.28664	0.215333	0.812512	-5.06181	Nrbp1
-0.062522	13.3582	-1.28365	0.216355	0.812512	-5.06518	Dnajb4
-0.0646518	16.6153	-1.28707	0.215189	0.812512	-5.06134	Ndufs7
-0.0790599	12.4123	-1.28456	0.216045	0.812512	-5.06416	Ppip5k1
-0.0809323	16.4413	-1.28349	0.21641	0.812512	-5.06536	Timm10
-0.0819284	13.8786	-1.28384	0.216291	0.812512	-5.06497	Ahcyl2
-0.115135	11.8948	-1.28667	0.215326	0.812512	-5.06179	Rnf31
-0.137364	15.38	-1.28784	0.214988	0.812512	-5.06045	Cyria.Cyrib
-0.169274	12.9528	-1.28746	0.215057	0.812512	-5.0609	Cxadr
-0.245035	10.189	-1.28905	0.214516	0.812512	-5.05911	Mxra7
-0.246221	10.0907	-1.28404	0.216222	0.812512	-5.06474	Sin3a
-0.270349	12.2964	-1.28542	0.216251	0.812512	-5.06304	Ldb3
[truncated: 5,510 more rows]

## Sheet: limma_AD-WT (Ctsb)
logFC	AveExpr	t	P.Value	adj.P.Val	B	protein
0.677612	13.764	7.84043	4.55337e-07	0.00341912	5.88337	Dock9
-1.00498	13.9686	-7.05099	1.8643e-06	0.00699952	4.76348	Slc17a6
-0.71907	15.4831	-6.16868	9.95538e-06	0.0249183	3.38499	Cit
1.22577	18.1531	6.08804	1.35276e-05	0.0253947	3.12759	App
-0.753197	11.1832	-5.80398	2.05157e-05	0.0308105	2.77615	Garnl3
-0.945661	13.0645	-5.63749	2.8704e-05	0.035923	2.49086	Rgs6
-0.663607	14.6371	-5.54342	3.47556e-05	0.0372828	2.32769	Dpp10
-0.425262	12.6458	-5.15201	7.79284e-05	0.0663767	1.63409	Shc3
-0.661339	11.7686	-5.04618	9.72358e-05	0.0663767	1.44268	Ipcef1
-0.704676	14.3259	-5.06709	9.30645e-05	0.0663767	1.48063	Ngef
-0.811591	13.2297	-5.05943	9.45709e-05	0.0663767	1.46674	Asic1
0.859621	12.6502	4.97137	0.000113785	0.0712011	1.30646	Nrip3
0.455765	14.8093	4.89532	0.00013358	0.0771576	1.16721	Ehd1
0.307074	14.9557	4.84395	0.000148913	0.0798704	1.07274	Pdia4
1.71606	12.4146	4.36539	0.00046469	0.103112	0.0905882	Vtn
1.38001	11.4103	4.52768	0.000292276	0.103112	0.484198	Zap70
1.22512	10.6104	4.45658	0.000340502	0.103112	0.35043	Slit2
0.754851	12.9791	4.17389	0.000627051	0.103112	-0.185788	Galnt17
0.736054	13.2448	4.5695	0.00026721	0.103112	0.562656	Epha4.Epha6.Ephb1.Ephb3
0.67995	12.7772	4.27744	0.000501095	0.103112	0.0113617	Dock11.Dock9
0.519737	16.1172	4.18062	0.000617967	0.103112	-0.172951	Prrt1
0.480438	14.7308	4.43354	0.000357807	0.103112	0.306979	Hapln4
0.479625	13.1902	4.3807	0.000400944	0.103112	0.207144	Peak1
0.429771	16.8671	4.27243	0.00050656	0.103112	0.00182943	Arpc5
0.429148	12.7014	4.21007	0.000579759	0.103112	-0.116817	Epha6
0.416212	13.6807	4.1897	0.000605914	0.103112	-0.155625	Arhgap39
0.401939	14.7889	4.33509	0.00044241	0.103112	0.120765	Camk1d
0.356983	14.19	4.33594	0.000441595	0.103112	0.122384	Aprt
0.271523	16.3207	4.26034	0.000519977	0.103112	-0.0211438	Ppib
-0.21235	18.6998	-4.68498	0.000208762	0.103112	0.778341	Septin7
-0.214612	15.1988	-4.23361	0.00055095	0.103112	-0.072001	Rgs7
-0.234272	13.9327	-4.38836	0.000394377	0.103112	0.221632	Wnk2
-0.276189	20.353	-4.29325	0.000484258	0.103112	0.0413885	Stxbp1
-0.302519	17.1498	-4.41153	0.000375177	0.103112	0.265412	Abat
-0.304026	13.055	-4.28587	0.000492043	0.103112	0.027377	Mical3
-0.377156	12.32	-4.40438	0.000380998	0.103112	0.251908	Impdh1
-0.438351	16.3197	-4.50637	0.000305954	0.103112	0.444155	Pygm
-0.534161	11.2415	-4.21929	0.0005683	0.103112	-0.0992626	Cntn3
-0.538896	13.6691	-4.30154	0.00047566	0.103112	0.0571259	Stk32c
-0.549522	13.9836	-4.60004	0.000250294	0.103112	0.619845	Arpp19
-0.663536	12.7429	-4.16558	0.000638442	0.103112	-0.201628	Susd2
-0.79939	11.9857	-4.25091	0.000530696	0.103112	-0.0390775	Tiam2
-0.991357	10.9952	-4.18731	0.000609069	0.103112	-0.160193	Cdh6
-1.00648	11.7239	-4.16059	0.000645397	0.103112	-0.211159	Des
-1.27595	12.2964	-4.25742	0.000555456	0.103112	-0.0719011	Ldb3
-1.80299	12.8044	-4.35384	0.000483853	0.103112	0.0569958	Myl2
-1.80926	13.4773	-4.39931	0.000445051	0.103112	0.131547	Myl3
-0.775808	12.9782	-4.13543	0.000681595	0.106627	-0.259181	Ptpn5
0.501749	13.0712	4.12451	0.000697944	0.106956	-0.280044	Stim2
0.343866	13.8962	4.08781	0.000755819	0.109143	-0.350176	Coq3
0.338905	14.9378	4.10471	0.000728588	0.109143	-0.317869	Arsb
0.316059	15.7078	4.09494	0.000744202	0.109143	-0.336537	Capn5
1.11841	16.2737	4.11712	0.000789659	0.111878	-0.37428	Shisa6
1.13927	13.4274	4.07429	0.000848103	0.115444	-0.439764	Gabra5
0.365942	13.9919	3.99923	0.000916282	0.115444	-0.519758	Tomm34
-0.299598	15.7751	-4.02714	0.000862338	0.115444	-0.466298	Mpp2
-0.381851	16.0279	-4.00478	0.000905292	0.115444	-0.509125	L1cam
-0.41914	15.7417	-4.01287	0.000889505	0.115444	-0.493624	Ntm
-0.506828	15.8461	-3.99615	0.000922446	0.115444	-0.525666	Stx1a
-0.856531	11.8901	-4.00387	0.000907079	0.115444	-0.510863	Plxnd1
-0.37853	14.2742	-3.9568	0.0010049	0.121707	-0.601119	Grm3
-1.20422	14.5581	-4.00703	0.00100237	0.121707	-0.583436	Tpm2
1.53025	13.7378	3.94147	0.00116153	0.122844	-0.711958	Homer3
0.869918	11.0374	3.89879	0.00114014	0.122844	-0.71243	Lpl
0.597956	11.9395	3.89096	0.00115976	0.122844	-0.727471	Arhgef6
0.304837	14.3919	3.89941	0.00113861	0.122844	-0.711243	Tnks1bp1
0.242246	15.7547	3.90119	0.00113422	0.122844	-0.707833	Abhd6
-0.417963	14.0191	-3.90782	0.00111794	0.122844	-0.69509	Gucy1b1
-0.474943	13.798	-3.93512	0.00105345	0.122844	-0.642709	Shisa4
-0.823401	11.3324	-3.93792	0.00104704	0.122844	-0.637329	Olfm2
-1.76935	12.9147	-3.97609	0.00107982	0.122844	-0.647666	Myh6.Myh7
-0.394002	16.7014	-3.84783	0.00127397	0.132865	-0.810297	Efhd2
0.739177	16.7687	3.85318	0.00131916	0.133797	-0.83364	Cpne6
0.713091	12.3374	3.80043	0.00141256	0.133797	-0.901377	Camta2
0.711042	14.8382	3.81481	0.00142221	0.133797	-0.901167	Iqgap2
0.638142	12.3535	3.80449	0.00140011	0.133797	-0.893569	Cyp7b1
0.519976	11.942	3.8262	0.00133545	0.133797	-0.851865	Zeb2
0.352993	14.0048	3.81981	0.00135417	0.133797	-0.864143	Rundc3a
0.308675	15.7218	3.79996	0.00141402	0.133797	-0.902284	Cyfip1
-0.293049	13.8384	-3.79626	0.00142546	0.133797	-0.909392	Gria3
-0.223536	14.7993	-3.7898	0.00144566	0.133937	-0.921806	Gpr158
-0.425467	16.2059	-3.78445	0.00146263	0.133937	-0.932097	Fabp3
-0.482447	11.5875	-3.77642	0.00148844	0.134659	-0.947531	Rims3
-0.625057	13.4912	-3.76184	0.00153647	0.13735	-0.975547	Cpne5.Cpne8.Cpne9
0.861592	11.4519	3.75452	0.00156119	0.137917	-0.989624	Serpina3n
0.804757	14.252	3.74638	0.00167355	0.140032	-1.04212	C1qc
0.678155	13.2762	3.68707	0.00182044	0.140032	-1.12398	Nrp1
0.583057	12.3622	3.67756	0.00184621	0.140032	-1.13755	Ostf1
0.519952	14.9964	3.68602	0.00181249	0.140032	-1.12129	Epha4
0.433548	15.9686	3.67963	0.00183792	0.140032	-1.13358	Ptk2b
0.427301	15.0019	3.71949	0.00168503	0.140032	-1.05696	Prkca.Prkcg
0.374938	13.0924	3.69165	0.00179041	0.140032	-1.11048	Hdac1
0.372125	14.3078	3.71079	0.00171726	0.140032	-1.07368	Elmo2
0.323878	14.3358	3.69569	0.0017747	0.140032	-1.1027	Grm7
0.320086	14.4666	3.69432	0.00178002	0.140032	-1.10534	Acot1
-0.333434	11.9955	-3.6875	0.00180664	0.140032	-1.11844	Apbb1
-0.338137	16.2673	-3.7189	0.00168719	0.140032	-1.05809	Septin11
-0.376798	13.9501	-3.68544	0.00181479	0.140032	-1.12241	Gpsm1
-1.36842	15.7846	-3.73793	0.00178516	0.140032	-1.09108	Myl1.Myl3
0.585027	16.0449	3.66883	0.00190861	0.141899	-1.16435	Gria1
-0.301198	15.6076	-3.66428	0.00190042	0.141899	-1.16308	Septin6
0.40169	12.2422	3.62938	0.00205054	0.142346	-1.23015	Cacnb2
0.394519	15.6752	3.63057	0.00204524	0.142346	-1.22787	Rnh1
0.38086	11.7226	3.64167	0.00199635	0.142346	-1.20653	B3gat3
0.37086	12.8717	3.62128	0.00208703	0.142346	-1.24571	Ube2g1
0.274895	14.1051	3.62454	0.00207226	0.142346	-1.23944	Hsd17b8
-0.26069	17.2347	-3.62173	0.00208499	0.142346	-1.24485	Sirpa
-0.312805	13.0937	-3.65008	0.00196014	0.142346	-1.19038	Ank1
-0.378366	11.9119	-3.61752	0.00210419	0.142346	-1.25293	Hecw2
-0.438924	14.7133	-3.61953	0.00209501	0.142346	-1.24908	Cntfr
-0.576635	12.6232	-3.63963	0.00200526	0.142346	-1.21045	Osbpl10
-0.309799	17.1214	-3.60578	0.00215871	0.14473	-1.2755	Fscn1
1.04787	10.9827	3.5858	0.00225467	0.149826	-1.31386	Mid1
0.421703	16.1082	3.57572	0.00230473	0.151809	-1.33323	Nt5dc3
0.408041	13.021	3.56778	0.00234491	0.152462	-1.34848	Epha4.Epha5
0.294378	13.795	3.56576	0.00235526	0.152462	-1.35236	Apba2
-0.587003	12.0306	-3.54719	0.0024524	0.157394	-1.388	Cntn3.Cntn4
0.190712	15.5092	3.53915	0.0024957	0.158815	-1.40344	Add3
0.91808	12.8325	3.53806	0.00260205	0.161385	-1.43263	C1qb
0.676699	10.8165	3.50024	0.00271618	0.161385	-1.47809	Polr3f
0.52901	13.6202	3.50897	0.00266509	0.161385	-1.46135	Slc4a7
0.499034	13.5276	3.49847	0.00272666	0.161385	-1.48149	Itm2b
0.421611	14.883	3.49879	0.00272478	0.161385	-1.48088	Grin2a
0.292421	15.1811	3.52332	0.00258314	0.161385	-1.43381	Rpl35
0.260452	13.014	3.51928	0.002606	0.161385	-1.44158	Speg
-0.275095	15.9065	-3.49438	0.002751	0.161385	-1.48932	Dlg1
-0.355452	12.2559	-3.49692	0.00273585	0.161385	-1.48445	Fam3c
-0.946003	13.6398	-3.54262	0.00263044	0.161385	-1.4382	Casq1
1.32871	16.001	3.51892	0.0028369	0.165134	-1.49993	Gfap.Krt73
1.24036	11.4371	3.44462	0.00313241	0.165643	-1.59936	Bhmt
0.677789	10.0863	3.4497	0.00303169	0.165643	-1.57497	Pdlim2
0.562372	13.5694	3.44642	0.00305339	0.165643	-1.58126	Tanc1
0.553634	11.7219	3.44018	0.00309507	0.165643	-1.59321	Cxcl12
0.405665	13.3837	3.43701	0.00311641	0.165643	-1.59927	Cnn3
0.376046	12.066	3.46201	0.00295161	0.165643	-1.55137	Pla2g7
0.363892	15.7668	3.44839	0.00304033	0.165643	-1.57748	Gpc1
0.180626	17.2313	3.4605	0.00296136	0.165643	-1.55428	Gatd3a
-0.368889	13.528	-3.43608	0.00312273	0.165643	-1.60105	R3hdm2
-0.385552	13.0934	-3.45198	0.0030167	0.165643	-1.5706	Cadps2
-0.478692	14.7571	-3.43846	0.00310661	0.165643	-1.59649	Alcam
-0.946538	10.6662	-3.43629	0.00312134	0.165643	-1.60066	Grm8
-1.10297	15.4381	-3.50954	0.00287474	0.165643	-1.51294	Eno3
0.424603	14.8392	3.42811	0.00317727	0.16684	-1.61631	Ehd1.Ehd2
-0.272206	13.4465	-3.42015	0.00323269	0.168572	-1.63155	Dock3
0.960516	18.0235	3.41108	0.00353167	0.171093	-1.69512	Gfap
0.443897	13.9455	3.3824	0.00350885	0.171093	-1.70378	Gria1.Gria3.Gria4
0.359985	15.4628	3.38687	0.00347498	0.171093	-1.69523	Rapgef2
0.262842	15.7158	3.38986	0.00345246	0.171093	-1.6895	Dclk2
-0.347787	15.892	-3.39944	0.00338139	0.171093	-1.67118	Dnm3
-0.488939	16.5249	-3.40187	0.00336359	0.171093	-1.66653	Tpm1.Tpm3
-0.513533	12.09	-3.39374	0.00342355	0.171093	-1.68209	Akap7
-0.528144	14.9954	-3.38388	0.00352059	0.171093	-1.70533	Syn3
-0.724292	13.8029	-3.41137	0.00340953	0.171093	-1.67135	Cacng3
-1.16121	15.1614	-3.41543	0.00352784	0.171093	-1.69245	Ckm
-1.94688	12.3295	-3.43515	0.00338662	0.171093	-1.65624	Tnni1
0.585315	15.5246	3.36636	0.0037081	0.173232	-1.74806	Dgkg
0.289629	17.7942	3.35704	0.00370725	0.173232	-1.75223	Pfkl
0.274539	12.9011	3.35691	0.00370836	0.173232	-1.75249	Garem1
0.232175	13.9875	3.35617	0.00371426	0.173232	-1.75389	Abl2
-0.437916	11.0836	-3.36408	0.0036511	0.173232	-1.73878	Slc12a6
-0.593268	12.1082	-3.3671	0.00362723	0.173232	-1.73301	Camk2n1
0.924014	17.6404	3.38018	0.00376801	0.173583	-1.7524	Gfap.Krt5.Krt6a.Krt75.Krt76.Krt79.Krt8.Krt85.Vim
0.634862	12.5107	3.35145	0.00375252	0.173583	-1.76292	C4b
0.484056	11.2286	3.29532	0.00423785	0.174955	-1.87	Snx9
0.461821	14.2842	3.29704	0.00422204	0.174955	-1.86671	Ksr1
0.304997	12.4337	3.30574	0.0041433	0.174955	-1.85014	Ogfrl1
0.273859	16.3858	3.33644	0.00387666	0.174955	-1.79158	Arf5
0.269434	15.1685	3.32081	0.00401021	0.174955	-1.8214	Arhgef6.Arhgef7
0.216757	15.7837	3.30696	0.00413236	0.174955	-1.84781	Ivd
0.18387	15.2533	3.33405	0.00389673	0.174955	-1.79612	Numbl
0.179495	16.9521	3.3267	0.00395936	0.174955	-1.81016	Pccb
0.163963	16.206	3.31248	0.00408319	0.174955	-1.83727	Ganab
-0.255024	16.0653	-3.31168	0.00409029	0.174955	-1.8388	Cyrib
-0.260077	16.1805	-3.30056	0.00419002	0.174955	-1.86001	Lasp1
-0.274464	15.8133	-3.33797	0.00386382	0.174955	-1.78866	Dnm2.Dnm3
-0.288017	14.4546	-3.29503	0.00424048	0.174955	-1.87055	Pak1.Pak3
-0.300606	14.2978	-3.30492	0.00415061	0.174955	-1.85169	Cyp46a1
-0.363476	16.5803	-3.32223	0.00399787	0.174955	-1.81869	Cadm1
-0.404083	13.5222	-3.30799	0.00412315	0.174955	-1.84585	Kctd16
-0.523545	16.548	-3.33773	0.00390505	0.174955	-1.79581	Stmn1
-0.599725	10.768	-3.30381	0.00416064	0.174955	-1.85382	Nudt18
-1.18674	15.0578	-3.36183	0.00395396	0.174955	-1.79285	Myl1.Myl4
-0.239697	17.2122	-3.29221	0.00426646	0.175065	-1.87592	Map6
0.882659	11.4059	3.27458	0.00443236	0.177035	-1.90949	Crocc2
0.71091	12.7899	3.28277	0.00440147	0.177035	-1.90093	Ncstn
0.467265	15.4407	3.27622	0.00441667	0.177035	-1.90637	Cacng8
-0.730797	13.4835	-3.29092	0.00441366	0.177035	-1.8988	Sncg
-1.40987	11.9188	-3.30792	0.00434088	0.177035	-1.87975	Myh1.Myh11.Myh4.Myh6.Myh7.Myh7b.Myh8
-0.385561	12.808	-3.26558	0.00451952	0.179561	-1.92663	Amigo1
-0.362002	12.3531	-3.26286	0.0045462	0.17967	-1.9318	Sema4d
-1.50739	12.5838	-3.28967	0.00458301	0.180177	-1.92406	Myh7
-0.238797	14.5926	-3.256	0.00461417	0.18033	-1.94486	Zc2hc1a
-0.477074	11.9197	-3.25392	0.00463493	0.18033	-1.94881	Cntn4
0.436932	11.971	3.24171	0.00475893	0.183256	-1.97203	Nectin3
0.284311	13.4482	3.24409	0.00473454	0.183256	-1.96751	Dcakd
0.182273	14.5562	3.23908	0.00478603	0.183359	-1.97702	Mthfd1l
0.290102	11.8045	3.225	0.00493386	0.188063	-2.00378	Nemf
-0.408905	12.2137	-3.2205	0.00498206	0.188941	-2.01233	Fnbp1l
0.210376	15.3128	3.21011	0.00509511	0.190564	-2.03205	Xpnpep1
-0.542329	18.0789	-3.22024	0.005064	0.190564	-2.02299	Gap43
-0.781935	12.1532	-3.21105	0.005101	0.190564	-2.03232	Cpne5
0.698087	10.8934	3.20649	0.00513512	0.190889	-2.03893	Slc39a11
0.495364	13.4071	3.19384	0.00527724	0.195206	-2.06292	Orai2
-0.327137	14.8817	-3.18907	0.00533175	0.196256	-2.07196	Slc25a18
0.187246	15.2062	3.18493	0.00537961	0.196523	-2.07981	Sbf1
-0.16262	16.7951	-3.18326	0.00539895	0.196523	-2.08296	Myl6
-0.441251	15.0997	-3.18167	0.00541754	0.196523	-2.08598	Prkar2b
-0.767881	13.2143	-3.1851	0.00554302	0.200108	-2.09888	Adcy5
0.398858	11.5811	3.16589	0.00560503	0.20042	-2.11587	Pald1
0.309511	15.6866	3.1673	0.00558806	0.20042	-2.11321	Ociad2
0.221624	13.7964	3.15842	0.00569602	0.201752	-2.13002	Kcnq2
-1.0355	13.2556	-3.18491	0.00568498	0.201752	-2.11514	Tnnc2
0.980426	12.0562	3.14485	0.00601422	0.203616	-2.17161	Cd109
0.619998	12.7477	3.14912	0.00581125	0.203616	-2.14761	Sipa1l3
0.50411	12.0131	3.12604	0.00610727	0.203616	-2.19123	Man2b1
0.387351	14.9551	3.12444	0.00612828	0.203616	-2.19425	Dock4
0.386663	15.1801	3.14101	0.00591357	0.203616	-2.16293	Faah
0.38318	14.8504	3.12452	0.00612717	0.203616	-2.19409	Prkca
0.359563	12.9969	3.13516	0.00598853	0.203616	-2.17399	Lrrc4b.Lrrc4c
0.32984	15.7922	3.12461	0.00612605	0.203616	-2.19393	Camk1.Camk1d
0.311066	12.7307	3.14647	0.00584452	0.203616	-2.15262	Yipf5
0.242035	17.2384	3.14207	0.00590007	0.203616	-2.16093	Gria2
0.210802	17.0454	3.13337	0.00601158	0.203616	-2.17737	Actr3
-0.262962	14.1092	-3.14071	0.00591735	0.203616	-2.1635	Sgtb
-0.535964	12.3101	-3.14803	0.00582493	0.203616	-2.14967	Myo1b
-0.554276	15.1472	-3.14052	0.00602801	0.203616	-2.17533	Pde1b
-0.168976	17.8765	-3.1167	0.00623114	0.205486	-2.20886	Ap2a1
-0.702008	11.4184	-3.11609	0.0062393	0.205486	-2.21001	Dusp14
0.776153	14.582	3.13252	0.00629531	0.205528	-2.20694	Cpne7
0.210833	18.3525	3.11248	0.00628799	0.205528	-2.21683	Pygb
-0.170968	16.8937	-3.10977	0.00632464	0.205592	-2.22193	Sh3glb2
0.703004	10.5676	3.09542	0.00652282	0.208535	-2.249	Senp7
0.491161	12.8501	3.08146	0.00672136	0.208535	-2.2753	Arhgef17
0.388889	12.4449	3.09904	0.00647219	0.208535	-2.24216	Mast4
0.332716	14.0794	3.08414	0.00668282	0.208535	-2.27026	Hexa
0.320341	12.0585	3.08665	0.00664682	0.208535	-2.26552	Sphkap
0.243827	13.2114	3.08929	0.00660923	0.208535	-2.26055	Sbds
0.22571	13.0894	3.07996	0.00674303	0.208535	-2.27813	Fkbp5
0.184461	15.3552	3.09528	0.00652477	0.208535	-2.24926	Dars1
-0.2182	13.461	-3.09029	0.006595	0.208535	-2.25865	Ctnnd1
-0.289477	17.739	-3.08331	0.00669469	0.208535	-2.27181	Rtn1
-0.341157	16.9755	-3.0797	0.00674674	0.208535	-2.27861	Tpm1.Tpm2.Tpm3.Tpm4
-0.726633	16.1463	-3.099	0.00674844	0.208535	-2.26835	Actn2
0.326731	12.3943	3.06766	0.00692338	0.210978	-2.30127	Atp2c1
-0.541413	13.5694	-3.06917	0.00693987	0.210978	-2.30192	Fam81a
-0.635413	11.8346	-3.07176	0.00686272	0.210978	-2.29355	Sfxn4
-0.806459	12.3152	-3.07545	0.00691341	0.210978	-2.29612	Actn2.Actn3
1.25551	11.4807	3.06208	0.00720642	0.213648	-2.32918	Orai1
0.972491	11.0902	3.03855	0.00736914	0.213648	-2.35596	Serpina1a.Serpina1b.Serpina1c.Serpina1e
0.479405	11.8864	3.0544	0.0071231	0.213648	-2.3262	Slit1
0.334579	13.6931	3.03869	0.00736694	0.213648	-2.3557	Ppm1e
0.30852	16.6853	3.04257	0.00730607	0.213648	-2.34843	Hapln1
0.270017	16.9962	3.05049	0.00718311	0.213648	-2.33356	Acot13
-0.211017	14.134	-3.05558	0.00710502	0.213648	-2.32398	Asns
-0.234763	19.6007	-3.05642	0.00709228	0.213648	-2.3224	Ldhb
-0.326089	13.2757	-3.04906	0.00720509	0.213648	-2.33623	Adgrl3
-0.435068	11.0405	-3.03966	0.00735172	0.213648	-2.35389	Dhrs11
-0.586297	12.3065	-3.03935	0.0073566	0.213648	-2.35447	Doc2a
-0.902409	13.5284	-3.06757	0.00726063	0.213648	-2.33084	Ca3
-0.223408	15.021	-3.03145	0.00748206	0.216088	-2.36929	Syt7
0.738346	13.2301	3.03346	0.00766809	0.220437	-2.38327	C1qa
-0.844987	12.9825	-3.03525	0.00769136	0.220437	-2.38414	Ankrd63
0.208477	17.6233	3.01293	0.00778462	0.222261	-2.40401	Gpd2
-0.285175	16.0437	-3.01	0.00783362	0.222813	-2.40951	Lin7a
0.551033	10.7888	3.00429	0.00792985	0.224581	-2.4202	Clstn2
0.199574	14.6788	3.00278	0.00795558	0.224581	-2.42303	Srgap3
0.296409	15.0544	3.00015	0.00800042	0.225001	-2.42795	Cyb5r1
0.52564	12.8562	2.99749	0.00804606	0.225259	-2.43293	Kiaa1671
-0.25024	13.0737	-2.99612	0.00806961	0.225259	-2.43549	Pcsk2
0.590499	11.3171	2.99314	0.00812119	0.225859	-2.44107	Rab3ip
0.262119	12.4928	2.98842	0.00820354	0.226831	-2.4499	Map4k5
0.253687	16.9783	2.98768	0.00821655	0.226831	-2.45129	Camk2b
0.204588	14.533	2.9816	0.00832382	0.228951	-2.46264	Aldh3a2
-0.300463	13.67	-2.97817	0.00838511	0.229795	-2.46906	Haghl
0.224017	15.3049	2.97547	0.00843352	0.230281	-2.47409	Tmx1
-0.259323	14.6633	-2.97334	0.00847196	0.230493	-2.47807	Numb
-0.317829	11.8911	-2.97083	0.00851753	0.230896	-2.48277	Lpcat4
0.407432	13.2777	2.9651	0.00862223	0.232059	-2.49345	Trhde
-0.33603	14.5194	-2.96675	0.00859201	0.232059	-2.49038	Cdv3
-0.281736	13.9327	-2.96276	0.00866542	0.232388	-2.49782	Slc39a10
0.44188	12.9094	2.94858	0.00893149	0.233043	-2.52427	Clcn6
0.311954	14.5191	2.94823	0.00893812	0.233043	-2.52492	Srgap1.Srgap3
0.243902	15.7515	2.95626	0.00878642	0.233043	-2.50995	Coq6
-0.288703	12.7121	-2.95122	0.00888138	0.233043	-2.51935	Bsn.Pclo
-0.448495	11.4202	-2.94924	0.00891882	0.233043	-2.52303	Hmgb3
-0.465532	11.7272	-2.95449	0.00881959	0.233043	-2.51324	Jcad
-0.601472	11.8929	-2.9516	0.00887409	0.233043	-2.51863	Kctd8
-1.54918	13.3315	-2.98536	0.0087213	0.233043	-2.48874	Myh4.Myh6.Myh7.Myh8
0.333581	15.501	2.94231	0.00905155	0.233848	-2.53594	Kctd12
0.246027	14.2283	2.94175	0.00906242	0.233848	-2.53699	Micu3
-1.18443	12.9356	-2.96694	0.00902439	0.233848	-2.51986	Tnnt3
0.858224	16.9143	2.95776	0.0091983	0.234136	-2.5366	Apoe
0.203441	14.5151	2.93656	0.00916316	0.234136	-2.54666	Nampt
0.199276	15.6507	2.93542	0.00918541	0.234136	-2.54877	Cndp2
-0.381898	15.2292	-2.93711	0.00915234	0.234136	-2.54562	Crip2
0.573347	13.983	2.93877	0.00928158	0.235457	-2.55303	Kit
0.23221	12.3599	2.92737	0.00934407	0.236244	-2.56374	Ldah
0.603648	12.2717	2.91803	0.00953179	0.239058	-2.58112	Lgals3
0.227624	14.1833	2.91709	0.00955087	0.239058	-2.58287	Nipsnap3b
-0.157899	13.1712	-2.91824	0.00952756	0.239058	-2.58073	Hip1r
0.717173	10.3649	2.91109	0.00967356	0.241325	-2.59401	Neurod2
0.22312	16.2266	2.90121	0.00987867	0.245031	-2.61234	Gpr37l1
-0.274235	13.3954	-2.9008	0.0098874	0.245031	-2.61311	Nova1
0.717207	11.0028	2.89206	0.0100726	0.248801	-2.62931	Slc30a6
1.05273	11.7485	2.89113	0.0103194	0.251881	-2.64413	Fgfr1
0.256799	15.3665	2.88032	0.010327	0.251881	-2.65108	Slc8a1
-0.261724	18.4072	-2.87943	0.0103464	0.251881	-2.65271	Atp1a1
-0.875313	12.9554	-2.89493	0.0103651	0.251881	-2.64445	Gnal
-1.11447	10.9182	-2.88192	0.0103628	0.251881	-2.65214	Cobl
0.148984	20.7002	2.87054	0.0105432	0.254564	-2.66916	Mdh1
-0.562753	15.4616	-2.88221	0.0105148	0.254564	-2.66051	Negr1
0.373133	14.7202	2.86344	0.0107032	0.257597	-2.68229	Hexb
0.844614	13.7541	2.87399	0.0108905	0.260837	-2.68602	Htra1
0.327194	13.321	2.85453	0.0109073	0.260837	-2.69876	Coq8a
0.38278	15.1605	2.84487	0.0111327	0.262886	-2.7166	Slc6a7
0.375738	13.6351	2.84754	0.0110699	0.262886	-2.71167	Coq7
-0.15738	16.3883	-2.84859	0.0110452	0.262886	-2.70972	Gnaz
-0.229921	14.8453	-2.84485	0.011133	0.262886	-2.71662	Dcaf7
0.327746	15.301	2.83189	0.0114426	0.264642	-2.74052	Gsr
0.217029	13.4555	2.83142	0.0114541	0.264642	-2.7414	Clybl
0.190083	13.3399	2.83486	0.0113708	0.264642	-2.73504	Umps
-0.333575	12.8052	-2.83224	0.011434	0.264642	-2.73987	Camk1
-0.334095	13.077	-2.83317	0.0114115	0.264642	-2.73816	Hcn1.Hcn2.Hcn3
-0.522948	11.9615	-2.8358	0.0113484	0.264642	-2.73332	Efnb1
-0.57396	13.1785	-2.83579	0.0114402	0.264642	-2.73798	Gucy1a1
0.443285	16.5547	2.82539	0.011676	0.268119	-2.75621	Adam11
-0.365481	11.8228	-2.82368	0.0116429	0.268119	-2.75564	Stard10
0.347341	14.1951	2.81887	0.0117619	0.269269	-2.7645	Nck2
0.143191	13.7464	2.81434	0.011875	0.270211	-2.77284	Prkaa1
-1.722	12.5705	-2.83735	0.0118629	0.270211	-2.75796	Tnnt1
0.348507	12.5286	2.81272	0.0119155	0.270314	-2.7758	Odr4
0.158393	18.0273	2.80898	0.0120101	0.271637	-2.78268	Pdia3
0.246064	14.8354	2.80434	0.0121284	0.27267	-2.79121	Prpsap2
-0.245793	14.1525	-2.80471	0.0121189	0.27267	-2.79053	Cyld
0.161027	14.512	2.80277	0.0121685	0.272757	-2.79409	Naa50
-0.292214	17.797	-2.79825	0.0122853	0.274554	-2.8024	Hpcal4.Vsnl1
0.233057	16.588	2.79105	0.0124732	0.276281	-2.81561	Arl8b
0.170189	15.9963	2.78998	0.0125014	0.276281	-2.81758	Pcca
-0.456989	11.9356	-2.78966	0.0125097	0.276281	-2.81816	Pitpnm3
-0.636043	19.2604	-2.80637	0.0124444	0.276281	-2.80464	Acta1
0.472119	19.1511	2.78655	0.0127405	0.279989	-2.83052	Glo1
0.383068	11.2005	2.77835	0.0128114	0.279989	-2.83889	Zcchc8
0.320332	11.8222	2.77952	0.01278	0.279989	-2.83675	Safb2
0.310011	12.6178	2.77778	0.0128268	0.279989	-2.83993	Pdlim4
0.261534	12.9467	2.77115	0.0130071	0.280662	-2.85207	Poglut1
0.231296	14.9588	2.7735	0.0129429	0.280662	-2.84776	Nebl
-0.513409	9.73344	-2.77313	0.012953	0.280662	-2.84844	Sdc3
-0.901014	14.8138	-2.7919	0.0129845	0.280662	-2.83789	Vat1l
-0.598424	16.5439	-2.77857	0.0131632	0.283216	-2.85406	Pcp4
0.608159	12.0413	2.75888	0.0133472	0.285384	-2.8745	Stard5
0.263072	14.2691	2.75526	0.0134493	0.285384	-2.88113	Lamp2
-0.299812	15.4794	-2.75617	0.0134236	0.285384	-2.87947	Gnb5
-0.550258	15.777	-2.76725	0.0133886	0.285384	-2.87086	Tpm1
-0.962924	14.3572	-2.77554	0.013454	0.285384	-2.86832	Ppp1r1b
-0.20591	17.699	-2.75288	0.0135166	0.285904	-2.88546	Gpm6a
0.443751	12.3416	2.74601	0.0137133	0.28844	-2.89801	Lsp1
0.301555	13.3891	2.74644	0.0137008	0.28844	-2.89723	Napepld
0.220512	13.2421	2.74458	0.0137545	0.288498	-2.90062	Csnk1g1.Csnk1g3
-0.223355	16.7605	-2.74119	0.0138526	0.289748	-2.90679	Slc12a5
0.742911	9.76732	2.73961	0.0138988	0.289877	-2.90969	Usp34
0.282162	13.968	2.73834	0.013936	0.289877	-2.91201	Carmil2
0.212888	17.3813	2.73613	0.0140007	0.290417	-2.91603	Capza2
0.516488	10.3583	2.73389	0.0140666	0.290981	-2.9201	Fmo5
0.319632	11.8876	2.73085	0.0141566	0.292039	-2.92564	Snx18
0.315704	12.9083	2.72484	0.0143363	0.292666	-2.9366	Itgb2
-0.189533	16.6876	-2.72579	0.0143076	0.292666	-2.93485	Cadm3
-0.190812	17.3192	-2.72462	0.0143429	0.292666	-2.93699	Tppp
-0.964837	13.7002	-2.74547	0.0142902	0.292666	-2.92136	Actn3
0.366716	10.7033	2.72128	0.0144437	0.293922	-2.94307	Polr3b
0.274284	13.9322	2.71822	0.0145367	0.295016	-2.94864	Cpt1c
-0.185344	17.0702	-2.7158	0.0146105	0.295715	-2.95303	Septin5
0.300597	13.1488	2.71152	0.0147422	0.297579	-2.96082	Lhpp
0.260899	13.2591	2.70496	0.0149459	0.300881	-2.97272	Sgpl1
-0.862207	10.8551	-2.69831	0.0151553	0.304282	-2.98479	Coro6
-0.212586	16.2811	-2.69441	0.0152796	0.305958	-2.99187	Kiaa0513
0.251599	13.9199	2.68827	0.015477	0.309087	-3.00299	Erlin2
-0.217126	13.1916	-2.68657	0.015532	0.309111	-3.00607	Arhgap32
-0.304312	12.9762	-2.68514	0.0155785	0.309111	-3.00866	Rap1gap2
-0.529889	15.772	-2.69358	0.0156017	0.309111	-3.00383	Ncam2
0.358742	12.7454	2.68228	0.015672	0.309687	-3.01384	Gdap2
-0.252977	13.1674	-2.67882	0.0157857	0.311115	-3.02011	Mark1
0.488197	12.9648	2.66645	0.0161987	0.312049	-3.04247	Anxa4
0.361702	11.7337	2.65547	0.0165735	0.312049	-3.06228	Epha5.Epha6
0.326738	17.1117	2.66306	0.0163135	0.312049	-3.04859	Qdpr
0.319109	16.6708	2.65765	0.0164986	0.312049	-3.05836	Prkcg
0.316071	13.5206	2.6657	0.0162239	0.312049	-3.04382	Nsmf
0.315065	13.2636	2.65814	0.0164817	0.312049	-3.05747	Nell2
0.301169	14.8111	2.65695	0.0165228	0.312049	-3.05963	Plppr4
0.257172	15.3693	2.66383	0.0162874	0.312049	-3.0472	Cpe
0.248604	13.9867	2.65525	0.0165811	0.312049	-3.06268	Nfat5
0.20875	16.2617	2.66849	0.0161296	0.312049	-3.03878	Idh1
0.182661	17.5963	2.66938	0.0160998	0.312049	-3.03717	Arpc2
-0.220787	15.6234	-2.67491	0.015915	0.312049	-3.02717	Ppp1r2
-0.250926	12.6423	-2.66178	0.0163571	0.312049	-3.0509	Diaph2
-0.314719	13.6049	-2.65775	0.0164953	0.312049	-3.05818	Slc12a4.Slc12a5
-0.370713	12.4984	-2.66514	0.0162427	0.312049	-3.04483	Ache
-0.514409	11.8878	-2.66553	0.0162295	0.312049	-3.04412	Pcsk1
-0.552741	11.9474	-2.67186	0.0160166	0.312049	-3.03269	Arpp21
-0.564123	17.1664	-2.66859	0.0165075	0.312049	-3.05124	Calb1.Calb2
0.248504	13.0778	2.64987	0.0167682	0.314781	-3.07238	Gorasp2
0.788957	10.4068	2.61382	0.0180733	0.314905	-3.13718	Slc22a4
0.781759	9.8499	2.60871	0.0182663	0.314905	-3.14636	Ephb1.Ephb2
0.642288	14.2084	2.63973	0.0175703	0.314905	-3.10433	Prph.Vim
0.541516	12.4382	2.61757	0.0179332	0.314905	-3.13046	Zbtb20
0.478376	13.8288	2.62645	0.0177274	0.314905	-3.11819	Itm2c
0.38324	11.8436	2.61879	0.0178879	0.314905	-3.12828	Mrpl33
0.367736	10.8515	2.61549	0.0180109	0.314905	-3.1342	Eml5
0.331518	12.3794	2.61501	0.0180289	0.314905	-3.13506	Lamtor3
0.312933	15.0433	2.60519	0.0183998	0.314905	-3.15265	Pck2
0.30848	12.51	2.63598	0.0172602	0.314905	-3.0974	Arhgap12
0.277292	12.8776	2.60107	0.018558	0.314905	-3.16004	Dcc
0.254546	11.7851	2.63252	0.0173846	0.314905	-3.10361	Cdk9
0.249415	12.5637	2.60459	0.0184229	0.314905	-3.15373	Armcx3
0.24356	16.1354	2.62184	0.017775	0.314905	-3.12281	Map4
0.241844	12.4837	2.6062	0.0183615	0.314905	-3.15085	Prkag2
0.238368	13.4379	2.64701	0.0168684	0.314905	-3.07754	Asphd2
0.237937	15.5437	2.6158	0.0179995	0.314905	-3.13365	Agap3
0.231665	13.5541	2.62559	0.017637	0.314905	-3.11607	Osbpl6
0.197231	15.2008	2.59894	0.0186399	0.314905	-3.16384	Sort1
0.196996	13.6037	2.60369	0.0184571	0.314905	-3.15534	Ap3b1
0.194769	14.1909	2.61885	0.0178859	0.314905	-3.12818	Pkp4
0.187801	14.6373	2.62937	0.0174991	0.314905	-3.10929	Glrx2
0.178679	14.4928	2.61177	0.0181507	0.314905	-3.14088	Nploc4
0.138798	15.1365	2.638	0.0171878	0.314905	-3.09376	Pnp
-0.112647	16.5961	-2.60743	0.0183145	0.314905	-3.14864	Myo5a
-0.162036	13.9164	-2.63072	0.0174498	0.314905	-3.10685	Adgrl1
-0.190731	14.8298	-2.60705	0.018329	0.314905	-3.14932	Ppp1cb
-0.196129	13.9068	-2.6148	0.0180369	0.314905	-3.13544	Lactb
-0.22465	13.5886	-2.61332	0.0180921	0.314905	-3.13808	Oscp1
-0.226724	13.3465	-2.62778	0.0175567	0.314905	-3.11213	Fbxo22
-0.248307	17.0658	-2.6128	0.0181116	0.314905	-3.13902	Slc6a11
-0.261161	14.8417	-2.62111	0.0178019	0.314905	-3.12411	Stx1a.Stx1b
-0.278134	12.1559	-2.59971	0.0186101	0.314905	-3.16246	Ppp1r3f
-0.339923	15.1009	-2.62046	0.0178261	0.314905	-3.12529	Prkacb
-0.373129	20.6211	-2.6033	0.0184723	0.314905	-3.15605	Acta1.Actg2
-0.384059	11.8088	-2.61005	0.0182155	0.314905	-3.14396	Shisa9
-0.409272	12.9358	-2.6331	0.0173638	0.314905	-3.10257	Rasgrf2
-0.459363	18.2188	-2.61594	0.018193	0.314905	-3.1392	Tpm1.Tpm2.Tpm3
-0.512269	10.8319	-2.60381	0.0184528	0.314905	-3.15513	Chd8
-0.630609	10.5835	-2.59837	0.018662	0.314905	-3.16486	Tbr1
-0.708636	11.8285	-2.60021	0.0186126	0.314905	-3.16218	Igsf9b
-0.718812	11.2827	-2.60606	0.0183669	0.314905	-3.15111	Tmem163
-0.837237	15.3317	-2.62789	0.0181876	0.314905	-3.1308	Atp2b4
-0.952654	10.8591	-2.63313	0.0173626	0.314905	-3.10251	Lrrtm3.Lrrtm4
-1.8282	12.7513	-2.65885	0.0171261	0.314905	-3.07763	Myh1.Myh4.Myh6.Myh7
0.390294	17.5196	2.59589	0.0187961	0.316458	-3.17036	Ak4
-0.310072	17.3239	-2.59322	0.018862	0.316857	-3.17407	Tpm3
-0.740631	10.8227	-2.59101	0.0189486	0.3176	-3.17802	Rasgrp2
-1.18967	14.677	-2.60806	0.0189947	0.317664	-3.16739	Myh1.Myh3.Myh4.Myh6.Myh7.Myh8
0.378098	12.7039	2.58497	0.0191872	0.320171	-3.18882	Polb
0.257146	14.4544	2.57981	0.0193932	0.322176	-3.19803	Cnksr2
-0.24931	12.8921	-2.58086	0.0193512	0.322176	-3.19616	Nt5c3a
0.263155	15.74	2.57736	0.0194917	0.322821	-3.2024	Them4
-0.211279	14.5289	-2.57671	0.019518	0.322821	-3.20356	Arhgap44
0.378938	13.4696	2.56234	0.0201062	0.324814	-3.22916	Gstm7
0.3567	12.7526	2.56601	0.0199544	0.324814	-3.22263	Dpp7
0.325763	10.9626	2.56876	0.0198414	0.324814	-3.21773	Cd151
0.244501	13.4421	2.5705	0.0197699	0.324814	-3.21462	Clmn
0.242835	15.2635	2.56379	0.020046	0.324814	-3.22657	Msn
0.240221	18.7349	2.56555	0.0199732	0.324814	-3.22344	Ppp3ca
0.17497	15.601	2.56214	0.0201143	0.324814	-3.2295	Myh9
0.156135	15.7056	2.567	0.0199136	0.324814	-3.22086	Farsb
-0.146225	15.2229	-2.57176	0.0197188	0.324814	-3.21238	Slc2a3
-0.607329	15.4508	-2.57612	0.0200396	0.324814	-3.21765	Camk2d
-0.748532	11.7559	-2.56843	0.0199417	0.324814	-3.22057	Cdh4
0.219085	14.3677	2.55829	0.0202749	0.326025	-3.23636	Gmpr
-0.37704	15.1823	-2.55826	0.0202762	0.326025	-3.23641	Sorbs2
0.708926	16.2411	2.56243	0.020745	0.326067	-3.24519	Clu
0.519548	10.0853	2.55364	0.0204704	0.326067	-3.24462	Szrd1
0.321521	12.4674	2.54626	0.0207846	0.326067	-3.25774	Ctbp2
0.297121	12.6505	2.5543	0.0204426	0.326067	-3.24345	Mta2
0.183448	13.8568	2.54649	0.0207746	0.326067	-3.25733	Snap29
0.181347	14.2489	2.54594	0.0207982	0.326067	-3.25831	Adcy9
-0.338954	12.985	-2.55488	0.0204183	0.326067	-3.24243	Mef2c.Mef2d
-0.377964	13.1414	-2.5459	0.0207999	0.326067	-3.25837	Chmp1a
-0.603797	10.179	-2.54751	0.0207311	0.326067	-3.25552	Il1rapl1
-0.7674	10.5851	-2.54604	0.0207939	0.326067	-3.25813	Ssbp2
-0.902489	15.0473	-2.56782	0.0206122	0.326067	-3.23807	Mylpf
-1.1111	13.2316	-2.56739	0.0206301	0.326067	-3.23882	Tnni2
-0.40652	15.1059	-2.54671	0.0208666	0.326235	-3.25943	Atp2b2.Atp2b4
-0.781997	11.6267	-2.54583	0.0208975	0.326235	-3.26081	Slc18a2
0.317142	13.1736	2.53744	0.0211658	0.326353	-3.27339	Derl1
0.22579	12.994	2.54015	0.021048	0.326353	-3.26858	Coq5
0.171907	14.1563	2.53865	0.0211129	0.326353	-3.27123	Nop56
-0.46918	12.2648	-2.54151	0.0209891	0.326353	-3.26617	Myl6b
-0.529252	15.5455	-2.55058	0.0209944	0.326353	-3.25978	Slc30a3
-0.588259	11.5852	-2.53749	0.0211634	0.326353	-3.27329	Vstm2a
-0.427378	11.9021	-2.53416	0.021309	0.327888	-3.27919	Nmnat3
-0.195368	15.5687	-2.533	0.0213601	0.328001	-3.28125	Atcay
-0.153183	19.0898	-2.53104	0.0214462	0.328652	-3.28471	Sv2a
-0.544167	16.3606	-2.53987	0.0215059	0.328896	-3.27975	Calb2
0.387413	12.584	2.52628	0.0216572	0.330537	-3.29314	Slc26a6
0.37494	11.6509	2.52307	0.021801	0.331384	-3.29883	Mdga1
-0.303164	13.6445	-2.52313	0.021798	0.331384	-3.29871	Tspan7
-0.230193	15.1071	-2.52206	0.0218463	0.331401	-3.30061	Sncb.Sncg
0.262925	12.7074	2.51882	0.0219921	0.332941	-3.30633	Robo1
0.14043	14.7276	2.51516	0.0221582	0.334109	-3.3128	Prkcsh
-0.554887	15.5695	-2.52595	0.0221444	0.334109	-3.30463	Calb1
0.489178	10.2624	2.51318	0.0222484	0.334796	-3.31629	Fmn1
0.191506	14.8764	2.51006	0.0223914	0.336274	-3.3218	Epn2
0.254212	16.4159	2.49754	0.0229743	0.343654	-3.34388	Me1
-0.56761	11.2333	-2.49781	0.0229614	0.343654	-3.3434	Efnb2
0.377497	12.1841	2.49435	0.023125	0.344534	-3.34949	Otub2
-0.321301	14.1898	-2.49475	0.0231061	0.344534	-3.34879	Vgf
0.311889	15.7379	2.49252	0.0232121	0.345148	-3.35272	Epdr1
-0.360916	15.481	-2.49053	0.0233066	0.345869	-3.35621	Akap5
0.272508	16.6147	2.48899	0.0233803	0.346278	-3.35892	Pfkl.Pfkm
0.28843	12.4645	2.48521	0.023562	0.346475	-3.36556	Ids
0.202288	12.5392	2.48587	0.0235305	0.346475	-3.36441	Sdf4
0.16957	12.9748	2.48488	0.0235778	0.346475	-3.36614	Dnajb11
-0.456736	12.053	-2.48468	0.0235878	0.346475	-3.3665	C1ql3
-1.0873	9.90636	-2.48392	0.0236243	0.346475	-3.36783	Vwa5b1
-0.358641	12.9443	-2.48179	0.0237276	0.347312	-3.37158	Arhgap32.Arhgap33
-1.10605	12.2461	-2.48989	0.0240324	0.351089	-3.37189	Myh1.Myh4.Myh6.Myh7.Myh8
0.358717	15.9326	2.47303	0.0241567	0.352218	-3.38695	Gmpr.Gmpr2
-0.251864	14.5064	-2.46452	0.0245806	0.357705	-3.40187	Rap1gap
-0.334713	12.5523	-2.46239	0.0246878	0.35857	-3.4056	Cdk17
0.939398	15.3619	2.47445	0.0248853	0.359353	-3.40049	Gfap.Vim
0.194642	13.2829	2.45961	0.0248283	0.359353	-3.41046	Ermp1
0.15392	13.4598	2.45887	0.0248656	0.359353	-3.41175	Uhrf1bp1l
0.559709	11.0009	2.45039	0.0253	0.360153	-3.42658	Sema3e
0.261068	16.1745	2.45068	0.0252848	0.360153	-3.42607	Icam5
0.182887	17.9401	2.44991	0.0253244	0.360153	-3.42741	Snca
0.16553	14.8386	2.45299	0.025166	0.360153	-3.42204	Rdx
0.129393	15.0221	2.45245	0.0251937	0.360153	-3.42298	Snd1
0.117244	13.7003	2.45016	0.0253117	0.360153	-3.42698	Wdr44
-0.460602	10.9584	-2.45091	0.0252727	0.360153	-3.42566	Nr2c2
-0.95934	8.69198	-2.45353	0.0251382	0.360153	-3.42109	Krt222
-0.444185	16.0938	-2.45272	0.0254488	0.361238	-3.42767	Pcsk1n
-0.858183	14.9668	-2.46083	0.0255746	0.362338	-3.42398	Tpm1.Tpm2
0.27092	12.68	2.44222	0.0257248	0.363781	-3.44085	Hmgn5
-0.442127	10.8278	-2.4398	0.0258516	0.364886	-3.44505	Sh2d3c
0.30157	13.1643	2.43821	0.0259355	0.365384	-3.44783	Iqgap1.Iqgap2
0.221138	13.1054	2.43135	0.0263001	0.369826	-3.45977	Clvs2
-0.659764	12.061	-2.42798	0.0266131	0.373529	-3.46803	Etnppl
0.422604	11.7355	2.4235	0.0267234	0.374376	-3.47343	Cand2
0.278668	14.5948	2.42081	0.0268702	0.375648	-3.47812	Dcps
0.159817	12.5062	2.42	0.0269142	0.375648	-3.47952	Flii
0.404829	10.9787	2.41719	0.0270685	0.375706	-3.4844	Gatad2a
-0.244978	19.4197	-2.41756	0.0270477	0.375706	-3.48375	Tubb3
-0.262177	13.2998	-2.41896	0.0269713	0.375706	-3.48133	Herc4
-0.388423	14.4482	-2.41705	0.0271611	0.376296	-3.48614	Septin7.Septin9
-0.12924	18.6668	-2.41305	0.0272966	0.377477	-3.49158	Stx1b
0.179893	15.7907	2.40796	0.02758	0.377917	-3.5004	Gk
-0.135269	15.0706	-2.40953	0.0274923	0.377917	-3.49768	Ptk2
-0.158183	15.2979	-2.40866	0.0275413	0.377917	-3.4992	Blvra
-0.27395	13.2886	-2.41157	0.0273791	0.377917	-3.49415	Magi1
-0.578237	15.5578	-2.41874	0.0275701	0.377917	-3.49195	Cdh13
0.863685	11.7926	2.41082	0.0277909	0.380113	-3.50181	Des.Gfap.Vim
0.478871	14.9394	2.40431	0.0281744	0.380287	-3.5133	Rpl32
0.40587	14.1233	2.40255	0.0280055	0.380287	-3.51183	Anxa11
0.388684	13.8537	2.3948	0.0283258	0.380287	-3.52319	Sdcbp
0.380331	10.9789	2.39384	0.0283811	0.380287	-3.52486	Ddx50
0.278456	14.2433	2.40229	0.0278995	0.380287	-3.51024	Cnr1
0.242148	13.7816	2.39438	0.0283502	0.380287	-3.52393	Mapk8
0.195787	15.2359	2.39869	0.0281033	0.380287	-3.51646	Snph
0.193029	16.0156	2.39899	0.0280864	0.380287	-3.51594	Acat2
0.184346	14.2019	2.3944	0.0283487	0.380287	-3.52388	Vwa5a
-0.192588	15.6044	-2.39701	0.0281994	0.380287	-3.51937	Hagh
-0.367839	11.134	-2.39331	0.0284114	0.380287	-3.52577	Grid2
-0.897787	10.8828	-2.39723	0.0282324	0.380287	-3.51975	Penk
0.281933	11.6766	2.38761	0.0287412	0.382162	-3.53562	Shpk
0.257984	16.576	2.38491	0.0288988	0.382162	-3.54028	Nptx1
0.178472	15.7255	2.38659	0.0288009	0.382162	-3.53739	Abi1.Abi2
0.151224	12.6546	2.38491	0.0288988	0.382162	-3.54028	Smc1a
-0.199905	15.5366	-2.38742	0.0287521	0.382162	-3.53594	Ppp2r2a
-0.324087	15.7356	-2.38574	0.0288505	0.382162	-3.53885	Rgs6.Rgs7
-0.673149	13.3054	-2.39489	0.0289077	0.382162	-3.53266	Ttn
0.585944	13.3769	2.38701	0.0292489	0.385993	-3.54427	Kctd4
0.345796	11.7661	2.3776	0.0293289	0.38637	-3.55289	Frmd8
0.330045	14.4646	2.37499	0.0294841	0.387397	-3.55739	Scrg1
0.205152	12.3858	2.37456	0.02951	0.387397	-3.55813	Kiaa0100
0.485567	10.6768	2.37256	0.0296293	0.388283	-3.56157	Xdh
0.392327	12.6833	2.37063	0.0297449	0.388442	-3.56489	Plekhg5
-0.288522	15.1308	-2.37083	0.029733	0.388442	-3.56455	Cd99l2
-1.50087	12.1856	-2.38303	0.0298723	0.38943	-3.55717	Naip5
0.425566	11.4937	2.36613	0.0300162	0.389593	-3.57263	Erich5
0.394428	11.0627	2.36404	0.0301434	0.389593	-3.57623	Tax1bp3
0.391076	11.1088	2.36609	0.0300187	0.389593	-3.5727	Cnpy4
0.187563	14.218	2.36258	0.0302323	0.389593	-3.57874	Tex2
-0.195335	12.7236	-2.36232	0.0302481	0.389593	-3.57919	Fto
-0.284739	13.991	-2.36235	0.0302464	0.389593	-3.57914	Actn1.Actn2.Actn3.Actn4
-0.545646	14.2461	-2.37202	0.0302019	0.389593	-3.57085	Pcp4l1
0.57642	13.6632	2.36999	0.0303149	0.389785	-3.57417	Cd9
0.417717	12.3063	2.35937	0.0304285	0.389911	-3.58425	Tbc1d8b
-0.598117	11.9613	-2.35976	0.0304048	0.389911	-3.58359	Gng4
0.450278	15.1057	2.36122	0.0306791	0.392452	-3.58656	Wipf3
0.64429	12.0022	2.35206	0.0310127	0.392888	-3.59875	Npy2r
0.200025	12.4786	2.35212	0.0308761	0.392888	-3.59669	Clec16a
0.19662	15.7119	2.3486	0.0310957	0.392888	-3.60272	Grin1
0.141706	17.333	2.34845	0.031105	0.392888	-3.60297	Synj1
-0.148563	15.4597	-2.35084	0.0309561	0.392888	-3.59889	Cask
-0.190178	16.6984	-2.34803	0.0311317	0.392888	-3.60371	Lin7a.Lin7b.Lin7c
-0.217216	13.4622	-2.35218	0.0308724	0.392888	-3.59659	Nrxn2
-0.501923	10.2302	-2.35134	0.0309251	0.392888	-3.59804	Rims4
0.205279	13.2212	2.34608	0.0312538	0.393767	-3.60704	Rtn4ip1
-0.217731	14.2588	-2.34474	0.0313385	0.394172	-3.60934	Osbpl1a
0.523254	14.9939	2.35207	0.0314298	0.394659	-3.60484	Slc44a1
0.234936	14.7472	2.3397	0.031658	0.396861	-3.61797	Camkk1
0.397026	11.49	2.33696	0.0318329	0.39695	-3.62265	Las1l
0.251491	13.0898	2.33627	0.0318766	0.39695	-3.62382	Ksr1.Ksr2
-0.304144	12.2115	-2.33832	0.0317461	0.39695	-3.62033	Ndel1
-0.475567	10.8396	-2.33728	0.0318122	0.39695	-3.6221	Gtpbp10
0.167549	17.3314	2.33161	0.0321767	0.399458	-3.63179	Cap1
0.1392	16.4126	2.33149	0.0321843	0.399458	-3.63199	Rps4x
0.130418	14.0326	2.33041	0.0322545	0.399668	-3.63384	Etf1
0.212861	15.0954	2.32912	0.0323378	0.3999	-3.63604	Lcp1.Pls3
-0.730753	10.663	-2.32848	0.0323797	0.3999	-3.63713	Ccdc85c
0.544079	12.0935	2.3148	0.0332804	0.403997	-3.66045	Spg21
0.387259	11.7645	2.31737	0.0331095	0.403997	-3.65607	C1ql2
0.299697	12.814	2.31688	0.0331422	0.403997	-3.65691	Cdh11
0.172272	16.0887	2.31681	0.0331469	0.403997	-3.65703	Taldo1
0.158573	13.3625	2.32222	0.0327892	0.403997	-3.64782	Map4k3
-0.209945	12.7547	-2.31755	0.0330973	0.403997	-3.65576	Ppp1r16a
-0.256336	12.7457	-2.31998	0.0329369	0.403997	-3.65163	Tacc1
-0.462439	10.4085	-2.31603	0.0331986	0.403997	-3.65836	Rc3h2
-0.546529	9.89325	-2.31698	0.0331355	0.403997	-3.65674	Hcn3
-0.606087	11.3363	-2.31446	0.0333032	0.403997	-3.66103	Nptx2
-1.20668	11.1128	-2.32363	0.0332592	0.403997	-3.65304	Myom1
0.467711	11.7004	2.30898	0.0336708	0.404587	-3.67035	Nsun6
0.431589	12.2215	2.30539	0.033914	0.404587	-3.67645	Ppp2r2a.Ppp2r2b.Ppp2r2c
0.339444	12.6138	2.30833	0.0337148	0.404587	-3.67145	Arpc1b
0.28201	11.6686	2.30933	0.0336469	0.404587	-3.66974	Kcnn2
0.209184	12.8078	2.30647	0.0338406	0.404587	-3.67462	Pik3r2
0.195623	12.6738	2.30552	0.0339048	0.404587	-3.67622	Gatad2b
0.185844	13.3122	2.30645	0.0338415	0.404587	-3.67464	Dgke
0.15826	15.3473	2.31045	0.033572	0.404587	-3.66785	Aldh1b1
0.127936	15.7803	2.30599	0.0338728	0.404587	-3.67542	Ahsa1
-0.381758	11.7341	-2.30494	0.0339446	0.404587	-3.67722	Ptprr
-0.766283	11.4438	-2.31234	0.0335739	0.404587	-3.66634	Tpbg
0.223015	12.9193	2.30343	0.0340472	0.404734	-3.67978	Stau2
0.180031	12.9375	2.30317	0.0340647	0.404734	-3.68022	Rab9a
-0.115542	16.5265	-2.30151	0.0341777	0.404979	-3.68303	Pfkp
-0.142495	14.4955	-2.30129	0.0341932	0.404979	-3.68341	Ttc7b
0.484586	12.3637	2.29876	0.0343669	0.406395	-3.68771	Arhgef25
0.237864	12.4206	2.29456	0.0346561	0.40917	-3.69481	Rundc3b
-0.10865	17.9016	-2.29243	0.0348039	0.410159	-3.69842	Pfkm
-0.503705	10.3882	-2.29178	0.0348491	0.410159	-3.69952	Kazn
0.163803	13.7639	2.28863	0.035069	0.410284	-3.70486	Appl2
-0.228403	14.7373	-2.28861	0.035071	0.410284	-3.70491	Camk4
-0.255714	13.5961	-2.28988	0.0349816	0.410284	-3.70274	Ddx17.Ddx3x.Ddx3y.Ddx5
-0.29146	11.0842	-2.2885	0.0350782	0.410284	-3.70508	Dhrs13
-0.239145	12.9402	-2.28745	0.0351521	0.410509	-3.70686	Sema4a
0.135019	13.7473	2.28509	0.0353182	0.411808	-3.71086	Tars2
0.278299	12.7127	2.2841	0.0353876	0.411909	-3.71252	Arxes1.Arxes2
0.191203	13.2555	2.28341	0.0354366	0.411909	-3.71369	Edf1
0.242397	12.9144	2.27983	0.0356906	0.414221	-3.71974	Tbc1d5
-0.20683	13.7155	-2.27561	0.0359921	0.417075	-3.72687	Rap2a.Rap2c
0.467443	17.3597	2.28032	0.036146	0.417569	-3.72484	Crym
-0.478157	10.6528	-2.27405	0.036104	0.417569	-3.7295	Kiaa1522
0.633306	10.2923	2.26933	0.0364452	0.417878	-3.73746	Golm1
0.259464	13.449	2.26772	0.0365623	0.417878	-3.74017	Lrrc4b
0.129261	14.5984	2.26842	0.0365117	0.417878	-3.739	Gdpd1
-0.301799	11.0799	-2.2678	0.0365564	0.417878	-3.74004	Ano8
-0.486351	12.6118	-2.27127	0.0363552	0.417878	-3.73479	C2cd4c
-0.501903	12.1336	-2.27145	0.0362914	0.417878	-3.73388	Kcnj4
-0.564655	13.5902	-2.27966	0.0362841	0.417878	-3.72704	Actn2.Actn4
0.260467	11.9159	2.2639	0.0368414	0.418521	-3.74661	Dcp1a
0.220047	12.957	2.26515	0.03675	0.418521	-3.74451	Ufsp2
-0.125739	13.8951	-2.264	0.0368337	0.418521	-3.74643	Cdkl5
-0.484394	13.9352	-2.2712	0.0367428	0.418521	-3.73942	Adcy5.Adcy6
-0.138976	16.527	-2.26158	0.0370117	0.418597	-3.75051	Gpd1l
-0.16703	16.1905	-2.26194	0.0369854	0.418597	-3.74991	Hprt1
-0.184855	16.3031	-2.26153	0.0370153	0.418597	-3.75059	Adam22
0.206265	13.3606	2.25872	0.0372225	0.419943	-3.75531	Sez6l
-0.171289	13.603	-2.2584	0.0372462	0.419943	-3.75585	Rapgef4
-0.190898	12.8074	-2.25001	0.0378724	0.426363	-3.76995	Sardh
0.129554	13.5691	2.24726	0.0380802	0.42806	-3.77457	Dpp9
0.421728	18.8553	2.24369	0.0387687	0.428643	-3.78513	Hpca.Ncald
0.346731	13.3378	2.23611	0.0389312	0.428643	-3.79324	Plppr2
0.324465	11.0445	2.23842	0.0387534	0.428643	-3.78937	Larp4
0.300496	12.3843	2.23987	0.0386421	0.428643	-3.78694	Ctss
0.164364	16.5333	2.23855	0.0387437	0.428643	-3.78916	Cttn
0.137356	14.212	2.24505	0.0382476	0.428643	-3.77828	Prmt5
0.111653	15.1792	2.23866	0.0387351	0.428643	-3.78898	Vars1
0.10938	13.9971	2.24092	0.0385624	0.428643	-3.7852	Plaa
-0.109236	15.9735	-2.24297	0.0384053	0.428643	-3.78175	Pacs1
-0.208557	12.6578	-2.23732	0.0388383	0.428643	-3.79122	Slc22a23
-0.210123	17.2806	-2.24008	0.0386266	0.428643	-3.78661	Septin11.Septin6
-0.464555	11.5062	-2.23798	0.0387876	0.428643	-3.79012	Tmem132e
-0.652668	10.2204	-2.24471	0.038273	0.428643	-3.77884	Ercc1
-0.911791	12.3489	-2.24652	0.038926	0.428643	-3.78448	Col4a2
0.297675	12.0011	2.23405	0.0390904	0.429748	-3.79668	Tenm3
-0.10915	14.5403	-2.2333	0.0391489	0.429748	-3.79795	Ube2o
-0.739308	11.3224	-2.23327	0.0392033	0.429748	-3.79855	Herpud2
-0.238289	15.3126	-2.23064	0.0393558	0.430791	-3.80239	Pak1
0.287461	12.7659	2.22945	0.0394484	0.431176	-3.80438	Msrb2
0.169812	13.1172	2.22723	0.0396221	0.431845	-3.80808	Fcsk
-0.523191	12.947	-2.23144	0.0396246	0.431845	-3.80456	Cmtm4
-0.9774	13.8108	-2.23762	0.0397803	0.432913	-3.80102	Myh1.Myh4.Myh7.Myh8
0.371942	11.8944	2.22395	0.03988	0.43337	-3.81356	Sat2
0.394005	10.8089	2.22089	0.0401218	0.434758	-3.81866	Cdc42se2
0.161433	13.5689	2.21892	0.040279	0.434758	-3.82195	Ccdc47
-0.155484	15.6314	-2.22014	0.040182	0.434758	-3.81992	Cacna2d1
-0.178862	15.8153	-2.22045	0.0401567	0.434758	-3.81939	Scrn1
-0.236158	12.7404	-2.21869	0.0402972	0.434758	-3.82233	Dzank1
-0.392208	13.7554	-2.21914	0.0404075	0.435323	-3.82309	Igsf21
0.618349	10.9255	2.21509	0.0405846	0.435979	-3.82832	Samd12
-0.438484	15.0567	-2.2213	0.0405352	0.435979	-3.82256	Septin4.Septin7
-0.239228	13.1978	-2.2116	0.0408655	0.436673	-3.83414	Sorcs2
-0.271258	12.7024	-2.2114	0.0408818	0.436673	-3.83447	Ccdc136
-0.312917	11.722	-2.21301	0.0407514	0.436673	-3.83178	Tlcd4
-0.365603	15.1094	-2.21447	0.0407901	0.436673	-3.83093	Fhl1
-0.163533	13.8097	-2.21018	0.0409801	0.4371	-3.8365	Tsr2
-0.275952	15.4941	-2.20946	0.0410382	0.4371	-3.83769	Prkar2a.Prkar2b
0.185663	13.7472	2.20677	0.041257	0.438188	-3.84217	Fyn
-0.150192	13.3029	-2.20678	0.0412563	0.438188	-3.84216	Snrk
-0.470282	10.7328	-2.20504	0.0413975	0.439059	-3.84503	Fchsd2
0.185121	14.9701	2.203	0.0415643	0.439586	-3.84842	Macrod1
-0.149604	14.5989	-2.20343	0.0415291	0.439586	-3.8477	Eppk1.Plec
0.274576	13.2606	2.20152	0.0416863	0.440257	-3.85089	Myh11.Myh14.Myh9
-0.188613	18.4101	-2.20058	0.0417636	0.440453	-3.85245	Vsnl1
0.219271	14.7513	2.19832	0.0419495	0.441623	-3.85618	Mtmr1
-0.762987	11.1944	-2.1987	0.0419921	0.441623	-3.85627	Col1a2
-0.210189	14.7759	-2.19391	0.0423159	0.444406	-3.8635	Tceal3.Tceal5
0.164397	17.6562	2.18658	0.0429306	0.449604	-3.87563	Pfn1
0.133102	15.3627	2.18688	0.0429051	0.449604	-3.87513	Strn4
-0.19213	14.6508	-2.18378	0.0431678	0.45025	-3.88027	Farp1
-0.282047	14.5658	-2.18373	0.0431722	0.45025	-3.88035	CT027_MOUSE
-0.555526	11.9571	-2.18478	0.0430829	0.45025	-3.87861	Slc8a3
0.273151	11.8729	2.18226	0.0432971	0.450304	-3.88278	Hsd17b7
-0.209994	12.6018	-2.18225	0.0432974	0.450304	-3.88279	Glmn
-0.523383	14.5416	-2.18817	0.0434687	0.451461	-3.87928	Actn1.Actn2
0.211901	18.1558	2.17672	0.0437702	0.453965	-3.89191	Dbi
0.462851	11.4102	2.17164	0.0442094	0.454129	-3.9003	Rhpn2
0.426086	11.4741	2.17547	0.0438776	0.454129	-3.89397	Pip5k1b
0.35342	15.6306	2.17471	0.0440946	0.454129	-3.8966	Tuba8
0.204881	13.2936	2.17268	0.0441191	0.454129	-3.89858	Srp68
0.201102	16.4179	2.1744	0.0439701	0.454129	-3.89574	Prkce
-0.322994	11.9376	-2.17203	0.0441749	0.454129	-3.89964	Chat
-0.388419	15.4388	-2.17655	0.0440722	0.454129	-3.8948	Actn1.Actn2.Actn4
-0.336216	11.3715	-2.16993	0.0443579	0.455032	-3.90312	Sra1
-0.1103	16.5264	-2.1681	0.0445169	0.45604	-3.90612	Aldh1l1
0.173371	14.0887	2.16706	0.0446081	0.456351	-3.90784	Cpne3
0.406212	14.1596	2.16622	0.0449705	0.457891	-3.91176	Slc14a1
0.218339	12.6465	2.16321	0.0449461	0.457891	-3.91417	Fmnl1
0.217272	12.7822	2.1606	0.0451761	0.457891	-3.91846	Clic1
0.167958	15.1312	2.16039	0.0451944	0.457891	-3.9188	Sec14l2
0.162237	17.14	2.15912	0.0453074	0.457891	-3.92089	Phgdh
0.133577	16.4368	2.16095	0.0451449	0.457891	-3.91788	Phb
-0.139431	16.3038	-2.16137	0.0451085	0.457891	-3.9172	Dpysl4
-0.173981	16.859	-2.16457	0.0448261	0.457891	-3.91193	Rab11b
-0.383112	10.3439	-2.15957	0.0452675	0.457891	-3.92015	R3hcc1
0.515666	12.873	2.1546	0.0460614	0.459757	-3.93131	Spock1
0.43315	13.1799	2.15676	0.0456787	0.459757	-3.92615	Zbtb18
0.322331	17.0385	2.1527	0.0459287	0.459757	-3.93184	Hpca.Hpcal1.Ncald
0.253642	12.7763	2.14953	0.0461655	0.459757	-3.93663	Ddn
0.12755	15.6947	2.15257	0.0458919	0.459757	-3.93164	Trim2
0.11402	16.197	2.15234	0.0459128	0.459757	-3.93202	P4hb
0.107224	16.6999	2.15065	0.0460644	0.459757	-3.93479	Rtn4
-0.277984	16.6884	-2.1502	0.0461046	0.459757	-3.93552	Actn1
-0.357761	12.4374	-2.15429	0.0457375	0.459757	-3.92882	Gar1
-0.57316	14.113	-2.16362	0.045687	0.459757	-3.92025	Actn1.Actn2.Actn3
-0.733379	10.6549	-2.15528	0.0456494	0.459757	-3.9272	Vps9d1
0.176983	15.493	2.14792	0.0463109	0.460594	-3.93926	Twf1
-0.520545	11.145	-2.14718	0.0463776	0.460647	-3.94047	Pak1.Pak2
0.655037	12.7479	2.1519	0.0465874	0.461269	-3.93809	Dmd.Drp2
0.367518	10.5479	2.14213	0.0468375	0.461269	-3.94874	Osgep
0.261168	11.1511	2.1432	0.0467395	0.461269	-3.94698	Tia1
0.202341	13.4248	2.14463	0.0466099	0.461269	-3.94465	Hscb
0.0921738	15.7528	2.14289	0.0467686	0.461269	-3.9475	Eif4a1
-0.154737	18.9192	-2.14177	0.0468702	0.461269	-3.94932	Nptn
-0.369884	12.8567	-2.14258	0.046797	0.461269	-3.94801	Necab1
-0.130456	15.8506	-2.1395	0.0470792	0.461511	-3.95305	Myh10
-0.306106	12.0891	-2.1408	0.0469596	0.461511	-3.95092	Lrrtm4
-0.672971	12.8562	-2.14789	0.0470312	0.461511	-3.94528	Gabra3
0.159695	15.7085	2.13752	0.0472612	0.462692	-3.95628	Prxl2a
0.406248	11.3822	2.13546	0.0474515	0.463513	-3.95964	Rftn1
0.387853	14.6296	2.13846	0.0474686	0.463513	-3.95713	Padi2
0.397447	12.3561	2.13418	0.0475704	0.463904	-3.96174	Nfib
0.157962	13.4325	2.13124	0.0478433	0.46596	-3.96652	Drg1
-0.158898	12.8318	-2.13001	0.0479582	0.466474	-3.96853	Ankrd13d
-0.147985	14.9208	-2.12918	0.0480358	0.466624	-3.96988	Tmx2
0.202768	12.6711	2.1271	0.0482312	0.467313	-3.97328	Pi4kb
-0.178556	13.5631	-2.12749	0.0481944	0.467313	-3.97264	Coro2a
0.27075	11.4564	2.12362	0.0485584	0.468068	-3.97894	Tab3
0.127239	16.6636	2.12435	0.0484899	0.468068	-3.97776	Nipsnap1
-0.551558	13.3016	-2.13121	0.0484761	0.468068	-3.97157	Plppr3
-0.871706	13.3616	-2.13531	0.0484973	0.468068	-3.96813	Myh1.Myh3.Myh4.Myh6.Myh7.Myh7b.Myh8
0.312946	14.1584	2.12024	0.0488797	0.470561	-3.98445	Rgs14
0.455465	9.49136	2.11885	0.0490121	0.471231	-3.98671	Krtcap2
0.526496	10.56	2.11346	0.0495276	0.475152	-3.99546	Rtf2
0.310956	15.4845	2.11327	0.0495464	0.475152	-3.99577	Cpne4
-0.357544	12.995	-2.11184	0.0496838	0.475862	-3.99809	Gabrb2
0.22206	13.0261	2.10622	0.0502293	0.480472	-4.00721	Gns
0.149776	12.6796	2.10557	0.0502932	0.480472	-4.00827	Uckl1
1.0184	12.3521	2.11332	0.050503	0.481474	-4.0029	Med13l
0.355728	13.1654	2.10318	0.0505262	0.481474	-4.01213	Mvp
0.321478	13.2816	2.10196	0.0506465	0.482008	-4.01411	Matn4
0.135274	15.4892	2.10126	0.0507147	0.482046	-4.01523	Snap47
0.56258	15.1589	2.10855	0.0508448	0.482672	-4.00967	Hpca
0.0996115	16.4712	2.0992	0.0509175	0.482752	-4.01857	Ola1
1.01465	11.723	2.09311	0.0523723	0.485872	-4.03444	Tmem178a
0.623468	9.39545	2.08767	0.0520679	0.485872	-4.0372	Ift74
0.523333	9.92155	2.08763	0.0520712	0.485872	-4.03725	Map4k2.Map4k3
0.437043	13.8652	2.08884	0.0524113	0.485872	-4.03855	Cd44
0.37486	11.3304	2.09301	0.0515321	0.485872	-4.02857	Upp1
0.344543	12.9334	2.09297	0.0515367	0.485872	-4.02865	Faim
0.324112	11.6831	2.08475	0.0523624	0.485872	-4.0419	Arhgef4
0.279748	13.1621	2.08613	0.0522227	0.485872	-4.03967	Chn1
0.192417	12.7612	2.08875	0.0519585	0.485872	-4.03544	Fam13c
0.134567	19.3895	2.08832	0.0520027	0.485872	-4.03615	Nsf
0.117287	15.5747	2.09039	0.0517939	0.485872	-4.0328	Ahcy
0.115579	16.3222	2.09069	0.051764	0.485872	-4.03232	Hsph1
-0.127823	15.6686	-2.09045	0.0517884	0.485872	-4.03271	Wbp2
-0.138172	15.2926	-2.09141	0.0516924	0.485872	-4.03116	Pin1
-0.140448	16.7196	-2.09343	0.0514906	0.485872	-4.0279	Ube2v1.Ube2v2
-0.218981	13.2806	-2.08566	0.0522703	0.485872	-4.04043	Rap2a
-0.311882	11.815	-2.08526	0.052311	0.485872	-4.04108	Cyp4x1
-0.355987	11.2319	-2.08819	0.0520149	0.485872	-4.03635	Coil
0.233706	13.8531	2.08277	0.0525632	0.48668	-4.04509	Lamp1
-0.889559	14.6604	-2.09236	0.0526553	0.486932	-4.03708	Atp2a1.Atp2a3
-0.122418	13.8313	-2.08032	0.0528127	0.487787	-4.04903	Stub1
0.511111	12.0774	2.07559	0.0532975	0.489149	-4.05664	Apoa4
0.43433	9.88768	2.07491	0.0533671	0.489149	-4.05773	Psen1
0.385753	12.7109	2.07423	0.053438	0.489149	-4.05883	Pex11b
0.379805	12.1132	2.07479	0.0533796	0.489149	-4.05792	Ston2
0.355283	11.2088	2.07413	0.0534478	0.489149	-4.05898	Sgsm2
0.167633	13.0744	2.07327	0.0535367	0.489149	-4.06037	Tmem63b
-0.271911	14.4405	-2.07739	0.0531122	0.489149	-4.05374	Itpr1
-0.437121	10.5143	-2.07602	0.0532534	0.489149	-4.05595	Pecr
-0.557624	14.258	-2.08151	0.0535464	0.489149	-4.05297	Nckipsd
0.190643	12.4745	2.07205	0.0536626	0.489311	-4.06232	Ptpn12
-0.172082	15.2926	-2.07151	0.053719	0.489311	-4.0632	Prkar2a
-0.381116	14.2532	-2.07407	0.0537597	0.489311	-4.06114	Mpp2.Pals2
-0.550508	9.53855	-2.0691	0.0539695	0.490626	-4.06707	Insyn2a
0.347207	12.6849	2.06707	0.0541808	0.491296	-4.07032	Gab1
-0.189298	12.7667	-2.06711	0.0541772	0.491296	-4.07026	Ralgapa1
-0.600254	11.8274	-2.06805	0.0542394	0.491296	-4.06981	Cand1.Cand2
0.172774	14.6032	2.0654	0.0543551	0.49175	-4.07299	Mydgf
0.20102	12.3652	2.06405	0.0544971	0.492441	-4.07516	Tns3
0.548715	10.3206	2.0623	0.0546812	0.493	-4.07797	Pcdhb8
0.14634	14.0421	2.06169	0.0547451	0.493	-4.07894	Pcyox1l
-0.648801	10.7625	-2.06159	0.0547559	0.493	-4.0791	Jak2
-0.499593	10.5084	-2.05925	0.0550035	0.494637	-4.08285	Cast
0.116612	13.7595	2.05836	0.0550974	0.494888	-4.08427	Prkab2
0.273836	12.013	2.04992	0.0559995	0.498348	-4.09776	Cnnm3.Cnnm4
0.252241	12.1231	2.04979	0.0560136	0.498348	-4.09797	Islr2
0.21946	12.7603	2.05386	0.0555772	0.498348	-4.09147	Cnot11
0.191929	16.1967	2.05084	0.0559007	0.498348	-4.09629	Ctsd
0.135573	16.8198	2.051	0.0558836	0.498348	-4.09604	Hsp90b1
0.121142	18.159	2.05311	0.0556574	0.498348	-4.09267	Arpc3
-0.196616	12.0578	-2.05121	0.0558608	0.498348	-4.0957	Agbl4
-0.262264	12.6285	-2.05148	0.0558312	0.498348	-4.09526	Adcy3
0.563928	16.5112	2.05624	0.0562663	0.49862	-4.09364	Bcan
0.139417	16.088	2.04672	0.0563448	0.49862	-4.10287	Ppp3cb
0.138655	13.4941	2.04756	0.0562539	0.49862	-4.10153	Pi4k2a
0.13359	16.8675	2.04645	0.0563738	0.49862	-4.10329	Fasn
-0.238222	13.7107	-2.04643	0.0563762	0.49862	-4.10333	Zwint
0.132237	15.9727	2.0449	0.0565422	0.499501	-4.10577	Rps13
0.276929	13.782	2.04175	0.0568844	0.50133	-4.11078	Ephb2
-0.125384	14.4307	-2.04146	0.0569163	0.50133	-4.11124	Gnl1
-0.227956	13.4037	-2.04116	0.0569496	0.50133	-4.11173	GOLGA7B
-0.608238	10.1149	-2.03983	0.0570943	0.502016	-4.11383	Deptor
0.918461	10.68	2.04094	0.0572682	0.502955	-4.11386	Evi2a
0.714313	13.9309	2.04521	0.0575078	0.503759	-4.1114	Cpm
0.53254	10.0416	2.03615	0.0574987	0.503759	-4.11969	Zfx
0.241138	13.1843	2.03438	0.0576951	0.503759	-4.12251	Arl15
-0.270533	16.0589	-2.03454	0.0576768	0.503759	-4.12225	Synpo
-0.611427	9.86271	-2.03545	0.0575767	0.503759	-4.12081	Cox4i2
-0.233382	16.8159	-2.03269	0.0578819	0.504803	-4.12519	Cadm2
0.203243	14.7957	2.03186	0.0579733	0.505014	-4.1265	Rpl37a
-0.383285	12.3907	-2.03114	0.0580535	0.505126	-4.12765	Adcy8
-0.685976	11.9213	-2.03445	0.058162	0.505484	-4.12523	Ehd2.Ehd4
-0.148128	13.2658	-2.02621	0.0586046	0.508202	-4.13548	Tubg1.Tubg2
-0.452884	11.7465	-2.02616	0.05861	0.508202	-4.13555	Pih1d1
0.421652	12.4215	2.02491	0.0587502	0.508232	-4.13753	Gatc
0.229367	12.2778	2.02484	0.0587586	0.508232	-4.13765	Klhl26
0.126263	13.4241	2.02432	0.0588166	0.508232	-4.13847	G3bp1
0.190952	13.2803	2.01974	0.0593342	0.511528	-4.14572	Rab33b
-0.356582	13.118	-2.01985	0.0593213	0.511528	-4.14554	Spata2l
0.334514	12.3355	2.01654	0.0596974	0.513498	-4.15078	Nfia
0.240893	10.8853	2.01653	0.0596995	0.513498	-4.1508	Wdr19
0.152768	13.9426	2.01474	0.059904	0.514632	-4.15363	Letmd1
-0.219778	16.8474	-2.01417	0.0599685	0.514632	-4.15452	Atp2b2
0.161629	13.2456	2.01263	0.0601459	0.515566	-4.15697	Acap2
0.324426	15.6275	2.01244	0.0603324	0.515702	-4.15818	Aqp4
0.225068	12.4398	2.01013	0.0604332	0.515702	-4.16091	Ttc39c
-0.461237	11.6203	-2.01011	0.0604354	0.515702	-4.16094	Gipc1.Gipc3
-0.549073	10.8212	-2.0101	0.0604365	0.515702	-4.16096	Rxra.Rxrb
0.255884	16.6727	2.00806	0.0606716	0.51616	-4.16417	Cntnap1
0.149251	13.8118	2.00847	0.0606248	0.51616	-4.16353	Gsk3a
-0.149448	13.3348	-2.00785	0.0606964	0.51616	-4.1645	Osbpl8
0.151066	16.5677	2.00546	0.0609738	0.516763	-4.16827	Myo6
0.14225	13.9719	2.006	0.0609104	0.516763	-4.16741	Slc9a3r2
-0.174195	13.2794	-2.00606	0.0609039	0.516763	-4.16733	Chmp3
0.121595	14.5863	2.00264	0.0613022	0.51896	-4.17271	Lars1
-0.1801	13.5622	-2.0015	0.0614357	0.519506	-4.17451	Dtd1
-0.14374	17.8632	-2.00056	0.0615458	0.519851	-4.17599	Pcmt1
0.446572	16.953	2.00437	0.0617895	0.520738	-4.17372	Vim
0.228812	12.0972	1.99883	0.0617481	0.520738	-4.1787	Mrpl43
0.601567	11.2247	1.99607	0.0620737	0.521782	-4.18305	Ttyh2
0.30752	11.0736	1.99566	0.0621219	0.521782	-4.18369	Ccser2
-0.188933	13.6764	-1.99608	0.0620723	0.521782	-4.18303	Pitpnc1
0.177878	16.6118	1.99445	0.0622655	0.522404	-4.18559	Wasf1
0.14664	17.9113	1.99288	0.0624513	0.522794	-4.18805	Wdr1
-0.386206	10.7219	-1.9931	0.0624256	0.522794	-4.18771	Flrt1
0.268976	13.943	1.99228	0.0625235	0.522816	-4.18901	Nlgn1.Nlgn3
0.21711	15.1749	1.99131	0.062638	0.523191	-4.19052	Llgl1
0.156439	17.1545	1.98933	0.0628743	0.523999	-4.19362	Dpysl3
0.15624	14.9443	1.98941	0.0628649	0.523999	-4.1935	Pycr2
0.461026	11.1754	1.98847	0.062977	0.524273	-4.19497	Ces1c
0.517441	16.0085	1.99297	0.0633354	0.525479	-4.19258	Thada
0.248718	12.6802	1.98524	0.0633651	0.525479	-4.20004	Mctp1
0.24159	12.549	1.98623	0.0632455	0.525479	-4.19848	Tmem106b
-0.199642	12.2539	-1.98493	0.0634018	0.525479	-4.20052	Pptc7
0.813034	10.6837	1.98354	0.0637231	0.526027	-4.20349	Eif1ax
0.739516	10.2777	1.97839	0.064194	0.526027	-4.21076	Znf185
0.533146	9.59011	1.97803	0.0642385	0.526027	-4.21133	Soga1
0.415848	10.7558	1.98197	0.06376	0.526027	-4.20516	Ydjc
0.301145	11.4416	1.97864	0.064164	0.526027	-4.21037	Mllt11
-0.122207	14.3485	-1.98334	0.0635935	0.526027	-4.20301	Smap2
-0.180182	17.3247	-1.97879	0.0641452	0.526027	-4.21013	Clta
-0.294992	10.9254	-1.97829	0.0642065	0.526027	-4.21092	Wwc1
-0.419811	11.0322	-1.97805	0.064236	0.526027	-4.2113	Astn2
-0.528317	10.1815	-1.98012	0.0639832	0.526027	-4.20805	Spry4
-0.790034	9.01655	-1.98162	0.0638019	0.526027	-4.20571	Nr2f2
0.250281	11.9462	1.97376	0.0647595	0.526276	-4.21798	Psmb8
0.237795	12.6907	1.97551	0.064545	0.526276	-4.21525	Thoc3
0.138292	14.6659	1.97653	0.0644207	0.526276	-4.21366	Cpne1
-0.200815	12.3735	-1.97619	0.0644623	0.526276	-4.21419	Mrpl3
-0.243434	15.4654	-1.97527	0.0645746	0.526276	-4.21563	Cd200
-0.485304	10.3542	-1.97382	0.0647531	0.526276	-4.2179	Kcnip3
-0.625584	11.0566	-1.97413	0.0647152	0.526276	-4.21742	Qpct
0.440682	16.6931	1.97763	0.0649851	0.526329	-4.21542	Tmsb4x
0.25234	11.6981	1.97069	0.0651371	0.526329	-4.22277	Tmem143
0.111005	16.3957	1.97135	0.0650569	0.526329	-4.22176	Letm1
-0.0959802	17.4344	-1.97229	0.0649408	0.526329	-4.22029	Pacsin1
-0.181236	16.9626	-1.97029	0.0651866	0.526329	-4.2234	Prkaca.Prkacb
-0.198907	13.5489	-1.97033	0.0651826	0.526329	-4.22335	Dglucy
0.167988	14.0116	1.96929	0.0653103	0.526762	-4.22496	Ttc1
0.242239	13.0852	1.96847	0.0654123	0.527018	-4.22624	Cyp2d11.Cyp2d26
-0.252858	12.9372	-1.96536	0.0657983	0.52956	-4.23109	Mob2
0.251896	12.4428	1.96196	0.066222	0.529609	-4.23637	P2rx7
0.175416	14.9069	1.96278	0.0661197	0.529609	-4.2351	Rbm3
-0.166265	16.1414	-1.96403	0.0659639	0.529609	-4.23316	Arhgap1
-0.201191	12.9813	-1.963	0.0660922	0.529609	-4.23476	Phaf1
-0.21633	14.7328	-1.96192	0.0662276	0.529609	-4.23644	Ndufs8
-0.370634	10.8007	-1.96421	0.0659413	0.529609	-4.23287	Ncbp1
0.302256	13.1624	1.95969	0.0665074	0.530153	-4.23991	Hivep2
0.221085	11.4148	1.96053	0.0664021	0.530153	-4.2386	Srek1
0.180957	16.6472	1.96006	0.0664606	0.530153	-4.23933	Ncan
-0.23325	13.8853	-1.95841	0.066668	0.530869	-4.24189	Camkk2
0.571994	14.8455	1.96526	0.0668306	0.531038	-4.2361	Cyth1.Cyth2.Cyth3
0.278219	13.5935	1.95728	0.066811	0.531038	-4.24365	Grm1
0.133096	12.9849	1.95649	0.0669108	0.531114	-4.24488	Map2k2
0.132235	15.0671	1.95475	0.0671306	0.531734	-4.24758	Stxbp5
-0.290828	12.3722	-1.95511	0.0670849	0.531734	-4.24702	Elfn1
0.406301	11.3413	1.95212	0.0674644	0.533502	-4.25165	Ccnt1
0.308135	12.8752	1.95019	0.0677115	0.533502	-4.25466	Tnc
0.304397	13.0034	1.95052	0.0676688	0.533502	-4.25414	Prps2
0.295742	11.7084	1.9508	0.0676325	0.533502	-4.2537	Nop16
0.287426	11.8597	1.94878	0.0678911	0.533502	-4.25683	Gstm4
0.277476	11.4589	1.94987	0.067752	0.533502	-4.25515	Slc35f3
0.238725	13.8426	1.94873	0.0678972	0.533502	-4.25691	Arfgef3
0.21226	11.5374	1.94798	0.0679932	0.533502	-4.25807	Stx17
-0.152479	14.839	-1.94837	0.0679439	0.533502	-4.25747	Sec22b
1.20712	12.7041	1.95556	0.0681611	0.534261	-4.25155	Fyttd1
0.253928	13.2403	1.94307	0.0686252	0.534834	-4.26567	Daam1.Daam2
0.188691	12.5132	1.94372	0.0685414	0.534834	-4.26466	Srprb
-0.141334	13.4817	-1.945	0.0683763	0.534834	-4.26268	Kyat3
-0.267165	11.468	-1.94308	0.0686242	0.534834	-4.26566	Evl
-0.26718	11.9636	-1.94279	0.0686616	0.534834	-4.2661	Morn4
-0.324087	13.5725	-1.94479	0.0684043	0.534834	-4.26302	H2bc21.H2bu1.Hist3h2ba
0.421652	12.0996	1.93966	0.0690673	0.537333	-4.27094	Mcam
0.15272	16.4324	1.93812	0.0692686	0.537333	-4.27333	Itpka
0.152172	18.8518	1.93851	0.0692168	0.537333	-4.27271	Hspa1l.Hspa2.Hspa5.Hspa8
-0.221546	14.9716	-1.93842	0.0692287	0.537333	-4.27285	Adcy1
0.118766	16.9782	1.93736	0.0693679	0.537548	-4.2745	Capzb
0.36777	9.92979	1.93413	0.0697895	0.537972	-4.27947	Usp48
0.329705	14.1044	1.93221	0.0702143	0.537972	-4.28318	Lrrtm1
0.25072	12.8113	1.93196	0.0700753	0.537972	-4.28282	Fgd4
0.236832	11.983	1.93449	0.0697423	0.537972	-4.27892	Gamt
0.201764	12.9957	1.93038	0.0702832	0.537972	-4.28525	Acp2
0.161151	13.5404	1.93369	0.069848	0.537972	-4.28016	Pcdhga4
-0.132714	15.0356	-1.93354	0.0698675	0.537972	-4.28039	Mccc1
-0.154761	14.7906	-1.92985	0.070354	0.537972	-4.28608	Slc25a25
-0.189039	12.532	-1.93197	0.0700744	0.537972	-4.28281	Mtmr7
-0.267186	11.9153	-1.93364	0.0698542	0.537972	-4.28023	Dbr1
-0.27229	14.2947	-1.93054	0.0702626	0.537972	-4.28501	Itpr1.Itpr2.Itpr3
-0.66621	10.8359	-1.93068	0.0702442	0.537972	-4.2848	Bex2
-1.18162	12.5305	-1.94266	0.0698178	0.537972	-4.27135	Hmcn1
0.311476	14.5551	1.92884	0.0706337	0.539013	-4.28826	Aldh3b1
0.147162	12.7512	1.92815	0.0705782	0.539013	-4.28868	Tbrg4
0.54305	11.2518	1.92435	0.0710835	0.539158	-4.29453	Itih2
0.300084	11.6626	1.92542	0.0709414	0.539158	-4.29289	Alg10b
0.1855	14.0466	1.92461	0.0710493	0.539158	-4.29414	Ubxn2b
0.159365	13.8422	1.92547	0.0709346	0.539158	-4.29281	Enah
-0.257939	13.4571	-1.9251	0.0709842	0.539158	-4.29338	Elavl4
-0.798392	9.7335	-1.92495	0.0710037	0.539158	-4.29361	Kcnh2
-0.255064	12.0258	-1.92322	0.0712351	0.539588	-4.29628	Fbxo42
-0.347374	11.2919	-1.92285	0.071284	0.539588	-4.29684	Snx25
0.184816	15.1477	1.92212	0.0713813	0.539781	-4.29795	Rpl10
0.227429	13.8524	1.92062	0.0715826	0.540347	-4.30026	Ephx1
-0.116538	16.1815	-1.92049	0.0716001	0.540347	-4.30046	Baiap2
-0.170072	12.8612	-1.91814	0.0719169	0.542193	-4.30408	Cyth2
0.214002	12.1005	1.91545	0.0722802	0.542751	-4.3082	Lrrtm2
0.185755	12.1348	1.91574	0.0722405	0.542751	-4.30775	Tbl2
0.152104	16.9162	1.91547	0.0722767	0.542751	-4.30816	Ehd1.Ehd3
0.143816	17.8044	1.91491	0.0723524	0.542751	-4.30902	Arpc1a
-0.140136	18.3156	-1.91694	0.072078	0.542751	-4.30591	Ncam1
-0.105889	15.512	-1.91373	0.0725134	0.543416	-4.31084	Ppm1h
0.548534	9.21475	1.91117	0.0728613	0.543852	-4.31475	Tfdp1
-0.195917	13.5374	-1.91193	0.0727576	0.543852	-4.31359	Lpgat1
-0.233898	12.8748	-1.91168	0.0727919	0.543852	-4.31397	Rhof
-0.362005	12.3321	-1.91186	0.0727669	0.543852	-4.31369	Plekha6
0.156173	17.3419	1.9104	0.0729658	0.544091	-4.31592	Actr2
0.187602	12.4947	1.90875	0.0731916	0.544155	-4.31845	Ctps1
0.183341	12.2167	1.90895	0.0731648	0.544155	-4.31815	Smpd2
0.151472	13.204	1.90962	0.0730732	0.544155	-4.31713	Btf3
-0.904667	11.1659	-1.91055	0.0735748	0.546462	-4.31822	Grik3
0.266196	11.6432	1.9048	0.0737347	0.547108	-4.32449	Wwc2
-0.138168	14.3789	-1.90385	0.0738662	0.547155	-4.32595	Sh3glb1
-0.288933	12.2435	-1.9037	0.0738867	0.547155	-4.32618	Pak6
-0.185865	15.3131	-1.90295	0.0739899	0.547379	-4.32732	Nap1l1
0.228625	16.3637	1.90057	0.0743191	0.548734	-4.33094	Lxn
0.153992	12.981	1.90078	0.0742905	0.548734	-4.33063	Tle4
0.145043	14.9175	1.89868	0.0745816	0.550131	-4.33382	Psma2
0.485866	10.0076	1.8959	0.07497	0.551663	-4.33806	Zfpl1
0.278144	11.5108	1.89562	0.0750097	0.551663	-4.3385	Dock11
-0.111168	15.3976	-1.89594	0.074964	0.551663	-4.338	Pi4ka
0.222638	18.1796	1.89466	0.0751431	0.552104	-4.33995	Hk1.Hkdc1
0.351048	11.832	1.88996	0.0758046	0.552374	-4.3471	Nhsl1
0.182198	13.9486	1.8897	0.075842	0.552374	-4.3475	Dlgap1
0.174786	14.2213	1.89021	0.0757704	0.552374	-4.34673	Rragc
0.149613	14.866	1.89023	0.0757672	0.552374	-4.3467	Eif2s3x.Eif2s3y
-0.163469	13.864	-1.88992	0.075811	0.552374	-4.34717	Arhgap26
-0.180974	13.6538	-1.89162	0.0755712	0.552374	-4.34458	Rgs10
-0.186247	12.5218	-1.89322	0.0753455	0.552374	-4.34214	Nup107
-0.203498	18.3491	-1.89065	0.0757073	0.552374	-4.34605	Syngr3
-0.362366	10.2875	-1.8922	0.0754889	0.552374	-4.34369	Drp2
0.183787	14.9287	1.88866	0.0759886	0.552905	-4.34908	Sh3bgrl
0.435668	15.3722	1.89176	0.0762978	0.553179	-4.34716	Des.Vim
0.255559	13.9341	1.88395	0.0766582	0.553179	-4.35623	Plin3
0.195691	13.626	1.88618	0.0763411	0.553179	-4.35285	Erlin1.Erlin2
0.177534	14.139	1.88373	0.0766892	0.553179	-4.35656	Coro7
0.176422	12.4051	1.88425	0.0766156	0.553179	-4.35578	Jak1
0.145197	15.0328	1.88553	0.0764331	0.553179	-4.35383	Snta1
0.116083	13.6954	1.8855	0.0764369	0.553179	-4.35387	Ppp6r2
-0.123713	13.611	-1.88456	0.0765713	0.553179	-4.35531	Snx4
-0.162131	12.8771	-1.88711	0.0762085	0.553179	-4.35143	Akap12
0.413924	20.9076	1.88762	0.0768599	0.553729	-4.35333	Mbp
-1.08533	11.8615	-1.88969	0.0769129	0.553729	-4.35148	Myh1.Myh3.Myh4.Myh6.Myh7
0.278634	13.406	1.88105	0.0770724	0.55404	-4.36062	Gabrb1
0.210902	15.0673	1.88036	0.0771711	0.55404	-4.36167	Rps27l
-0.432098	10.1611	-1.88032	0.0771775	0.55404	-4.36173	Frmd5
0.882142	11.8353	1.86726	0.0800132	0.554157	-4.38471	Eprs1.Qars1
0.656727	9.48358	1.85959	0.0802043	0.554157	-4.39304	Tmem199
0.535273	10.689	1.87422	0.0780568	0.554157	-4.37096	Scd2
0.500465	13.2416	1.86498	0.0801372	0.554157	-4.38741	Cnih2
0.487036	10.0792	1.86473	0.0794441	0.554157	-4.3853	Fam131a
0.374973	14.6883	1.86782	0.0795291	0.554157	-4.3825	Abracl
0.322841	11.0747	1.86983	0.0786967	0.554157	-4.37761	Rbm26
0.313502	10.8914	1.87578	0.0778315	0.554157	-4.36861	Nfyc
0.279805	14.5149	1.87169	0.0784255	0.554157	-4.3748	Acot1.Acot2.Acot6
0.272401	10.4287	1.86276	0.0797341	0.554157	-4.38826	Dph1
0.259861	13.0414	1.87926	0.0773297	0.554157	-4.36334	Scn8a
0.208454	13.0971	1.85972	0.0801845	0.554157	-4.39284	D2hgdh
0.186442	13.9689	1.87228	0.0783386	0.554157	-4.37389	Cdk14
0.184882	12.41	1.86261	0.0797562	0.554157	-4.38848	Maged1
0.180406	13.2569	1.86662	0.0791663	0.554157	-4.38245	Eif2b1
0.166871	14.4574	1.87433	0.078042	0.554157	-4.37081	Akt3
0.164965	14.7904	1.86728	0.0790692	0.554157	-4.38145	Naca
0.158035	12.253	1.86888	0.0788356	0.554157	-4.37904	Ppp4r4
0.157728	16.3186	1.8615	0.0799214	0.554157	-4.39017	Rps7
0.141404	14.6209	1.85948	0.0802195	0.554157	-4.39319	Tmem126a
0.126691	19.4804	1.86276	0.0797343	0.554157	-4.38826	Eno1
0.116741	13.9714	1.87039	0.078614	0.554157	-4.37675	Setd7
0.11111	14.931	1.86206	0.0798379	0.554157	-4.38932	Mthfd1
-0.118509	14.8807	-1.86876	0.0788528	0.554157	-4.37922	Nono
-0.12015	13.6674	-1.87848	0.0774425	0.554157	-4.36453	Kiaa1107
-0.125542	13.9925	-1.86306	0.0796907	0.554157	-4.38782	Pick1
-0.150174	12.5022	-1.87132	0.078479	0.554157	-4.37535	Wrnip1
-0.150636	15.5339	-1.86175	0.0798837	0.554157	-4.38978	Dpysl5
-0.170723	16.2173	-1.87477	0.0779776	0.554157	-4.37013	Actn4
-0.1726	12.5565	-1.86055	0.0800616	0.554157	-4.39159	Wwox
-0.219556	11.9051	-1.86217	0.0798222	0.554157	-4.38916	Mrps16
-0.228689	12.5659	-1.87757	0.0775732	0.554157	-4.3659	Atxn1
-0.248554	12.2572	-1.87016	0.0786475	0.554157	-4.3771	Ptprt
-0.283919	16.3429	-1.86995	0.0787419	0.554157	-4.37764	Gad1.Gad2
-0.28939	12.3426	-1.86185	0.0798693	0.554157	-4.38964	Cdk18
-0.301225	17.4591	-1.86937	0.0789385	0.554157	-4.3789	Gda
-0.361068	10.1768	-1.86349	0.0796273	0.554157	-4.38717	Dixdc1
-0.465749	10.7894	-1.86743	0.0790466	0.554157	-4.38122	Nlk
-0.466528	11.8591	-1.86005	0.0801361	0.554157	-4.39235	Adgrl2
-0.494715	10.5766	-1.87767	0.077559	0.554157	-4.36575	Cds1
-0.562757	13.5484	-1.87085	0.0794866	0.554157	-4.37932	Cpne5.Cpne8
-0.513206	10.4045	-1.85855	0.0803588	0.554608	-4.3946	Tmeff1
0.326731	14.42	1.85825	0.0806762	0.5547	-4.39596	Dock10
0.285784	10.9746	1.85778	0.0804735	0.5547	-4.39576	Fbxo38
0.142592	15.0753	1.85657	0.0806539	0.5547	-4.39758	Ruvbl1
-0.159533	19.1072	-1.85598	0.0807414	0.5547	-4.39846	Basp1
-0.243887	12.1301	-1.85687	0.080609	0.5547	-4.39713	Atp8a2
0.192557	15.144	1.85454	0.0809571	0.555673	-4.40063	Rps8
0.389069	10.6953	1.85057	0.0815529	0.555699	-4.40658	Cfh
0.351346	11.9429	1.85178	0.0813712	0.555699	-4.40477	Ccm2
0.220814	12.685	1.85205	0.0813307	0.555699	-4.40437	Syt3
0.189427	12.0095	1.85161	0.0813968	0.555699	-4.40503	Hspa14
0.157422	14.5273	1.85081	0.0815166	0.555699	-4.40622	Plch2
-0.156258	13.5741	-1.8507	0.0815342	0.555699	-4.40639	Hspa12b
-0.506247	9.68104	-1.85226	0.0812995	0.555699	-4.40405	Slc13a3
-0.73472	9.98633	-1.85335	0.081135	0.555699	-4.40241	Hnrnpa1.Hnrnpa2b1
-0.153044	15.4063	-1.84898	0.0817933	0.556832	-4.40897	Homer1
-0.299934	12.2749	-1.84846	0.0818713	0.556858	-4.40974	Tbl1x
0.452515	10.7818	1.84399	0.0825496	0.557899	-4.41644	Nucks1
0.337652	12.3594	1.84488	0.0824142	0.557899	-4.41511	Ptpn3
0.209728	13.6428	1.84449	0.082474	0.557899	-4.41569	Mdp1
0.206592	13.1365	1.84354	0.0826187	0.557899	-4.41712	Bckdhb
-0.165143	13.3957	-1.84386	0.0825695	0.557899	-4.41663	Mrps23
-0.246825	11.5106	-1.84456	0.0824629	0.557899	-4.41558	Lingo2
-0.305662	11.9537	-1.84552	0.0823177	0.557899	-4.41416	Pkig
-0.328593	12.0363	-1.84431	0.0825019	0.557899	-4.41597	Camkmt
0.214435	12.4238	1.841	0.0830068	0.560016	-4.42092	Prr7
-0.37952	9.89193	-1.84006	0.0831511	0.560486	-4.42232	Mtrf1l
-0.274073	16.821	-1.83946	0.083274	0.560811	-4.42331	Septin11.Septin8
0.255898	13.6001	1.83632	0.0837255	0.561335	-4.4279	Syt11
0.112783	16.1967	1.83673	0.0836618	0.561335	-4.42729	Cct4
-0.239893	18.6081	-1.83683	0.0836473	0.561335	-4.42715	Sncb
-0.304373	11.4307	-1.83742	0.083556	0.561335	-4.42626	Zcchc18
-0.319602	12.3432	-1.83803	0.0834624	0.561335	-4.42535	Mb21d2
1.3481	12.6102	1.84306	0.0838716	0.561812	-4.42153	S100a6
0.151006	17.2342	1.8343	0.0840384	0.562428	-4.43092	Hspa5
0.37849	9.91713	1.83157	0.0844611	0.563761	-4.43499	Bin2
0.313183	12.3061	1.83059	0.084613	0.563761	-4.43644	Creg1
0.148417	15.4056	1.83104	0.0845441	0.563761	-4.43578	Pip4k2c
0.126288	14.3885	1.83236	0.0843389	0.563761	-4.43382	Ruvbl2
-0.11617	14.8592	-1.83153	0.0844668	0.563761	-4.43504	Tmx4
0.168573	15.7865	1.82944	0.084793	0.56396	-4.43816	Acot1.Acot2
0.125797	15.6554	1.82968	0.0847547	0.56396	-4.4378	Lap3
0.351967	10.7705	1.82438	0.0855851	0.565737	-4.44569	Abhd5
0.266533	12.6338	1.82497	0.0854923	0.565737	-4.44481	Lcp1
0.244491	11.6322	1.82517	0.0854612	0.565737	-4.44452	Rnf112
0.188242	12.2722	1.82684	0.0851994	0.565737	-4.44203	Srp14
0.119041	14.9618	1.82454	0.0855597	0.565737	-4.44545	Oplah
-0.195877	17.3761	-1.82674	0.0852154	0.565737	-4.44218	Ube2n
-0.450494	12.8543	-1.82736	0.0855875	0.565737	-4.44265	Plxnb2.Plxnc1.Plxnd1
0.261579	12.9097	1.82376	0.0856823	0.565865	-4.4466	Matk
0.228621	11.1451	1.82294	0.0858117	0.566222	-4.44783	Fam98a
0.305883	12.8779	1.82208	0.0859477	0.566499	-4.44911	Ryr3
0.230758	12.1949	1.82172	0.0860047	0.566499	-4.44964	Gna12
0.750646	11.6451	1.82384	0.0863555	0.568311	-4.4485	Nubp2
-0.313852	11.575	-1.81818	0.086565	0.569191	-4.45489	Cacng2.Cacng3
-0.228929	12.9401	-1.81738	0.0866927	0.569508	-4.45608	Arglu1
-0.283497	10.8594	-1.81692	0.0867648	0.569508	-4.45676	Aifm2
0.0999809	13.5337	1.81575	0.0869515	0.570235	-4.45849	Dennd10
-0.245865	14.9143	-1.81521	0.0870375	0.570301	-4.45929	Mpc2
-0.190004	13.7006	-1.81419	0.0872006	0.570374	-4.4608	Strbp
-0.231298	16.0367	-1.81328	0.0873463	0.570374	-4.46215	Actn1.Actn4
-0.339721	12.9528	-1.81324	0.0873525	0.570374	-4.46221	Cxadr
-0.400503	9.91613	-1.81373	0.0872738	0.570374	-4.46148	Atn1
0.322299	12.0427	1.81223	0.0875141	0.570932	-4.4637	Necap2
0.480451	10.6058	1.8112	0.0876792	0.571222	-4.46522	Chdh
0.298033	13.1374	1.81101	0.0877106	0.571222	-4.46551	Snu13
0.730423	10.0904	1.80741	0.0882911	0.571747	-4.47084	Utp18
0.396512	14.8552	1.81044	0.0885275	0.571747	-4.46837	Hdhd3
0.390071	12.8028	1.80586	0.0887196	0.571747	-4.47361	Slc4a10.Slc4a7.Slc4a8
0.282612	11.0045	1.80917	0.0880072	0.571747	-4.46824	Lrrc8b
0.272219	13.502	1.80779	0.0882296	0.571747	-4.47028	Fbl
0.242623	13.8019	1.80715	0.0883331	0.571747	-4.47122	Tenm2
0.209591	17.5226	1.80525	0.0886407	0.571747	-4.47403	Csrp1
0.173231	15.3872	1.80438	0.088781	0.571747	-4.4753	Rps2
0.168135	13.4126	1.80731	0.0883069	0.571747	-4.47098	Rps27.Rps27l
-0.117153	13.6673	-1.80919	0.0880039	0.571747	-4.46821	Pgs1
-0.201646	11.3235	-1.80791	0.0882092	0.571747	-4.47009	Abca5
-0.334126	11.4538	-1.80584	0.0885451	0.571747	-4.47316	Rbmx
-0.343157	10.5509	-1.80473	0.088724	0.571747	-4.47478	Fbxl3
-0.267255	12.9706	-1.80387	0.0888634	0.571787	-4.47605	Hcn2
0.15265	16.9112	1.80137	0.0892706	0.573424	-4.47974	Gnaq
0.127957	15.0645	1.80138	0.0892688	0.573424	-4.47972	Rpl31
0.864271	12.382	1.80601	0.0896142	0.57424	-4.4759	Hpx
0.17948	13.2744	1.79976	0.0895348	0.57424	-4.48212	Zmpste24
0.120686	14.7009	1.79873	0.0897035	0.57424	-4.48364	Nadk2
-0.138194	17.5245	-1.79875	0.0896996	0.57424	-4.4836	Ak1
-0.199865	12.4096	-1.79775	0.0898629	0.57477	-4.48507	Nat8l
1.53072	12.7986	1.80355	0.0901092	0.574914	-4.47976	Il31
-0.197312	12.2944	-1.79682	0.090016	0.574914	-4.48644	Srpk2
-0.49759	11.6491	-1.79622	0.090115	0.574914	-4.48733	Moxd1
0.260017	15.0602	1.79568	0.0902039	0.574993	-4.48812	Sms
0.120021	15.4422	1.79517	0.0902882	0.575042	-4.48887	Atic
0.497098	10.1037	1.79186	0.0908356	0.576724	-4.49374	Tbc1d4
0.192099	11.7523	1.79171	0.0908595	0.576724	-4.49395	Tmem223
0.131059	12.646	1.79196	0.0908177	0.576724	-4.49358	Phka2
-0.153805	13.6194	-1.79248	0.0907325	0.576724	-4.49283	Mrps34
0.686099	11.1135	1.79028	0.0912977	0.576863	-4.49658	Ythdf1.Ythdf3
0.470787	13.8133	1.79386	0.0913425	0.576863	-4.49299	Gria2.Gria4
0.245377	12.2176	1.78937	0.0912476	0.576863	-4.49739	Lrrc20
0.204791	13.4445	1.78939	0.0912452	0.576863	-4.49736	Epn2.Epn3
0.20239	15.8909	1.79084	0.0910032	0.576863	-4.49523	Rps17
0.198745	12.2894	1.78887	0.0913318	0.576863	-4.49813	Hs1bp3
0.364059	12.272	1.78689	0.0916621	0.577416	-4.50103	Galm
0.309395	11.2281	1.78579	0.0918447	0.577416	-4.50264	Ube2e2
0.287421	13.0256	1.78182	0.092512	0.577416	-4.50846	Tfcp2.Ubp1
0.268996	11.2264	1.78071	0.0926991	0.577416	-4.51008	Dnph1
0.204579	14.7468	1.78357	0.0922183	0.577416	-4.5059	Rpl28
0.185688	13.4247	1.78493	0.0919897	0.577416	-4.5039	Scn3b
0.160909	13.847	1.78087	0.0926723	0.577416	-4.50985	Amer2
0.134544	16.854	1.78087	0.0926712	0.577416	-4.50984	Dstn
0.126392	14.8973	1.78048	0.0927372	0.577416	-4.51041	Ppp1r9b
0.122708	18.2821	1.78221	0.0924453	0.577416	-4.50788	Hspd1
0.120922	14.1299	1.78674	0.0916875	0.577416	-4.50126	Gabrb3
0.115298	14.7127	1.78462	0.0920417	0.577416	-4.50436	Ptprs
0.106307	13.5315	1.78139	0.0925838	0.577416	-4.50908	Rasa3
-0.103736	13.9884	-1.78108	0.0926362	0.577416	-4.50954	Nf1
-0.260099	12.2075	-1.78521	0.0919431	0.577416	-4.5035	Mfsd4a
-0.427285	16.2243	-1.79264	0.0915446	0.577416	-4.49477	Stmn1.Stmn2
-1.00149	12.7422	-1.7885	0.0925901	0.577416	-4.50172	Myh1
0.269142	10.9514	1.77937	0.0929243	0.577623	-4.51203	Nudt19
-0.33357	10.53	-1.77945	0.0929113	0.577623	-4.51192	Prpf40b
0.418983	10.5486	1.77537	0.0936035	0.577768	-4.51789	Ubr5
0.319674	11.7462	1.77566	0.0935541	0.577768	-4.51746	Pcdhb6.Pcdhb8
0.317891	11.0448	1.77522	0.0936292	0.577768	-4.51811	Irf2bp1
0.279672	12.6422	1.77536	0.0936042	0.577768	-4.51789	Naprt
0.239424	12.735	1.77389	0.0938559	0.577768	-4.52005	Edil3
-0.130823	14.1041	-1.77527	0.0936198	0.577768	-4.51803	Snx3
-0.196706	11.5836	-1.77445	0.0937593	0.577768	-4.51922	Prkrip1
-0.214045	15.3093	-1.77455	0.0937434	0.577768	-4.51909	Ftl1
-0.286353	13.7627	-1.77637	0.0934328	0.577768	-4.51642	Ctnnd2.Pkp4
-0.32204	10.5227	-1.7738	0.093871	0.577768	-4.52018	Limd1
-0.332594	11.1877	-1.77819	0.0931238	0.577768	-4.51376	Ankrd34b
-0.492019	14.0769	-1.78445	0.0930327	0.577768	-4.50703	Ddc
0.536692	11.9062	1.77356	0.0942195	0.578275	-4.52127	Ppp1r14c
0.211427	12.2423	1.77244	0.0941031	0.578275	-4.52216	Fbxl20
0.152523	14.0984	1.77237	0.0941138	0.578275	-4.52225	Chid1
-0.217255	13.241	-1.77151	0.0942614	0.578275	-4.52351	Jakmip1
0.421841	10.274	1.76815	0.0948379	0.580225	-4.52841	Rpl7l1
0.227031	11.5875	1.76307	0.0957157	0.580225	-4.5358	Kif3c
0.220551	13.2675	1.76556	0.095284	0.580225	-4.53217	Stxbp3
0.209178	13.4919	1.76355	0.0956324	0.580225	-4.5351	Lmbrd2
0.20434	17.9897	1.76442	0.0954812	0.580225	-4.53383	Ppp3r1
0.188183	13.6209	1.76709	0.0950201	0.580225	-4.52995	Parp1
0.150568	15.8515	1.76639	0.0951423	0.580225	-4.53098	Rpl11
0.135171	15.3386	1.76823	0.094824	0.580225	-4.52829	Rpn2
0.130508	13.8111	1.76495	0.0953901	0.580225	-4.53307	Emc3
-0.130108	15.7057	-1.76263	0.0957918	0.580225	-4.53644	Maoa
-0.18807	11.9866	-1.76839	0.0947971	0.580225	-4.52806	Znfx1
-0.259968	13.3621	-1.76516	0.0953543	0.580225	-4.53276	Kcna2
-0.409431	10.1332	-1.7677	0.0949152	0.580225	-4.52906	Fat3
-0.422667	9.15513	-1.76249	0.0958156	0.580225	-4.53663	Ntsr2
-0.458118	9.32931	-1.76275	0.095772	0.580225	-4.53627	Pes1
-0.656078	10.1282	-1.76318	0.0956969	0.580225	-4.53564	Pum3
-0.115637	13.5521	-1.76114	0.0960509	0.581181	-4.5386	Atg16l1
0.108511	14.3031	1.75995	0.096259	0.581851	-4.54034	Dnaja3
-0.256576	18.2789	-1.75961	0.0963166	0.581851	-4.54082	Dpysl2.Dpysl3
0.415434	14.0268	1.76318	0.0964469	0.58217	-4.53738	Rps26
0.655862	14.992	1.76362	0.0968243	0.583386	-4.53778	Apoa1
0.64274	15.0873	1.76279	0.096969	0.583386	-4.53898	Enpp6
0.469579	12.6914	1.75853	0.0970368	0.583386	-4.5436	Il33
0.300119	9.82853	1.75615	0.0969226	0.583386	-4.54584	Aar2
0.136879	12.7729	1.75716	0.0967449	0.583386	-4.54437	Prpf40a
-0.110751	16.0875	-1.7545	0.0972122	0.583973	-4.54823	Pdxp
0.315132	11.4637	1.75241	0.0975809	0.585027	-4.55126	Trim33
0.208507	16.2448	1.75218	0.0976214	0.585027	-4.5516	Arl8a.Arl8b
-0.142394	14.2695	-1.75256	0.0975544	0.585027	-4.55105	Mrps11
0.13806	14.6308	1.75105	0.0978202	0.585751	-4.55322	Nmt1
0.120967	14.8977	1.74967	0.0980636	0.586741	-4.55521	Ssr4
0.361706	10.8388	1.74862	0.0982501	0.587388	-4.55673	H2.D1.1
0.312874	10.385	1.74621	0.0986791	0.589016	-4.56022	Phlpp1
0.257405	10.2744	1.74664	0.0986017	0.589016	-4.55959	St6galnac5
0.143654	14.9293	1.74484	0.0989224	0.589999	-4.56219	Ryr2
0.318744	11.4854	1.74375	0.0991182	0.590243	-4.56377	Tp53rk
-0.120154	13.5035	-1.74373	0.0991206	0.590243	-4.56379	Uba2
0.301057	10.9183	1.74276	0.0992946	0.590449	-4.56519	Dkk3
-0.302883	12.7472	-1.74266	0.0993125	0.590449	-4.56534	Chmp6
0.127588	19.2301	1.74166	0.0994927	0.591053	-4.56679	Tubb2a
-0.120072	15.5927	-1.74041	0.0997162	0.591868	-4.56858	Ctbp1
-0.192864	11.4299	-1.74002	0.0997875	0.591868	-4.56915	Snrnp27
0.107409	13.639	1.73938	0.0999011	0.592074	-4.57006	Nudt9
0.547231	11.7298	1.74013	0.0999931	0.592152	-4.56946	Caskin1.Caskin2
0.272163	11.7625	1.73726	0.100283	0.592481	-4.57311	Lrrfip1
0.189679	13.353	1.73774	0.100198	0.592481	-4.57243	Syt12
-0.266296	12.5894	-1.73725	0.100285	0.592481	-4.57313	Vldlr
0.186312	13.0283	1.73672	0.100381	0.592579	-4.57389	Camlg
0.151568	15.3515	1.73626	0.100466	0.592613	-4.57456	Stxbp5l
0.687079	11.3585	1.7376	0.100675	0.593382	-4.57357	Ctnna3
0.146776	18.0899	1.73363	0.100942	0.59449	-4.57834	Rps23
-0.169006	12.1915	-1.73297	0.101062	0.594727	-4.57929	Map3k5
0.108419	12.8554	1.73169	0.101295	0.595633	-4.58113	Emc8
0.258273	9.64083	1.72712	0.102129	0.597986	-4.58767	Zfyve21
0.232827	13.3542	1.72689	0.102173	0.597986	-4.58801	Hccs
0.208518	15.4572	1.72735	0.102088	0.597986	-4.58735	Cbr4
0.120585	13.4851	1.7272	0.102116	0.597986	-4.58757	Smarcc2
0.108566	14.5108	1.72846	0.101884	0.597986	-4.58576	Eif3h
-0.147054	13.1854	-1.72791	0.101985	0.597986	-4.58655	Reps2
0.740122	12.4143	1.73097	0.102521	0.599059	-4.58437	Serpina3k.Serpina3n
0.182777	15.4662	1.7246	0.102593	0.599059	-4.59129	Hepacam
0.157178	17.3966	1.72415	0.102675	0.599059	-4.59193	Ezr.Msn.Rdx
-0.597679	10.2891	-1.72438	0.102634	0.599059	-4.59161	Epb41l4b
0.124597	13.3098	1.7235	0.102796	0.599297	-4.59286	Ranbp6
-0.168	11.1953	-1.72263	0.102956	0.599765	-4.5941	Arid1a
0.106732	17.1088	1.72213	0.103049	0.599841	-4.59482	C1qbp
-0.121156	19.1853	-1.72112	0.103236	0.600467	-4.59627	Ldha
0.170173	13.4598	1.7201	0.103425	0.60063	-4.59772	Tbcel
-0.382994	11.3009	-1.72035	0.103379	0.60063	-4.59737	Cfap74
0.610415	12.1221	1.72219	0.103777	0.601323	-4.59617	Sec61b
-0.0774657	15.1465	-1.71817	0.103784	0.601323	-4.60048	Ppfia3
-0.184379	12.2752	-1.71822	0.103775	0.601323	-4.60041	Amot
0.46442	10.2507	1.71753	0.103902	0.601545	-4.60139	Plekhf1
0.229671	14.4755	1.71538	0.104304	0.602014	-4.60447	Manf
0.185841	13.5923	1.71539	0.104302	0.602014	-4.60445	Vamp7
-0.140218	13.7482	-1.71544	0.104292	0.602014	-4.60438	Arrb1
-0.491644	10.0452	-1.71585	0.104217	0.602014	-4.6038	Cyp4f14.Cyp4f3
0.0910316	14.8625	1.7148	0.104412	0.602171	-4.60529	Psmc4
0.428289	11.2394	1.71196	0.104944	0.602891	-4.60933	Mrpl10
0.29218	16.6025	1.71357	0.104953	0.602891	-4.60763	Tubb2b
0.249862	13.2087	1.70924	0.105457	0.602891	-4.61321	Acot2
0.23825	12.1646	1.7104	0.105238	0.602891	-4.61156	Slc7a2
0.235159	13.2655	1.71274	0.104799	0.602891	-4.60823	Rps29
0.157285	14.9708	1.70872	0.105555	0.602891	-4.61395	Prnp
0.140631	15.5429	1.7098	0.105351	0.602891	-4.61242	Pls3
0.130276	13.6344	1.71022	0.105272	0.602891	-4.61181	Cnpy2
0.105526	13.4088	1.71147	0.105037	0.602891	-4.61004	Lrrc8a
0.0915252	15.2397	1.70855	0.105586	0.602891	-4.61419	Psmc6
-0.15314	15.8805	-1.71128	0.105073	0.602891	-4.61031	Slc12a4.Slc12a5.Slc12a6
-0.15416	13.086	-1.71067	0.105188	0.602891	-4.61118	Agpat5
-0.18713	12.781	-1.70816	0.105661	0.602891	-4.61475	Aida
-0.277851	12.9377	-1.71353	0.10465	0.602891	-4.6071	Plxnc1
-0.177215	12.0474	-1.70675	0.105927	0.603954	-4.61675	Otud6b
0.314668	9.48987	1.70612	0.106047	0.604179	-4.61765	Sik2
0.132421	14.5678	1.70549	0.106167	0.604404	-4.61855	Pmm1
0.690764	9.62645	1.69734	0.107722	0.606614	-4.6301	Syt13
0.441945	11.5047	1.70014	0.107185	0.606614	-4.62613	Ptpn2
0.283361	13.003	1.69923	0.107361	0.606614	-4.62743	Gna14
0.188527	11.9803	1.69417	0.108333	0.606614	-4.63459	Lrrc8d
0.186763	13.735	1.69518	0.108138	0.606614	-4.63316	Atp8a1.Atp8a2
0.177645	14.5923	1.69699	0.107789	0.606614	-4.6306	Mtfp1
0.168341	13.9782	1.69919	0.107368	0.606614	-4.62749	Eny2
0.1522	13.843	1.69436	0.108297	0.606614	-4.63433	Fkbp1b
0.138061	14.0882	1.70064	0.107089	0.606614	-4.62542	Timm22
0.130555	13.8905	1.70073	0.107072	0.606614	-4.6253	Clvs1
0.127671	14.5133	1.69989	0.107234	0.606614	-4.62649	Pak2
0.127157	13.3109	1.70298	0.106643	0.606614	-4.62211	Nudt5
0.099425	13.4457	1.70061	0.107095	0.606614	-4.62546	Alg2
-0.169167	11.7077	-1.69736	0.107719	0.606614	-4.63008	Map3k10
-0.173401	13.3785	-1.6946	0.10825	0.606614	-4.63398	Mark1.Mark3
-0.195506	12.6424	-1.6955	0.108076	0.606614	-4.63271	Plxna2
-0.237644	13.985	-1.70224	0.106784	0.606614	-4.62315	Mboat7
-0.258742	10.5339	-1.69604	0.107972	0.606614	-4.63194	Cmc2
-0.360053	9.2883	-1.69825	0.107548	0.606614	-4.62881	Dnajc28
-0.54064	11.013	-1.69649	0.107885	0.606614	-4.6313	Mest
-0.576577	14.5813	-1.70163	0.10806	0.606614	-4.62607	Myl1
-0.602634	13.6626	-1.70388	0.107591	0.606614	-4.62283	Tuba1a
0.472946	19.7568	1.6984	0.108594	0.60717	-4.63048	Cnp
0.203889	11.3209	1.69312	0.108536	0.60717	-4.63607	Timm21
0.118223	15.4187	1.68907	0.109322	0.60949	-4.6418	Src
-0.183565	11.7399	-1.69007	0.109127	0.60949	-4.64039	Ngly1
-0.195272	13.4228	-1.68976	0.109187	0.60949	-4.64082	Inpp5a
-0.435195	9.73206	-1.68901	0.109333	0.60949	-4.64188	Utp4
0.831542	14.8857	1.694	0.109585	0.609987	-4.63692	Krt5.Krt6a.Krt75
-0.208118	13.0311	-1.68795	0.109539	0.609987	-4.64337	Pten
-0.138976	13.9388	-1.68685	0.109755	0.610029	-4.64493	Elavl2.Elavl3.Elavl4
-0.535711	9.81346	-1.68718	0.10969	0.610029	-4.64446	Cdk14.Cdk16
0.125315	13.9417	1.6864	0.109842	0.610062	-4.64556	Dnaja4
-0.261525	16.5248	-1.6864	0.10998	0.610378	-4.64579	Mal2
0.205382	14.7045	1.6841	0.110292	0.611205	-4.6488	Fdps
0.11369	15.1609	1.68434	0.110245	0.611205	-4.64846	Pcbp1
0.157922	14.933	1.68309	0.11049	0.611853	-4.65022	Grin2b
1.05695	14.4989	1.68281	0.111765	0.612665	-4.65259	Wdfy1
0.96087	11.6161	1.68321	0.111579	0.612665	-4.65186	Prkdc
0.926415	11.8931	1.68619	0.111005	0.612665	-4.64771	Gramd1a.Gramd1b
0.654842	11.0867	1.68263	0.11081	0.612665	-4.65125	Dsp
0.276195	15.6358	1.67843	0.111604	0.612665	-4.65709	Tf
0.210308	13.057	1.67656	0.111779	0.612665	-4.65941	Nfia.Nfib.Nfix
0.16211	14.3339	1.67964	0.111171	0.612665	-4.65508	Ppif
0.146789	15.3509	1.67986	0.111127	0.612665	-4.65477	Calu
0.117888	16.4517	1.67702	0.111689	0.612665	-4.65877	Rps11
0.0937933	14.8167	1.67963	0.111172	0.612665	-4.65509	Madd
-0.103592	15.5372	-1.67721	0.111651	0.612665	-4.65849	Gnas
-0.293197	11.4738	-1.67721	0.111651	0.612665	-4.6585	Sult1a1
-0.300492	12.8633	-1.68154	0.110795	0.612665	-4.6524	Ptprn
-0.30727	10.899	-1.67815	0.111465	0.612665	-4.65717	Ehmt2
0.118015	12.8584	1.67607	0.111878	0.612756	-4.6601	Gpaa1
0.135067	14.0179	1.67487	0.112114	0.613472	-4.66177	Ptpra
-0.122746	13.649	-1.67459	0.112172	0.613472	-4.66218	Fam126b
-0.163219	16.0695	-1.67349	0.112391	0.614222	-4.66372	Pdxk
0.22725	13.8029	1.67212	0.112663	0.614367	-4.66563	Dagla
0.171778	13.853	1.67224	0.112638	0.614367	-4.66546	Pts
0.0948073	13.9299	1.67241	0.112606	0.614367	-4.66523	Emc1
0.354819	9.97558	1.67109	0.112868	0.614597	-4.66707	Ankrd27
-0.672954	13.0573	-1.67689	0.112837	0.614597	-4.66071	Kctd12.Kctd16
0.236774	11.8159	1.67062	0.112963	0.614664	-4.66773	Clcn2
0.580203	12.2088	1.67245	0.113355	0.615906	-4.66634	Ppil4
0.198148	12.8947	1.66891	0.113307	0.615906	-4.67014	Cryzl2
-0.117551	13.5917	-1.66819	0.11345	0.615975	-4.67113	Bcr
0.246076	12.2544	1.6672	0.113649	0.616613	-4.67252	Ccdc124
0.303905	13.7891	1.66666	0.113962	0.617019	-4.67358	Ufm1
0.141581	13.5599	1.6656	0.113971	0.617019	-4.67475	Ccdc22
-0.0883613	14.2909	-1.66618	0.113856	0.617019	-4.67395	Acot10.Acot9
0.131252	14.4489	1.66473	0.114146	0.617525	-4.67597	Erp44
-0.767315	12.7686	-1.67006	0.114295	0.617886	-4.67037	Col4a1
0.509567	15.3696	1.6681	0.114591	0.618341	-4.67295	Rab3a.Rab3d
0.121006	15.5339	1.66311	0.114475	0.618341	-4.67824	Clpp
-0.241698	16.4983	-1.66236	0.114627	0.618341	-4.67928	Slc12a5.Slc12a6
0.301841	16.8673	1.66337	0.114843	0.61859	-4.67849	Ak5
0.229897	11.8889	1.66092	0.11492	0.61859	-4.6813	Hacl1
-0.260938	12.0202	-1.66141	0.11482	0.61859	-4.68062	Rtn2
0.326456	15.8598	1.66008	0.115652	0.619371	-4.68329	Hebp1
0.26286	10.6831	1.65924	0.115261	0.619371	-4.68364	P4htm
0.128511	15.0991	1.65719	0.115679	0.619371	-4.68649	Mlec
0.0833384	16.3138	1.65878	0.115354	0.619371	-4.68428	Prep
-0.107807	16.4757	-1.65709	0.115699	0.619371	-4.68663	Ddx39b
-0.188345	14.963	-1.65686	0.115747	0.619371	-4.68696	Ntrk2.Ntrk3
-0.221709	18.7236	-1.65818	0.115476	0.619371	-4.68511	Ckb.Ckm
-0.317223	10.2213	-1.65811	0.11549	0.619371	-4.68521	Gorasp1
-0.508587	10.3221	-1.65656	0.115807	0.619371	-4.68737	Rnd2
1.11559	14.1866	1.66212	0.115897	0.619412	-4.68141	Kif5a.Kif5b
0.133067	13.1508	1.65525	0.116075	0.619673	-4.68919	Uvrag
-0.337549	11.6376	-1.65508	0.116111	0.619673	-4.68944	Csdc2
0.910528	9.51671	1.65184	0.116959	0.619854	-4.69419	Aspg
0.815835	11.3361	1.65621	0.116665	0.619854	-4.68898	St3gal5
0.312	10.7218	1.65417	0.116297	0.619854	-4.6907	Epha7
0.251807	11.4658	1.65043	0.117066	0.619854	-4.69589	Usp30
0.251623	10.81	1.65342	0.11645	0.619854	-4.69173	Rcbtb2
0.24313	11.6151	1.65027	0.117099	0.619854	-4.69611	Cers4
0.21066	11	1.65209	0.116723	0.619854	-4.69358	Smarcd3
0.159104	14.3024	1.65003	0.117149	0.619854	-4.69645	Gss
0.111565	15.9844	1.65032	0.11709	0.619854	-4.69605	Ppid
0.0898546	16.7425	1.65307	0.116524	0.619854	-4.69223	Cct2
-0.151434	15.4373	-1.64969	0.117218	0.619854	-4.69692	Lancl2
-0.151951	15.0733	-1.65115	0.116919	0.619854	-4.6949	Sh3bgrl2
-0.351222	11.0152	-1.6503	0.117094	0.619854	-4.69608	Syt6
0.520058	14.2735	1.64853	0.118585	0.619883	-4.70007	Aspa
0.478352	9.86486	1.64383	0.118435	0.619883	-4.70504	Fmr1.Fxr2
0.409321	10.7099	1.64252	0.118708	0.619883	-4.70685	Abca3
0.254245	12.0733	1.64655	0.11787	0.619883	-4.70128	Nfkb1
0.228729	12.0787	1.64469	0.118257	0.619883	-4.70386	Acad10
0.195869	19.0759	1.64699	0.117778	0.619883	-4.70067	Ncdn
0.187822	13.3295	1.64738	0.117698	0.619883	-4.70013	Gipc1
0.182224	14.73	1.6451	0.11817	0.619883	-4.70328	Mcu
0.150744	13.3392	1.64634	0.117914	0.619883	-4.70158	Ptrh2
0.126843	14.2027	1.64875	0.117414	0.619883	-4.69823	Fam210a
0.124663	13.3225	1.64806	0.117556	0.619883	-4.69918	Clcn3
0.108318	12.0661	1.6444	0.118317	0.619883	-4.70426	Kiaa1109
0.107653	13.6931	1.64621	0.117939	0.619883	-4.70174	Vps35l
0.0794461	15.7513	1.64294	0.118621	0.619883	-4.70628	Cct3
-0.133984	14.9669	-1.64323	0.118561	0.619883	-4.70588	Dynlrb1
-0.153365	12.5237	-1.64251	0.11871	0.619883	-4.70687	Magee1
-0.190541	11.1763	-1.64873	0.117417	0.619883	-4.69825	Prcp
-0.607321	11.6759	-1.6459	0.118537	0.619883	-4.70289	Egfr.Erbb4
0.15664	15.8554	1.64165	0.118891	0.620397	-4.70807	Ube2i
0.301939	13.2901	1.63968	0.119394	0.620866	-4.7109	Krit1
0.175742	13.826	1.6402	0.119194	0.620866	-4.71007	Rlbp1
0.156754	13.8676	1.63948	0.119345	0.620866	-4.71106	Purg
-0.493831	11.2827	-1.63951	0.119339	0.620866	-4.71102	Mbnl1.Mbnl3
-0.690792	11.9678	-1.64456	0.119155	0.620866	-4.70521	Ndufa4l2
0.239331	11.2128	1.63825	0.119603	0.620964	-4.71276	Cfap298
0.147282	12.7674	1.63834	0.119585	0.620964	-4.71264	Esyt2
0.136308	12.7323	1.63798	0.119661	0.620964	-4.71314	Ubr1
-0.145367	14.1346	-1.63735	0.119793	0.621218	-4.71401	Ralbp1
-0.342488	16.0921	-1.64015	0.119883	0.621255	-4.71103	Marcks
0.54747	14.3404	1.63371	0.121686	0.621308	-4.72044	Glrx
0.323691	11.2093	1.63548	0.120186	0.621308	-4.71658	Grb14
0.318657	10.435	1.63438	0.12042	0.621308	-4.71811	Serpinf1
0.314546	12.4204	1.62943	0.12147	0.621308	-4.72493	Nfix
0.274332	12.6583	1.62888	0.121587	0.621308	-4.72569	Serinc1
0.243845	19.1261	1.6303	0.121351	0.621308	-4.72382	Hspa1l.Hspa2.Hspa8
0.197981	12.803	1.62948	0.121458	0.621308	-4.72485	Apool
0.166253	15.9711	1.62829	0.121713	0.621308	-4.7265	Rpl22
0.138356	13.5731	1.63024	0.121296	0.621308	-4.72381	Capn1
0.136628	14.0523	1.63122	0.121088	0.621308	-4.72246	Erc1
0.135384	13.2677	1.6301	0.121328	0.621308	-4.72401	Galk2
0.120969	14.4481	1.62939	0.121477	0.621308	-4.72498	Gdap1
0.107172	20.203	1.63343	0.12062	0.621308	-4.71942	Aldoa
-0.085443	14.0231	-1.63509	0.120269	0.621308	-4.71713	Arhgef7
-0.0963263	15.9762	-1.63647	0.119978	0.621308	-4.71523	Dmtn
-0.19001	15.3324	-1.63337	0.120632	0.621308	-4.7195	Pak1.Pak2.Pak3
-0.2459	14.9927	-1.63433	0.120432	0.621308	-4.71818	Vat1
-0.343728	13.9087	-1.63307	0.121234	0.621308	-4.72059	Rab3b
-0.34456	10.779	-1.63271	0.120772	0.621308	-4.7204	Phactr3
-0.402836	10.7741	-1.62904	0.121552	0.621308	-4.72546	Grp
-0.484848	13.6092	-1.63534	0.1212	0.621308	-4.71804	Pde10a
-0.689409	10.7039	-1.63557	0.120363	0.621308	-4.71672	Kat7
0.342592	11.7979	1.62687	0.122015	0.622253	-4.72845	Heatr3
0.331332	11.2317	1.62547	0.122315	0.622253	-4.73037	Atp9b
0.183698	13.7351	1.62504	0.122407	0.622253	-4.73096	Gria2.Gria3.Gria4
0.119945	12.845	1.62584	0.122235	0.622253	-4.72986	Fmnl2
-0.209881	11.5429	-1.62471	0.122478	0.622253	-4.73142	Tcof1
-0.381389	10.4629	-1.62565	0.122276	0.622253	-4.73012	Mavs
-0.451289	10.1017	-1.62511	0.122392	0.622253	-4.73087	Rbm15b
0.432301	10.3985	1.62129	0.123214	0.62346	-4.73611	Mgst1
0.384948	14.0831	1.62559	0.123051	0.62346	-4.73113	Cpne2
0.292851	10.9815	1.62219	0.123019	0.62346	-4.73487	Nelfcd
0.168734	12.069	1.62273	0.122903	0.62346	-4.73413	Uprt
0.121702	14.6348	1.62221	0.123015	0.62346	-4.73484	Acadvl
-0.141987	14.1716	-1.62148	0.123173	0.62346	-4.73585	Skt
0.623962	15.5498	1.62537	0.123561	0.624796	-4.73199	Ttr
0.162676	14.8068	1.61698	0.124146	0.62733	-4.74202	Mmut
-0.121975	14.1957	-1.6161	0.124336	0.627868	-4.74321	Diras1
0.232679	17.9048	1.61296	0.125021	0.628368	-4.74751	Camk2b.Camk2g
0.150174	15.0474	1.61309	0.124991	0.628368	-4.74733	Fkbp8
0.148368	13.0769	1.61435	0.124718	0.628368	-4.74562	Ccar1
0.116599	13.1127	1.61434	0.12472	0.628368	-4.74562	Ripor1
-0.111733	14.0961	-1.61401	0.124792	0.628368	-4.74608	Dip2b
-0.214673	13.3591	-1.61453	0.124678	0.628368	-4.74536	Mtmr6.Mtmr7
-0.608923	10.4735	-1.61352	0.124899	0.628368	-4.74675	Kcnt1
0.123458	15.2177	1.61255	0.125111	0.628399	-4.74808	Dbnl
0.291977	10.8581	1.61014	0.125638	0.628478	-4.75137	Pafah2
0.162857	13.8944	1.60917	0.12585	0.628478	-4.75268	Iqsec3
0.153342	16.0442	1.60903	0.12588	0.628478	-4.75287	Dnajc6.Gak
0.152751	11.9899	1.61048	0.125563	0.628478	-4.7509	Eif2a
0.116985	14.5858	1.60979	0.125714	0.628478	-4.75184	Wdr82
0.0849884	15.7282	1.61138	0.125366	0.628478	-4.74967	Psmd2
-0.138534	16.4029	-1.60909	0.125868	0.628478	-4.7528	Epb41l1
-0.31567	12.6758	-1.61147	0.125347	0.628478	-4.74955	Rcn1
-0.453782	14.797	-1.61433	0.125793	0.628478	-4.74685	Septin11.Septin6.Septin8
0.233884	11.4011	1.60855	0.125985	0.628586	-4.75352	Lrrc4
-0.174932	13.6128	-1.60683	0.126365	0.630062	-4.75588	Cacnb4
0.271463	11.8591	1.60625	0.126492	0.630226	-4.75666	Tnks
0.199661	11.6224	1.60592	0.126566	0.630226	-4.75712	Lamtor5
0.233895	13.9318	1.60502	0.126763	0.630373	-4.75834	Kcnip2
-0.166814	17.3205	-1.60527	0.126709	0.630373	-4.758	Cyc1
0.399653	11.8302	1.60404	0.126979	0.63103	-4.75967	Serinc5
0.166276	14.7198	1.60253	0.127315	0.632283	-4.76173	Ppfia2
0.192085	11.6215	1.60154	0.127535	0.632847	-4.76308	Dennd5a
-0.132938	12.7142	-1.60125	0.127598	0.632847	-4.76346	Stx16
0.16843	12.4867	1.59826	0.128264	0.633226	-4.76753	Unc119.Unc119b
0.123892	14.5279	1.59961	0.127962	0.633226	-4.76569	Pgls
0.0966174	14.5445	1.59862	0.128184	0.633226	-4.76704	Sec31a
-0.107825	13.5479	-1.59925	0.128043	0.633226	-4.76618	Mrps22
-0.19141	13.1188	-1.59963	0.12796	0.633226	-4.76567	Lin7c
-0.275088	14.2428	-1.60022	0.128022	0.633226	-4.76507	Arpp19.Ensa
-0.427536	9.63121	-1.59839	0.128235	0.633226	-4.76736	Senp2
0.165488	15.6237	1.59671	0.12861	0.633962	-4.76963	Pfkl.Pfkp
0.112431	16.0286	1.59646	0.128667	0.633962	-4.76998	Rpl4
-0.141802	17.2712	-1.59672	0.128607	0.633962	-4.76961	Ddah1
0.780361	15.4572	1.59964	0.129182	0.634525	-4.76693	Gfap.Krt73.Krt85
0.132914	13.1428	1.59406	0.129204	0.634525	-4.77322	Pomgnt2
0.113071	13.2381	1.5945	0.129106	0.634525	-4.77263	Metap2
-0.251633	11.4906	-1.59485	0.129027	0.634525	-4.77216	Ptgfrn
-0.469193	10.1137	-1.59535	0.128915	0.634525	-4.77148	Ptpru
0.216939	14.2683	1.59334	0.129365	0.634901	-4.7742	Nmral1
-0.16798	16.5458	-1.59142	0.129797	0.636607	-4.7768	Cd47
0.103527	15.6604	1.5908	0.129936	0.636873	-4.77763	Git1
0.196099	15.9933	1.59035	0.130039	0.636962	-4.77825	Gsn
0.148707	14.1365	1.58978	0.130166	0.63717	-4.77901	Csad
0.404478	11.6148	1.58744	0.130696	0.637188	-4.78218	Lpar1
0.345975	11.3498	1.58714	0.130764	0.637188	-4.78258	Fam210b
0.227546	10.922	1.58815	0.130535	0.637188	-4.78122	Vangl2
0.160802	13.6151	1.58688	0.130824	0.637188	-4.78294	Prickle2
0.160381	14.1901	1.58689	0.13082	0.637188	-4.78292	Elfn2
0.160189	18.0027	1.58921	0.130295	0.637188	-4.77978	Arpc4
0.148719	13.546	1.58677	0.130849	0.637188	-4.78309	Uap1l1
0.144476	13.3013	1.589	0.130343	0.637188	-4.78007	Thyn1
0.172229	13.3451	1.58576	0.131078	0.637889	-4.78445	Tns2.Tns3
0.512112	12.737	1.58916	0.131164	0.637896	-4.78069	Selenof
0.240992	17.2477	1.5841	0.131537	0.639295	-4.78677	Rala.Ralb
0.114037	13.4723	1.58284	0.131743	0.639881	-4.78839	Fxr1
-0.406553	15.8626	-1.58667	0.131855	0.640013	-4.78416	Dmxl1.Dmxl2
0.186161	14.8035	1.58073	0.132225	0.640128	-4.79123	Fah
0.161379	12.0272	1.58038	0.132305	0.640128	-4.7917	Anapc7
0.105259	13.8494	1.58071	0.132229	0.640128	-4.79125	Pigs
-0.427881	9.94667	-1.581	0.132164	0.640128	-4.79087	Casp8
-0.480539	10.3374	-1.5814	0.132071	0.640128	-4.79032	Tgfbi
0.392967	14.4822	1.58074	0.13309	0.640326	-4.79201	Serpinb1a
0.385461	10.727	1.57649	0.133199	0.640326	-4.79694	Snx32.Snx6
0.371977	11.7937	1.57735	0.133	0.640326	-4.79578	Mettl3
0.308474	13.1596	1.5775	0.133139	0.640326	-4.79573	Gpr37
0.26234	12.3726	1.57719	0.133037	0.640326	-4.796	Stx4
0.225595	12.1433	1.57835	0.132771	0.640326	-4.79444	Ptp4a2
0.0976914	15.0488	1.57833	0.132775	0.640326	-4.79446	Agk
0.0924688	12.848	1.57862	0.132708	0.640326	-4.79407	Mrpl15
-0.261704	18.249	-1.57886	0.132889	0.640326	-4.79397	Prdx1.Prdx4
-0.575779	10.8112	-1.57887	0.13265	0.640326	-4.79373	Grin3a
0.557594	13.6395	1.58094	0.133302	0.640412	-4.79198	Anln
0.0986462	14.0261	1.57547	0.133433	0.640633	-4.7983	Cdc42bpa
-0.128495	14.4514	-1.57424	0.133718	0.64118	-4.79996	Rab6b
-0.303496	15.1736	-1.57682	0.133655	0.64118	-4.79697	Trp53i11
-0.178536	12.9475	-1.57324	0.133948	0.64148	-4.8013	Dnajc30
-0.607416	9.98572	-1.57323	0.133951	0.64148	-4.80132	Dcun1d1.Dcun1d2
0.126681	14.794	1.57254	0.13411	0.641831	-4.80224	Erp29
0.255881	11.6769	1.57178	0.134286	0.642261	-4.80325	Pltp
0.435979	10.3357	1.57121	0.134418	0.642483	-4.80401	Fkbp9
-0.165536	13.7017	-1.5708	0.134513	0.64253	-4.80457	Wnk1.Wnk2.Wnk3
0.35161	10.4886	1.56907	0.134915	0.644041	-4.80688	Exosc1
-0.121736	15.9982	-1.56862	0.13502	0.644132	-4.80749	Fahd2
0.504033	11.8229	1.56947	0.135172	0.644209	-4.80665	Comtd1
-0.160811	12.2908	-1.56782	0.135208	0.644209	-4.80856	Rps6ka3
-0.266719	13.1635	-1.56719	0.135353	0.644493	-4.8094	Prune2
0.418141	14.3299	1.57002	0.135678	0.645223	-4.80646	Rhog
0.159198	16.1514	1.56586	0.135665	0.645223	-4.81118	Tmem30a
0.196537	11.7957	1.56386	0.136132	0.645747	-4.81385	Zw10
-0.0985905	13.8602	-1.56404	0.136092	0.645747	-4.81362	Fn3k
-0.146906	12.4476	-1.56398	0.136106	0.645747	-4.8137	Ptprf
-0.296833	10.6151	-1.56468	0.135941	0.645747	-4.81276	Prorp
0.0949577	16.9832	1.56267	0.136412	0.646257	-4.81544	Nrcam
-0.128497	14.6818	-1.56303	0.136328	0.646257	-4.81497	Mark2
0.575096	10.0861	1.56155	0.136676	0.64669	-4.81694	Ythdf2
0.270089	14.9485	1.56317	0.136599	0.64669	-4.81503	Map1lc3a
0.232908	11.9023	1.56094	0.13682	0.646964	-4.81776	Jph1
0.158786	13.0356	1.56056	0.136908	0.646976	-4.81826	Hectd3
-0.140507	18.1956	-1.5593	0.137206	0.647975	-4.81994	Syngr1
0.140601	18.6312	1.55893	0.137293	0.647978	-4.82043	Prdx6
0.175428	16.0641	1.5574	0.137654	0.648867	-4.82247	Eif5a.Eif5a2
-0.394661	13.3595	-1.56051	0.137634	0.648867	-4.81891	Cacna2d1.Cacna2d2
0.410144	10.3288	1.5559	0.138011	0.650143	-4.82448	Psme4
0.225095	12.3298	1.55341	0.138602	0.651837	-4.82778	Nt5c1a
0.188331	14.4363	1.55107	0.139161	0.651837	-4.8309	Chgb
0.182284	14.1706	1.55043	0.139315	0.651837	-4.83175	Ntng2
0.180897	12.9763	1.55064	0.139263	0.651837	-4.83146	Pigk
0.173953	14.1159	1.55274	0.138762	0.651837	-4.82867	Armc6
0.130205	15.9605	1.55029	0.139348	0.651837	-4.83193	Psma4
0.120666	16.3789	1.54965	0.139499	0.651837	-4.83277	Anxa7
-0.140003	13.626	-1.5499	0.13944	0.651837	-4.83245	Trim9
-0.14841	11.7683	-1.55221	0.138888	0.651837	-4.82938	Gopc
-0.150148	13.1381	-1.55111	0.13915	0.651837	-4.83083	Nt5c3b
-0.154277	12.7379	-1.55317	0.138659	0.651837	-4.8281	Mapk9
-0.333676	9.79914	-1.55041	0.139319	0.651837	-4.83177	Bfar
-0.408578	15.4995	-1.55799	0.138498	0.651837	-4.82246	Dlg1.Dlg4
-0.435395	13.9701	-1.55329	0.139612	0.651958	-4.82869	Syt2
0.826487	17.0608	1.55337	0.139834	0.652263	-4.82876	Tubb2a.Tubb2b.Tubb4b
0.0900613	12.9801	1.54782	0.139938	0.652263	-4.8352	Gcn1
-0.0776467	19.2713	-1.54785	0.139932	0.652263	-4.83517	Pgk1.Pgk2
0.830694	17.5534	1.54995	0.14065	0.653457	-4.83328	Gstm1.Gstm2.Gstm4.Gstm7
0.467069	10.7771	1.5445	0.140737	0.653457	-4.8396	Engase
-0.134681	14.7832	-1.54462	0.14071	0.653457	-4.83945	Hibadh
-0.188508	13.9205	-1.54565	0.14046	0.653457	-4.83808	Srpk1.Srpk2
-0.202502	10.8403	-1.54573	0.140441	0.653457	-4.83797	Top3b
-0.339167	11.0986	-1.54495	0.140628	0.653457	-4.839	Scaf8
-0.345964	11.2	-1.54423	0.140804	0.653457	-4.83997	Cystm1
-0.147784	12.0898	-1.54347	0.140986	0.653901	-4.84097	Acvr1b
0.696022	10.9187	1.54467	0.141153	0.654272	-4.83971	Polr3d
0.137564	12.3792	1.54202	0.141337	0.654317	-4.84289	Scly
-0.198786	10.9052	-1.54211	0.141316	0.654317	-4.84277	Ptprk
0.101427	14.5988	1.54099	0.141586	0.655065	-4.84425	Iars1
0.321346	10.9707	1.54007	0.14181	0.655698	-4.84547	Dimt1
-0.532105	10.5362	-1.53947	0.141955	0.655964	-4.84626	Arhgap6
0.566405	11.9539	1.53959	0.142632	0.656717	-4.84658	Plekhb1
0.192761	13.4939	1.5353	0.142972	0.656717	-4.85176	Myh11.Myh9
0.157002	14.0205	1.53721	0.142506	0.656717	-4.84924	Lman2l
0.142329	13.2813	1.5343	0.143217	0.656717	-4.85308	Eps15
0.140098	15.9741	1.53593	0.142818	0.656717	-4.85093	Gpd1
0.12758	16.423	1.53791	0.142335	0.656717	-4.84832	Aldh7a1
0.115611	15.6196	1.53415	0.143252	0.656717	-4.85327	Ndrg4
0.11073	15.5135	1.53448	0.143173	0.656717	-4.85284	Hyou1
-0.121553	13.7206	-1.53786	0.142347	0.656717	-4.84838	Sh3kbp1
-0.129581	15.5682	-1.53423	0.143234	0.656717	-4.85317	Impact
-0.164349	12.1146	-1.53414	0.143255	0.656717	-4.85329	Lrrc4c
-0.230964	13.389	-1.53529	0.142974	0.656717	-4.85177	Gria4
-0.299301	11.8557	-1.53494	0.14306	0.656717	-4.85224	Nacc1
0.119619	14.3172	1.53311	0.143507	0.657072	-4.85464	Aacs
-0.186694	12.7066	-1.53334	0.143451	0.657072	-4.85434	Serpini1
-1.31696	11.599	-1.53697	0.143785	0.65794	-4.85037	Th
0.526426	9.55035	1.53148	0.143908	0.658103	-4.85679	Rbm4
0.117988	14.3647	1.53006	0.144256	0.658118	-4.85865	Vcam1
-0.130223	16.8933	-1.53011	0.144245	0.658118	-4.85859	Cltb
-0.138368	17.9908	-1.53004	0.144262	0.658118	-4.85869	Vapa
-0.168666	12.6364	-1.53042	0.144167	0.658118	-4.85818	Sdk2
-0.0893797	14.5908	-1.52843	0.144657	0.658722	-4.86079	Ppm1a
-0.124065	13.0977	-1.52861	0.144614	0.658722	-4.86056	Ptcd3
-0.71074	12.3932	-1.53369	0.144487	0.658722	-4.85461	Uri1
0.527499	11.3468	1.52752	0.145066	0.659383	-4.86211	Hyi
0.252657	10.2353	1.5273	0.144939	0.659383	-4.86229	Tulp3
0.145324	14.1618	1.5269	0.145036	0.659383	-4.86281	Fahd1
0.168554	13.4232	1.52595	0.145272	0.659728	-4.86406	Aamdc
0.125961	14.303	1.52576	0.145318	0.659728	-4.8643	Myh14
-0.184825	12.5442	-1.52534	0.145422	0.659802	-4.86485	Shtn1
0.194185	11.044	1.52447	0.145639	0.65999	-4.866	Tbc1d1
-0.211103	11.7317	-1.52457	0.145614	0.65999	-4.86586	Eogt
0.420248	9.86621	1.52302	0.146	0.660194	-4.8679	Trpc1
0.291562	11.7719	1.52287	0.146036	0.660194	-4.86809	Rtn4rl1
0.135036	12.2375	1.52391	0.145778	0.660194	-4.86673	Enpp5
0.0711511	15.9562	1.52354	0.145869	0.660194	-4.86721	Eif4e
-0.118851	14.0694	-1.52126	0.146437	0.661608	-4.8702	Dlgap2
0.686341	14.0469	1.52478	0.146782	0.662126	-4.86633	Hnrnpf.Hnrnph1
0.62119	9.73194	1.51809	0.14723	0.662126	-4.87435	Clic4.Clic5.Clic6
0.438439	12.1685	1.51953	0.147257	0.662126	-4.87269	Alg9
0.325431	12.3036	1.51864	0.147092	0.662126	-4.87363	Stim1.Stim2
0.187924	13.8194	1.52033	0.146668	0.662126	-4.87142	Rpl34
0.158845	12.73	1.51801	0.14725	0.662126	-4.87446	Sdf2
-0.365112	16.4366	-1.52281	0.146914	0.662126	-4.86868	Ly6h
-1.0806	12.888	-1.52454	0.146839	0.662126	-4.86663	Myh8
0.566116	11.2499	1.51659	0.147865	0.662129	-4.87645	Tmem88b
0.180993	12.2173	1.51732	0.147421	0.662129	-4.87535	Grk6
0.0884346	15.8951	1.51476	0.148064	0.662129	-4.87869	Dnaja1
0.0873414	15.8332	1.51428	0.148184	0.662129	-4.87932	Psmd11
-0.113876	16.3001	-1.51491	0.148027	0.662129	-4.8785	Dync1li1
-0.128088	18.2417	-1.51697	0.14751	0.662129	-4.87581	Pura
-0.134402	16.3256	-1.51446	0.148141	0.662129	-4.87909	Hnrnpd
-0.161724	14.6197	-1.51474	0.148069	0.662129	-4.87872	Phactr1
-0.358136	12.4984	-1.51682	0.147742	0.662129	-4.87612	Npy
-0.516761	10.2425	-1.51411	0.148227	0.662129	-4.87954	Timm17a
-0.534188	9.38931	-1.51687	0.147536	0.662129	-4.87595	Rpe
0.502495	15.6285	1.51836	0.148324	0.662166	-4.87466	Ermn
0.273237	10.8022	1.51133	0.148931	0.664087	-4.88318	Abl1.Abl2
-0.247432	18.0343	-1.51243	0.148857	0.664087	-4.88185	Rab3d
0.550254	10.8897	1.51023	0.149209	0.664143	-4.88461	Ppp1cb.Ppp1cc
0.272436	15.882	1.51233	0.149069	0.664143	-4.88208	Gng2
0.100738	15.7236	1.51053	0.149132	0.664143	-4.88421	Adk
0.125662	12.3721	1.50918	0.149475	0.664779	-4.88597	Dock1
0.102159	14.7385	1.50897	0.149529	0.664779	-4.88625	Acsl4
-0.210649	12.5647	-1.50785	0.149812	0.665602	-4.8877	Rcan2
-0.23829	15.2143	-1.50815	0.149891	0.665602	-4.88739	Macroh2a2
0.463853	14.7933	1.51105	0.15012	0.665829	-4.88413	Bcas1
0.238614	12.9367	1.50679	0.150082	0.665829	-4.88908	Luzp1
0.431821	13.0409	1.50856	0.150407	0.665881	-4.88718	Rem2
0.296388	10.5557	1.50381	0.150841	0.665881	-4.89295	Adal
0.153133	12.6677	1.50461	0.150638	0.665881	-4.89192	Ssh2
0.14579	13.385	1.50587	0.150316	0.665881	-4.89028	Hnrnpf
0.107342	15.1353	1.50478	0.150593	0.665881	-4.89169	Spr
0.0981637	15.3419	1.50382	0.150839	0.665881	-4.89294	Trim3
-0.126102	13.4583	-1.50494	0.150554	0.665881	-4.89149	Fam131b
-0.329701	14.0477	-1.50633	0.150831	0.665881	-4.89	Grm2.Grm3
0.321391	11.5123	1.50212	0.151273	0.666921	-4.89514	Sidt2
0.258959	11.6975	1.50185	0.151343	0.666921	-4.89549	Frmpd4
0.098104	16.1542	1.50225	0.151242	0.666921	-4.89498	Rpl21
0.139303	12.7831	1.50118	0.151514	0.667282	-4.89636	Ranbp10
0.446083	8.75687	1.50066	0.151648	0.667483	-4.89703	Nat9
-0.252292	10.6697	-1.50021	0.151762	0.667595	-4.89761	Dner
0.160594	11.7661	1.49908	0.152054	0.667611	-4.89908	Ttc38
0.111264	15.2419	1.49925	0.152009	0.667611	-4.89886	Map4k4.Mink1.Tnik
-0.230608	12.4786	-1.4995	0.151946	0.667611	-4.89854	Nectin1
-0.27951	11.4571	-1.49882	0.152122	0.667611	-4.89942	Slc35g2
0.19548	11.8202	1.49799	0.152334	0.66815	-4.90049	Fut8
0.2518	17.7101	1.49844	0.152498	0.66848	-4.90004	Dynll1.Dynll2
0.387429	11.198	1.4942	0.153314	0.669068	-4.90539	Samhd1
0.34917	10.5926	1.49413	0.15333	0.669068	-4.90548	Ttc33
0.27155	10.7385	1.49368	0.153449	0.669068	-4.90607	Arrdc1
0.247955	11.9233	1.49339	0.153523	0.669068	-4.90644	Lamb1
0.191945	12.1842	1.49609	0.152826	0.669068	-4.90295	Enpp4
0.15056	14.668	1.49425	0.1533	0.669068	-4.90533	Mbnl2
-0.184284	12.3694	-1.49579	0.152903	0.669068	-4.90334	Tenm1
-0.231428	11.0425	-1.49368	0.153449	0.669068	-4.90607	Ascc1
-0.336896	11.7254	-1.49628	0.152776	0.669068	-4.90271	Lgmn
-0.463285	10.8561	-1.49469	0.153187	0.669068	-4.90476	Gpr17
-0.192651	11.5678	-1.49063	0.154241	0.671809	-4.91	Urgcp
0.464407	9.95634	1.48218	0.156453	0.672139	-4.92087	Tmem165
0.397819	12.3969	1.48485	0.156138	0.672139	-4.9176	Pls1
0.303258	10.6658	1.48107	0.156745	0.672139	-4.92229	Retreg3
0.229363	11.4702	1.48491	0.155736	0.672139	-4.91737	Plekha7
0.206559	9.86377	1.4869	0.155214	0.672139	-4.9148	Nol9
0.196684	10.946	1.48463	0.155808	0.672139	-4.91772	Ift172
0.192025	15.2332	1.48106	0.156748	0.672139	-4.92231	Psph
0.17372	16.439	1.48804	0.154916	0.672139	-4.91334	Gja1
0.16439	15.5716	1.48271	0.156314	0.672139	-4.92019	Lgals1
0.138225	12.7575	1.48837	0.15483	0.672139	-4.91291	Abhd4
0.137104	15.9591	1.48524	0.155648	0.672139	-4.91693	Atp8a1
0.121847	15.8792	1.48514	0.155674	0.672139	-4.91706	Oxr1
0.120291	13.9753	1.48116	0.156721	0.672139	-4.92217	Eml2
0.103347	15.5916	1.48627	0.155378	0.672139	-4.91561	Grb2
0.0872811	15.5894	1.48408	0.155954	0.672139	-4.91843	Bphl
0.0771472	17.0864	1.48441	0.155867	0.672139	-4.91801	Eloc
-0.0816832	15.3106	-1.48077	0.156824	0.672139	-4.92267	Afg3l2
-0.0893756	14.6061	-1.48382	0.15602	0.672139	-4.91876	Cse1l
-0.114373	16.0818	-1.4888	0.154718	0.672139	-4.91236	Tmem65
-0.127149	12.8491	-1.48821	0.154873	0.672139	-4.91312	Cacna1b
-0.144541	15.1077	-1.48731	0.155107	0.672139	-4.91428	Khdrbs1
-0.148322	12.4251	-1.48091	0.156787	0.672139	-4.9225	Snx16
-0.182569	14.3583	-1.48525	0.155646	0.672139	-4.91692	Ephx2
-0.188719	14.1027	-1.48378	0.156031	0.672139	-4.91881	Ccny
-0.189029	12.931	-1.48641	0.155342	0.672139	-4.91543	Nlgn4l
-0.316948	17.07	-1.49106	0.154835	0.672139	-4.90975	Epb41l1.Epb41l2.Epb41l3
-0.335911	12.6542	-1.48734	0.155291	0.672139	-4.91431	Lama5
-0.399037	12.5421	-1.48333	0.156645	0.672139	-4.91959	Smpdl3b
0.1544	13.0571	1.47978	0.157085	0.672249	-4.92394	Akap2
0.117726	14.8264	1.47966	0.157118	0.672249	-4.9241	Nrxn2.Nrxn3
-0.255958	10.8422	-1.47998	0.157034	0.672249	-4.9237	Hlcs
-0.317993	10.5624	-1.47809	0.157534	0.673647	-4.92612	Lrrc75a
0.531299	12.8455	1.47761	0.158709	0.674797	-4.92712	Pygb.Pygl
0.202797	14.6356	1.47312	0.158853	0.674797	-4.93247	Cyth3
0.195119	10.9234	1.47358	0.158731	0.674797	-4.93189	Itpr2
0.187792	14.4893	1.47268	0.158971	0.674797	-4.93304	Gng12
0.125877	14.1904	1.47292	0.158906	0.674797	-4.93273	Dhrs1
0.125166	13.2478	1.47439	0.158516	0.674797	-4.93085	Tmcc2
-0.100101	13.6302	-1.47343	0.158772	0.674797	-4.93208	Xpo7
-0.157618	12.77	-1.47575	0.158155	0.674797	-4.92912	Isca1
-0.183113	15.1881	-1.47578	0.158145	0.674797	-4.92907	Atl1.Atl2
-0.254192	10.0179	-1.47305	0.158872	0.674797	-4.93256	Tfeb
-0.264656	11.4307	-1.47293	0.158905	0.674797	-4.93272	Gabrd
-0.600985	11.4051	-1.47676	0.158412	0.674797	-4.92801	Cabp1
-0.626397	12.0841	-1.47775	0.158597	0.674797	-4.92692	Mapk8.Mapk9
0.572491	10.9845	1.47273	0.159139	0.675128	-4.93303	Syk
0.28368	10.4863	1.47121	0.159363	0.675316	-4.93491	Fbxw2
0.0903451	16.6	1.47144	0.159304	0.675316	-4.93463	Tcp1
-0.137697	13.4205	-1.47014	0.159651	0.675773	-4.93628	Adar
-0.19998	11.8878	-1.47029	0.15961	0.675773	-4.93609	Ube2j2
0.532067	10.5025	1.46967	0.159776	0.675921	-4.93688	Prdm8
0.105752	14.5185	1.46834	0.160134	0.676955	-4.93858	Dbt
-0.145899	15.716	-1.46743	0.160377	0.676955	-4.93973	Apoo
-0.155411	13.6324	-1.46708	0.160471	0.676955	-4.94018	Cpsf6
-0.296456	12.5758	-1.46715	0.160452	0.676955	-4.94009	Flnc
-0.466202	9.66161	-1.46806	0.160209	0.676955	-4.93893	Ifngr1
0.140852	14.569	1.46636	0.160664	0.677007	-4.94109	Bax
-0.11464	14.6103	-1.46659	0.160604	0.677007	-4.94081	Tsc22d1
0.30242	9.68527	1.46574	0.160832	0.677037	-4.94189	Wdcp
-0.16989	14.9802	-1.46542	0.16092	0.677037	-4.9423	Pafah1b3
-0.187422	11.9329	-1.46533	0.160942	0.677037	-4.9424	Psmd10
0.16162	11.5361	1.46489	0.16106	0.677124	-4.94296	Polr2a
-0.458755	10.6717	-1.46459	0.161143	0.677124	-4.94335	Ddx25
0.59859	11.1861	1.45769	0.163415	0.677492	-4.95223	Ptgr1
0.340451	11.0991	1.46301	0.16157	0.677492	-4.94536	Rab3il1
0.293084	10.4354	1.46066	0.162206	0.677492	-4.94835	Stk3
0.278919	10.8078	1.45612	0.163442	0.677492	-4.95411	Rabep2
0.272552	13.4815	1.45954	0.162691	0.677492	-4.94982	Agap1.Agap3
0.218115	11.5628	1.46031	0.162302	0.677492	-4.9488	Ikbkb
0.207546	12.0768	1.46215	0.161801	0.677492	-4.94645	Scrn2
0.200718	10.6975	1.45875	0.162725	0.677492	-4.95077	Wapl
0.167299	13.24	1.45897	0.162664	0.677492	-4.95049	Gba
0.137635	12.1504	1.45859	0.162769	0.677492	-4.95097	Thumpd3
0.108278	14.4086	1.45615	0.163433	0.677492	-4.95407	Eif3l
0.106914	13.5744	1.46248	0.161712	0.677492	-4.94603	Dpp3
0.0996512	15.0699	1.45773	0.163002	0.677492	-4.95206	Sec23a
0.0849782	17.0821	1.46285	0.161613	0.677492	-4.94557	Ugp2
-0.118478	14.3606	-1.45853	0.162784	0.677492	-4.95104	Mras
-0.121461	12.2915	-1.46323	0.16151	0.677492	-4.94508	Ik
-0.128043	15.8517	-1.45597	0.163482	0.677492	-4.95429	Ppme1
-0.132843	12.6391	-1.46243	0.161726	0.677492	-4.9461	Slitrk1
-0.135866	13.3555	-1.4604	0.162275	0.677492	-4.94867	Ppil1
-0.145335	14.8872	-1.45788	0.162962	0.677492	-4.95187	Wdr54
-0.187012	12.992	-1.4598	0.162439	0.677492	-4.94944	Ttyh3
-0.189644	16.4623	-1.46116	0.162071	0.677492	-4.94771	Tubb4b
-0.205994	11.5191	-1.45783	0.162976	0.677492	-4.95194	Dennd4c
-0.279633	10.7876	-1.45682	0.16325	0.677492	-4.95321	Casp1
-0.467469	11.4965	-1.45652	0.163486	0.677492	-4.95364	Eml1.Eml4.Eml5.Eml6
0.274586	12.0475	1.45552	0.163604	0.677608	-4.95486	Tmem201
0.17016	14.5097	1.45513	0.163712	0.677669	-4.95536	Hacd3
-0.418666	11.4333	-1.45481	0.163799	0.677669	-4.95576	Cul7.Cul9
0.482527	10.529	1.45307	0.164276	0.678091	-4.95797	Arl10
0.219357	14.2984	1.45364	0.164119	0.678091	-4.95724	Clic4
0.118836	14.5926	1.45393	0.16404	0.678091	-4.95687	Rabgap1.Rabgap1l
0.102267	13.4944	1.45279	0.164353	0.678091	-4.95832	Commd10
-0.198585	12.1159	-1.45342	0.16418	0.678091	-4.95752	Fhip1b
0.551709	16.0387	1.45515	0.164913	0.679223	-4.95566	Syn2.Syn3
0.126722	12.3105	1.45017	0.165072	0.679223	-4.96163	Bag4
0.0811485	16.0845	1.44982	0.16517	0.679223	-4.96207	Rpn1
-0.09794	12.71	-1.4511	0.164816	0.679223	-4.96045	Lmtk2
-0.107559	12.4722	-1.45039	0.165013	0.679223	-4.96136	Anapc1
-0.140482	13.3165	-1.4499	0.165148	0.679223	-4.96197	Uros
0.161848	11.8151	1.44909	0.165371	0.679677	-4.963	Itgam
0.230589	10.5463	1.44725	0.165877	0.680464	-4.96531	Pla2g6
0.200133	12.2111	1.44713	0.165912	0.680464	-4.96547	Tprkb
0.170659	12.2629	1.44782	0.165721	0.680464	-4.9646	Tbc1d23
0.162447	14.2799	1.44708	0.165925	0.680464	-4.96553	Ptma
0.38154	16.9669	1.449	0.166363	0.680775	-4.96334	Sirt2
0.213947	11.6361	1.44568	0.166313	0.680775	-4.96729	B2m
0.10576	17.763	1.44593	0.166244	0.680775	-4.96698	Gls
-0.148913	13.0728	-1.44572	0.166302	0.680775	-4.96724	Gys1
0.199184	17.6884	1.44461	0.166608	0.681407	-4.96864	Cplx2
0.477724	11.9963	1.4461	0.166721	0.681496	-4.96689	Ddr1
0.153737	11.52	1.44287	0.167092	0.68153	-4.97083	Bloc1s1
-0.0776967	17.2798	-1.4429	0.167083	0.68153	-4.97079	Arhgdia
-0.102079	14.0739	-1.44334	0.166962	0.68153	-4.97024	Inpp4a
-0.185284	12.3259	-1.44364	0.166879	0.68153	-4.96986	Sestd1
0.176249	12.0601	1.44229	0.167255	0.681822	-4.97156	Tmcc1
0.161658	11.2454	1.4412	0.167558	0.682154	-4.97293	Man2a2
-0.132031	15.3423	-1.44103	0.167605	0.682154	-4.97314	Maob
-0.609723	11.4268	-1.44322	0.167609	0.682154	-4.97053	Oxld1
0.175879	11.7377	1.44068	0.167703	0.682166	-4.97359	Arrb2
0.19491	12.5001	1.43993	0.167912	0.682648	-4.97453	Vps37a
0.203805	13.2251	1.43807	0.168431	0.683647	-4.97686	Ube2q1.Ube2q2
0.120333	16.4076	1.43808	0.168429	0.683647	-4.97685	Tecr
0.0931794	15.2851	1.43818	0.168401	0.683647	-4.97673	Fn3krp
0.195789	13.63	1.43712	0.168696	0.684271	-4.97805	Rab2b
-0.0842264	14.3699	-1.43687	0.168767	0.684271	-4.97836	Tomm40
0.375885	11.2551	1.43534	0.169197	0.684287	-4.98029	SMAKA_MOUSE
0.252458	11.1517	1.4351	0.169263	0.684287	-4.98058	Ptpn6
0.217869	12.6464	1.43631	0.168925	0.684287	-4.97907	Steap3
0.147897	15.4504	1.43615	0.168969	0.684287	-4.97927	Bcap31
0.0843029	15.772	1.43491	0.169318	0.684287	-4.98082	Eprs1
-0.816226	12.8634	-1.43965	0.16919	0.684287	-4.97511	Gna11.Gna14
0.127662	13.8869	1.43368	0.169662	0.684754	-4.98236	Hmgcs1
-0.197895	13.5717	-1.43354	0.169702	0.684754	-4.98253	Nrn1
-0.227404	12.5147	-1.4332	0.169798	0.684754	-4.98296	Pbdc1
-0.773128	12.6945	-1.43758	0.169769	0.684754	-4.9777	Actn1.Actn3.Actn4
0.0978706	13.932	1.43241	0.170021	0.685288	-4.98395	Hax1
0.578385	9.48868	1.42866	0.171079	0.685784	-4.98863	Slco1c1
0.534526	11.7826	1.43273	0.170544	0.685784	-4.98366	Clcn7
0.351803	11.4335	1.4281	0.171238	0.685784	-4.98933	Prkci.Prkcz
0.160357	14.2814	1.42946	0.170855	0.685784	-4.98764	Slc25a20
0.142808	12.8448	1.42968	0.170791	0.685784	-4.98736	Eml4
0.113288	14.9626	1.4281	0.171241	0.685784	-4.98934	Plxna4
0.106036	13.1433	1.42896	0.170994	0.685784	-4.98825	Wdr91
-0.127449	17.076	-1.42957	0.170824	0.685784	-4.9875	Acadl
-0.137838	12.1495	-1.43135	0.170321	0.685784	-4.98528	Rps6ka4
-0.19258	12.0703	-1.4283	0.171182	0.685784	-4.98908	Flrt2
-0.333059	10.2178	-1.42858	0.171105	0.685784	-4.98874	Gigyf1
-0.363153	10.9655	-1.42842	0.171149	0.685784	-4.98893	Iap
0.373904	11.0816	1.42619	0.171781	0.686485	-4.99171	Pbxip1
0.172011	12.7837	1.42716	0.171508	0.686485	-4.99051	Ppp2ca
0.0823307	18.2409	1.42623	0.17177	0.686485	-4.99166	Map1a
-0.134937	12.3039	-1.42658	0.171672	0.686485	-4.99123	Pak5
0.226265	13.7701	1.42549	0.171981	0.686552	-4.99259	Dnajc24
-0.288868	11.8115	-1.42557	0.171957	0.686552	-4.99248	Tmem126b
0.111606	17.5367	1.42369	0.172494	0.688235	-4.99483	Dbn1
0.288826	11.0572	1.42249	0.172836	0.688631	-4.99632	Pus7
0.251877	13.3093	1.42302	0.172686	0.688631	-4.99567	Nrp2
0.12585	16.0656	1.42238	0.172868	0.688631	-4.99646	Hmox2
1.12782	13.2717	1.42582	0.173086	0.688655	-4.99235	Ikzf3
0.183604	16.8024	1.42161	0.173089	0.688655	-4.99742	Nme2
0.135501	12.3496	1.4214	0.17315	0.688655	-4.99768	Unc80
1.12262	12.2002	1.42299	0.17389	0.689081	-4.99586	Ywhab.Ywhaq
0.174882	13.3637	1.41947	0.173701	0.689081	-5.00008	Ctps1.Ctps2
0.157654	11.8581	1.41933	0.173743	0.689081	-5.00026	Srsf4
0.117935	14.4552	1.42003	0.173542	0.689081	-4.99939	Plxna1
-0.358499	9.63061	-1.42065	0.173363	0.689081	-4.99861	Nes
-0.54702	12.7292	-1.42247	0.173899	0.689081	-4.99649	Hap1
-0.776288	11.7964	-1.42326	0.173718	0.689081	-4.99551	Col1a1
-0.203099	11.4228	-1.41792	0.174148	0.689704	-5.00201	Pik3r1
-0.212331	11.5497	-1.41694	0.17443	0.690153	-5.00322	Icmt
-0.286514	11.5795	-1.41688	0.174446	0.690153	-5.00329	Nop10
-0.117166	12.9853	-1.4164	0.174585	0.690341	-5.00389	Ttpal
0.219869	11.131	1.41535	0.174886	0.690645	-5.00519	Ap4e1
-0.157533	12.9922	-1.41546	0.174856	0.690645	-5.00506	Elmo1
-0.343049	10.2398	-1.41517	0.174938	0.690645	-5.00541	Dvl1
0.150819	12.2208	1.4144	0.175162	0.690806	-5.00637	Dnajb14
0.0837393	14.1694	1.41441	0.175159	0.690806	-5.00635	Exoc5
0.0981258	14.5866	1.41265	0.175668	0.691878	-5.00854	Aip
-0.171288	11.6351	-1.41257	0.175692	0.691878	-5.00864	Wac
-0.18166	14.0012	-1.4125	0.175711	0.691878	-5.00872	Mtnd5
0.324435	11.1748	1.41215	0.175814	0.69192	-5.00916	Sdc4
-0.213112	18.2357	-1.41181	0.175975	0.692194	-5.00958	Ckmt1.Ckmt2
0.410312	19.1247	1.41259	0.176782	0.69297	-5.00871	Plp1
0.29962	11.6638	1.40754	0.177153	0.69297	-5.01485	Arhgef10
0.248926	12.5214	1.40697	0.177319	0.69297	-5.01555	Ttc8
0.238185	11.1765	1.40948	0.176587	0.69297	-5.01245	Ubac2
0.224056	11.368	1.40881	0.176782	0.69297	-5.01328	Ift140
0.16475	12.4369	1.40672	0.177393	0.69297	-5.01586	Kif5b.Kif5c
0.138587	13.1581	1.40847	0.176882	0.69297	-5.0137	Ctsa
0.138138	12.0835	1.40647	0.177464	0.69297	-5.01617	Memo1
0.137997	16.6995	1.40676	0.177381	0.69297	-5.01581	Etfa
0.133855	14.488	1.40718	0.177258	0.69297	-5.01529	Pak2.Pak3
0.126205	14.7293	1.40742	0.177188	0.69297	-5.015	Acsf2
0.100689	12.585	1.40857	0.176852	0.69297	-5.01358	Smc3
-0.105895	12.6125	-1.40876	0.176797	0.69297	-5.01334	Ecsit
-0.213061	11.8116	-1.40722	0.177245	0.69297	-5.01524	Arhgap33
0.346236	9.35556	1.40491	0.177922	0.694037	-5.0181	Ifitm3
0.285348	11.6175	1.40459	0.178015	0.694037	-5.01849	Sos1.Sos2
-0.792654	13.5487	-1.40881	0.177975	0.694037	-5.01337	Casq2
0.178329	13.5849	1.40377	0.178253	0.694605	-5.01949	Pon2
0.123408	12.2597	1.40305	0.178467	0.695076	-5.02039	Pelo
0.322684	9.92932	1.39837	0.179844	0.695313	-5.02614	Abhd17a
0.19075	14.1896	1.39785	0.179995	0.695313	-5.02677	Nudt10.Nudt11
0.181367	12.4718	1.40087	0.179105	0.695313	-5.02306	Slc9a7
0.171649	11.6281	1.39866	0.179756	0.695313	-5.02578	Serhl
0.143295	16.2491	1.40104	0.179057	0.695313	-5.02286	Mtch2
0.122728	12.2712	1.39857	0.179785	0.695313	-5.0259	Capn7
-0.105478	15.204	-1.40111	0.179036	0.695313	-5.02277	Prkaca
-0.123765	12.502	-1.40002	0.179356	0.695313	-5.02411	Ppp1r8
-0.128075	17.8567	-1.39984	0.17941	0.695313	-5.02433	Atp2b1.Atp2b2.Atp2b4
-0.130688	18.494	-1.39781	0.180009	0.695313	-5.02683	Atp1a1.Atp1a2.Atp1a3.Atp4a
-0.139108	14.7167	-1.39883	0.179706	0.695313	-5.02557	Sumo1
-0.227554	11.4923	-1.39859	0.179777	0.695313	-5.02586	Wls
-0.267922	9.74072	-1.4025	0.178628	0.695313	-5.02106	Arid1a.Arid1b
-0.281432	11.6237	-1.4007	0.179157	0.695313	-5.02328	Selenow
-0.431693	10.5879	-1.40019	0.179305	0.695313	-5.0239	Virma
-0.480414	9.2634	-1.39838	0.17984	0.695313	-5.02612	Zfyve19
0.193909	16.6412	1.39722	0.180183	0.695626	-5.02755	Prps1
0.118104	16.6352	1.3967	0.180337	0.695863	-5.02819	Abi1
-0.278838	10.8435	-1.39469	0.180932	0.6978	-5.03065	Zmym3
0.161944	12.1776	1.39406	0.181118	0.697803	-5.03142	Mrs2
-0.115177	13.049	-1.39421	0.181074	0.697803	-5.03124	Abcb1a
0.262679	11.6489	1.3934	0.181316	0.698206	-5.03223	Diablo
0.0990613	16.4827	1.39132	0.181932	0.700221	-5.03477	Dpp6
0.337869	11.0089	1.39095	0.182042	0.700284	-5.03522	Chac2
0.146535	12.8234	1.39038	0.182213	0.700584	-5.03592	Smarca4
0.776374	12.6974	1.39358	0.182447	0.701032	-5.03202	Slc15a2
0.0881888	15.9276	1.38936	0.182517	0.701032	-5.03716	Psmb4
0.221906	16.9999	1.38806	0.183086	0.701066	-5.03876	Hpca.Hpcal1
0.139504	15.7535	1.3881	0.182895	0.701066	-5.03871	Pycr3
0.123337	13.845	1.38746	0.183085	0.701066	-5.03948	Map7d2
0.101682	13.1549	1.38782	0.182979	0.701066	-5.03905	Dgkq
-0.10554	15.1864	-1.38866	0.182728	0.701066	-5.03803	Ergic1
-0.246964	13.4195	-1.38875	0.182765	0.701066	-5.03792	Tiam1
0.0864006	17.241	1.38712	0.183189	0.701103	-5.03991	Acot7
-0.177647	11.7747	-1.38662	0.183337	0.701313	-5.04051	Mdga2
0.155634	12.1804	1.38551	0.18367	0.702229	-5.04186	Tmem177
0.326935	11.7964	1.38419	0.184069	0.70268	-5.04348	Shmt1
0.110481	15.796	1.38455	0.18396	0.70268	-5.04304	Rpl8
-0.276175	11.782	-1.38435	0.184019	0.70268	-5.04328	Arhgap31
-0.155065	14.2177	-1.38369	0.184218	0.702894	-5.04409	Myl12b.Myl9
0.1855	16.3307	1.38301	0.184422	0.703211	-5.04491	Hspa2
0.102035	13.2246	1.38217	0.184676	0.703211	-5.04593	Eif3g
-0.144546	14.3747	-1.38262	0.184539	0.703211	-5.04538	Sh3gl3
-0.321534	11.7615	-1.38239	0.18461	0.703211	-5.04567	Cpne9
0.279865	11.8562	1.38153	0.184869	0.703232	-5.04672	Atxn3
0.117879	12.6342	1.38122	0.184963	0.703232	-5.04709	Glb1
-0.14932	20.4093	-1.38128	0.184944	0.703232	-5.04702	Ckb
0.123969	12.6453	1.38089	0.185061	0.703252	-5.04749	Acp6
-0.0964222	14.3186	-1.38052	0.185173	0.703319	-5.04794	Lmtk3
0.348167	12.2962	1.37898	0.185829	0.703723	-5.04981	Sytl5
0.26988	11.5763	1.37811	0.185904	0.703723	-5.05087	Gnpat
0.165581	12.0692	1.37845	0.185799	0.703723	-5.05045	Crppa
0.133316	14.3815	1.37888	0.185669	0.703723	-5.04993	Vps41
0.127766	15.7867	1.37815	0.185891	0.703723	-5.05082	Naxe
0.124973	13.4221	1.379	0.185633	0.703723	-5.04979	Pgbd5
-0.14677	11.9222	-1.37801	0.185935	0.703723	-5.051	Amfr
0.339797	11.6694	1.37717	0.186188	0.704184	-5.05201	Trpc4
-0.163105	16.4307	-1.37699	0.186244	0.704184	-5.05223	Gad2
0.214329	11.5278	1.37536	0.186739	0.704551	-5.05421	Tor1b
0.172322	13.4264	1.37512	0.186811	0.704551	-5.05449	Foxk1
0.146836	11.8669	1.3761	0.186513	0.704551	-5.05331	Msi1
0.118813	12.5191	1.376	0.186544	0.704551	-5.05343	Usp19
-0.352258	11.7855	-1.37555	0.186681	0.704551	-5.05397	Chchd1
-0.154606	12.5433	-1.3747	0.186941	0.704687	-5.05501	Paip1
0.126331	17.5898	1.37356	0.187288	0.705032	-5.05639	Ywhah
0.118447	14.6539	1.37347	0.187314	0.705032	-5.05649	Ube2k
-0.158855	12.4039	-1.37394	0.187171	0.705032	-5.05592	Mtrfr
0.572535	10.4033	1.36722	0.189284	0.705282	-5.06404	Zdhhc8
0.465681	10.4283	1.37115	0.188024	0.705282	-5.0593	Gpkow
0.305886	10.51	1.36607	0.189581	0.705282	-5.06543	Zhx2
0.260681	11.0668	1.36832	0.188891	0.705282	-5.06272	Arhgef10.Arhgef10l
[truncated: 5,510 more rows]

## Sheet: limma_AD-WT (Con)
logFC	AveExpr	t	P.Value	adj.P.Val	B	protein
1.29277	18.1531	6.25841	9.76711e-06	0.0733412	2.8572	App
-0.625308	13.6756	-5.74791	2.29631e-05	0.0862149	2.24252	Rapgef5
1.70718	12.4146	4.23296	0.000613799	0.233722	-0.298889	Vtn
0.819435	10.8278	4.40755	0.000378405	0.233722	0.0809627	Sh2d3c
0.737955	10.8422	4.15902	0.000647586	0.233722	-0.347091	Hlcs
0.679454	14.2012	4.7171	0.000194951	0.233722	0.604156	Hmgcl
0.637119	12.9094	4.14384	0.000669266	0.233722	-0.373436	Clcn6
0.411298	12.54	4.18613	0.000610631	0.233722	-0.300115	Zdhhc17
0.389269	13.764	4.3902	0.000392822	0.233722	0.0512861	Dock9
0.321966	13.1669	4.10583	0.000726817	0.233722	-0.439482	Vps16
-0.183331	15.7528	-4.15435	0.00065418	0.233722	-0.355195	Eif4a1
-0.278097	13.0884	-4.43274	0.000358425	0.233722	0.123981	Rictor
-0.280312	16.1542	-4.1838	0.000613718	0.233722	-0.304144	Rpl21
-0.312596	15.7255	-4.07441	0.000778139	0.233722	-0.494164	Abi1.Abi2
-0.354188	12.9131	-4.13095	0.000688254	0.233722	-0.395826	Eif2b5
-0.357561	14.981	-4.21682	0.000571348	0.233722	-0.246999	Olfm1
-0.501354	11.8877	-4.3804	0.000401208	0.233722	0.0345156	Rmnd5a
-0.526527	13.2648	-4.49352	0.000314509	0.233722	0.227478	Rhot1.Rhot2
-0.529044	12.4674	-4.08376	0.000762502	0.233722	-0.47789	Ctbp2
-0.630699	12.1683	-4.07698	0.000773805	0.233722	-0.489686	Polr2i
-0.651768	13.29	-4.08833	0.000754965	0.233722	-0.469928	Smarcd1.Smarcd3
-0.671176	10.0003	-4.08887	0.000754078	0.233722	-0.468985	Unkl
-0.686207	11.7818	-4.67065	0.000215244	0.233722	0.526434	Pag1
-1.02507	14.241	-4.38761	0.000431501	0.233722	-0.020168	Prmt3
-1.64566	11.868	-5.05012	0.000102106	0.233722	1.10691	Wasf1.Wasf2
-0.425969	17.6906	-3.9966	0.000921546	0.26615	-0.629926	Capza1.Capza2
0.866398	14.252	3.93133	0.00112593	0.292223	-0.78642	C1qc
0.822934	11.6006	3.91878	0.00109159	0.292223	-0.766113	Cnnm1
0.744781	12.7109	3.90347	0.00112858	0.292223	-0.792944	Pex11b
2.2017	12.2793	3.61044	0.0023376	0.295298	-1.37094	Myh1.Myh8
2.1263	11.8615	3.60849	0.00233074	0.295298	-1.36938	Myh1.Myh3.Myh4.Myh6.Myh7
2.0718	12.7422	3.60635	0.00235789	0.295298	-1.37793	Myh1
1.74023	12.5838	3.70175	0.00191505	0.295298	-1.21048	Myh7
1.73778	12.9147	3.80638	0.00154473	0.295298	-1.03654	Myh6.Myh7
1.59466	13.2316	3.59154	0.00243294	0.295298	-1.40328	Tnni2
1.53366	12.8044	3.6098	0.0023243	0.295298	-1.36714	Myl2
1.51518	13.3616	3.61768	0.0023021	0.295298	-1.35856	Myh1.Myh3.Myh4.Myh6.Myh7.Myh7b.Myh8
1.3563	15.0578	3.745	0.00175868	0.295298	-1.14109	Myl1.Myl4
1.35416	15.1614	3.88221	0.0013147	0.295298	-0.906885	Ckm
1.34851	11.3728	3.56544	0.0024133	0.295298	-1.40434	Slc12a7
1.32167	15.0473	3.66539	0.00208109	0.295298	-1.27698	Mylpf
1.25739	14.5813	3.61704	0.00229566	0.295298	-1.35678	Myl1
1.12418	14.5581	3.64608	0.00215191	0.295298	-1.30484	Tpm2
1.01409	10.1362	3.54336	0.00247291	0.295298	-1.42696	Slc2a6
0.890627	10.4577	3.62688	0.00206174	0.295298	-1.27963	Pacc1
0.468801	12.7066	3.75294	0.00156658	0.295298	-1.05748	Serpini1
0.360986	14.0123	3.62587	0.00206629	0.295298	-1.28142	Fbxo2
0.356119	15.1681	3.56032	0.00238329	0.295298	-1.39704	Phf24
0.298068	13.0744	3.59324	0.00221846	0.295298	-1.33897	Tmem63b
-0.242219	13.0892	-3.53847	0.00249941	0.295298	-1.4356	Smarca2.Smarca4
-0.363465	13.9782	-3.57593	0.00230366	0.295298	-1.3695	Eny2
-0.365297	12.41	-3.58714	0.00224812	0.295298	-1.34973	Maged1
-0.383205	15.3131	-3.82416	0.0013414	0.295298	-0.932195	Nap1l1
-0.408001	12.6107	-3.53421	0.00252269	0.295298	-1.44312	Spcs3
-0.416622	11.9868	-3.60172	0.00217785	0.295298	-1.324	Aktip
-0.431247	12.9992	-3.52113	0.00259551	0.295298	-1.46619	Wdr45b
-0.437696	11.5624	-3.83792	0.00130179	0.295298	-0.908016	Pik3cb
-0.465962	11.7585	-3.66171	0.00191107	0.295298	-1.2182	Cnot7
-0.544821	13.2251	-3.74709	0.00158666	0.295298	-1.06777	Ube2q1.Ube2q2
-0.574538	14.133	-3.85945	0.00124215	0.295298	-0.870199	Plcxd3
-0.587003	12.4903	-3.52341	0.00258264	0.295298	-1.46216	Dcaf8
-0.662239	11.18	-3.5483	0.00244647	0.295298	-1.41825	Wdr35
-0.828156	16.6874	-3.58247	0.0024028	0.295298	-1.39695	Mapk10.Mapk11.Mapk12.Mapk14.Mapk8.Mapk9
-0.883302	10.7717	-3.59127	0.002228	0.295298	-1.34244	Syvn1
-0.90859	12.9567	-3.77544	0.00154486	0.295298	-1.04283	Serpinc1
-0.941522	10.8186	-3.71243	0.00171114	0.295298	-1.12882	Pon3
0.307348	12.6342	3.51019	0.00265801	0.296878	-1.48549	Glb1
0.235122	15.6139	3.49824	0.002728	0.296878	-1.50657	Rragc.Rragd
-0.975699	11.7388	-3.50121	0.00271045	0.296878	-1.50134	Mrpl19
1.64952	14.677	3.52472	0.00280233	0.29832	-1.5177	Myh1.Myh3.Myh4.Myh6.Myh7.Myh8
1.53498	11.9188	3.51039	0.00282071	0.29832	-1.52604	Myh1.Myh11.Myh4.Myh6.Myh7.Myh7b.Myh8
1.50471	12.2461	3.30166	0.0044527	0.301279	-1.89454	Myh1.Myh4.Myh6.Myh7.Myh8
1.15587	12.0133	3.28081	0.00453383	0.301279	-1.91333	Atp2a1
1.10651	15.4381	3.43175	0.00338992	0.301279	-1.67283	Eno3
0.851508	10.7099	3.33052	0.00392671	0.301279	-1.80224	Abca3
0.783954	10.8443	3.44917	0.00303517	0.301279	-1.59314	Spock3
0.766518	12.7899	3.45002	0.00306672	0.301279	-1.59989	Ncstn
0.739002	11.5123	3.36661	0.00363109	0.301279	-1.73867	Sidt2
0.674943	15.777	3.30845	0.00425927	0.301279	-1.86313	Tpm1
0.613822	11.5705	3.33262	0.00390882	0.301279	-1.79853	Mrps25
0.395831	12.8039	3.33477	0.00389066	0.301279	-1.79475	Ddhd1
0.347119	13.67	3.3536	0.00373505	0.301279	-1.7616	Haghl
0.3362	12.6498	3.29438	0.00424643	0.301279	-1.86583	Dab1
0.329819	12.6712	3.35735	0.00370477	0.301279	-1.75499	Mrpl21
0.287434	12.3596	3.45546	0.00299398	0.301279	-1.58205	Dennd4b
0.285415	16.0156	3.45747	0.00298089	0.301279	-1.57849	Acat2
0.235543	12.8981	3.38282	0.00350561	0.301279	-1.71011	Tbc1d9b
0.205865	13.8834	3.26852	0.00449088	0.301279	-1.9113	Nudt2
-0.141677	14.9178	-3.32053	0.00401264	0.301279	-1.81982	Cops4
-0.194329	13.0728	-3.28584	0.00432565	0.301279	-1.88084	Atp13a1
-0.201151	17.4253	-3.41172	0.00329244	0.301279	-1.65918	Atp6v1d
-0.221258	15.4887	-3.27445	0.00443361	0.301279	-1.90087	Nudc
-0.263181	17.8044	-3.41565	0.00326449	0.301279	-1.65226	Arpc1a
-0.264246	14.9701	-3.36108	0.00367494	0.301279	-1.74842	Unc13a.Unc13b
-0.264592	14.8764	-3.3803	0.00352488	0.301279	-1.71456	Epn2
-0.281767	12.9011	-3.35814	0.00369841	0.301279	-1.75359	Garem1
-0.307027	15.9741	-3.28089	0.00437232	0.301279	-1.88956	Gpd1
-0.321184	14.9708	-3.40105	0.00336964	0.301279	-1.678	Prnp
-0.335934	14.4721	-3.29229	0.00426571	0.301279	-1.86951	Snrpd1
-0.393007	13.1365	-3.41834	0.00324546	0.301279	-1.64751	Bckdhb
-0.400166	12.2019	-3.34523	0.00380346	0.301279	-1.77634	Jph4
-0.418011	11.9774	-3.32205	0.00399942	0.301279	-1.81714	Lysmd1.Lysmd2
-0.445059	11.7119	-3.29898	0.00420435	0.301279	-1.85774	N4bp1
-0.520841	12.9378	-3.38789	0.00346724	0.301279	-1.70118	Smpd1
-0.534696	12.7902	-3.27131	0.00446385	0.301279	-1.90639	Pum2
-0.558281	11.4307	-3.28496	0.00433393	0.301279	-1.8824	Zcchc18
-0.562524	11.2952	-3.26766	0.00449922	0.301279	-1.9128	Wnk3
-0.598672	16.5835	-3.32663	0.0040443	0.301279	-1.82302	Macroh2a1.Macroh2a2
-0.601886	10.7613	-3.45007	0.00302927	0.301279	-1.59156	Phldb1
-0.676718	11.7794	-3.42323	0.00321113	0.301279	-1.63888	Rpa2
-0.678903	11.9259	-3.42129	0.00322472	0.301279	-1.64231	Foxj3
-0.766336	12.7786	-3.27709	0.00448152	0.301279	-1.907	Slc6a2
-1.28426	11.8616	-3.32861	0.00411	0.301279	-1.83302	Phf2
1.38784	13.4773	3.28926	0.0046083	0.301397	-1.92115	Myl3
-0.488579	12.7039	-3.25583	0.00461588	0.301397	-1.9336	Polb
-0.22826	17.5963	-3.2514	0.0046603	0.301674	-1.94138	Arpc2
1.46776	13.8108	3.27526	0.00474635	0.304619	-1.94512	Myh1.Myh4.Myh7.Myh8
-0.598422	12.2889	-3.23827	0.0047944	0.305094	-1.96443	Rpa3
0.977826	10.5321	3.2308	0.00487244	0.307455	-1.97755	Kcna1.Kcna2.Kcna3.Kcna6
-0.213431	18.7006	-3.22048	0.00498224	0.311764	-1.99566	Ap2s1
-0.438604	14.6215	-3.20813	0.00511695	0.316047	-2.01734	Akr1b8
-0.916509	11.0743	-3.20651	0.00513487	0.316047	-2.02018	Sox8
-0.755227	10.281	-3.19663	0.00524551	0.320232	-2.0375	Dact3
2.70492	12.2939	3.17535	0.00585738	0.322353	-2.11596	Ier5
1.68046	13.3315	3.15644	0.00609493	0.322353	-2.14826	Myh4.Myh6.Myh7.Myh8
1.2906	11.3222	3.13938	0.00607687	0.322353	-2.1528	Ttbk1.Ttbk2
0.851495	12.8325	3.19847	0.00538535	0.322353	-2.05375	C1qb
0.79577	13.2301	3.1867	0.00553843	0.322353	-2.07601	C1qa
0.61644	10.6534	3.16644	0.00559834	0.322353	-2.09039	Sparc
0.61253	11.6928	3.16738	0.00558709	0.322353	-2.08876	Gca
0.382182	12.7353	3.12364	0.00613882	0.322353	-2.16528	Abcb10
0.351745	13.108	3.15031	0.0057963	0.322353	-2.11863	Atg3
0.253623	13.6901	3.12779	0.00608424	0.322353	-2.15802	Vps33a
-0.254306	13.3552	-3.16778	0.00558223	0.322353	-2.08805	Tor1aip1
-0.298183	13.684	-3.17526	0.00549291	0.322353	-2.07495	Eif6
-0.3036	14.4618	-3.15877	0.00569164	0.322353	-2.10382	Anp32e
-0.342239	11.8669	-3.12624	0.00610455	0.322353	-2.16073	Msi1
-0.421696	12.0416	-3.12606	0.006107	0.322353	-2.16105	Glt1d1
-0.670499	11.2412	-3.15218	0.00577301	0.322353	-2.11536	Snx24
-0.735034	11.0287	-3.13249	0.00602299	0.322353	-2.1498	Tor2a
-0.897992	10.1037	-3.15507	0.00573724	0.322353	-2.11031	Tbc1d4
-0.916333	11.2518	-3.165	0.00561582	0.322353	-2.09293	Itih2
-0.949392	11.1584	-3.14043	0.00592096	0.322353	-2.13592	Itgb5
0.818622	10.2714	3.09792	0.00648791	0.329277	-2.21021	Cdk12.Cdk13
0.739799	11.4215	3.10009	0.00645768	0.329277	-2.20641	Eef1akmt1
0.602034	12.5107	3.09777	0.00648994	0.329277	-2.21046	C4b
-0.167527	13.6157	-3.09779	0.00648971	0.329277	-2.21043	Nup93
-0.181893	14.6153	-3.10148	0.00643846	0.329277	-2.20399	Pdpk1
0.885474	16.2411	3.11963	0.00653457	0.329316	-2.20624	Clu
1.18775	11.7826	3.1031	0.0066191	0.329583	-2.22074	Clcn7
0.767437	10.7603	3.08533	0.00666572	0.329583	-2.23217	Inppl1
-0.432438	12.1159	-3.08492	0.00667155	0.329583	-2.23288	Fhip1b
-0.199225	15.4778	-3.08089	0.00672958	0.330277	-2.23992	Agap2
0.955408	13.5484	3.09587	0.00684065	0.333548	-2.24421	Cpne5.Cpne8
1.97815	13.3135	3.09485	0.00693601	0.336016	-2.25328	Myh1.Myh3.Myh4.Myh8
3.24977	15.5159	3.08657	0.0070574	0.33696	-2.26737	Hnrnpd.Hnrnpdl
1.31778	12.8871	3.08148	0.00709966	0.33696	-2.27311	Dnajb2.Dnajb6
-0.263804	15.1647	-3.05074	0.00717922	0.33696	-2.29245	Hp1bp3
-0.402009	11.7015	-3.05751	0.00707579	0.33696	-2.28066	Trappc14
-0.491248	11.8864	-3.0507	0.00717986	0.33696	-2.29252	Slit1
-0.22517	15.6662	-3.04063	0.00733652	0.337975	-2.31005	Eci1
-0.362263	12.5657	-3.04068	0.00733567	0.337975	-2.30995	Fmnl2.Fmnl3
-0.421754	13.943	-3.04488	0.0072699	0.337975	-2.30264	Nlgn1.Nlgn3
0.75314	11.7239	3.03458	0.00743218	0.340294	-2.32057	Des
0.708116	19.2604	3.04535	0.0075398	0.343129	-2.32501	Acta1
-0.343683	11.4299	-3.02228	0.00763048	0.345164	-2.34195	Snrnp27
0.394224	11.0842	3.0171	0.00771549	0.345983	-2.35095	Dhrs13
-0.628176	11.0572	-3.01558	0.00774073	0.345983	-2.3536	Pus7
0.548484	16.6444	3.01904	0.00781269	0.347133	-2.35783	Cox5a
0.768122	10.0276	3.00444	0.00792742	0.348111	-2.37295	Ndfip1
-0.263079	16.9803	-3.00502	0.00791748	0.348111	-2.37193	Npm1
1.71086	13.3611	3.0031	0.00840414	0.351599	-2.40923	Myh1.Myh4.Myh8
1.12152	15.7846	2.98602	0.0087092	0.351599	-2.43818	Myl1.Myl3
0.617014	12.5758	2.97636	0.00841747	0.351599	-2.42164	Flnc
-0.200434	14.9195	-2.96935	0.00854443	0.351599	-2.43378	Pitpnb
-0.201458	14.6384	-2.9733	0.00847269	0.351599	-2.42694	Cacna1e
-0.272573	12.7508	-2.97704	0.00840534	0.351599	-2.42046	Taok3
-0.322764	13.2683	-2.9933	0.00811834	0.351599	-2.39226	Tmem121b
-0.457902	13.6202	-2.96049	0.00870754	0.351599	-2.44913	Slc4a7
-0.47274	11.9432	-2.96631	0.00859995	0.351599	-2.43904	Parl
-0.538682	11.512	-2.972	0.00849628	0.351599	-2.4292	Ttc30b
-0.544616	11.1544	-2.97697	0.00840662	0.351599	-2.42059	Fam107a
-0.565624	11.3978	-2.97578	0.00842787	0.351599	-2.42264	Prpf39
-0.570862	11.0574	-2.9613	0.00869248	0.351599	-2.44773	Mbd3
-0.581832	11.9429	-2.98901	0.00819319	0.351599	-2.39972	Ccm2
-0.584485	10.8078	-2.97417	0.0084569	0.351599	-2.42543	Rabep2
-0.266672	14.3407	-2.956	0.00879116	0.35301	-2.45688	F8a1
0.617858	15.7961	2.94544	0.00924347	0.358142	-2.4918	Gapdh.Gapdhs
0.275454	14.2503	2.9404	0.00908849	0.358142	-2.48387	Plbd2
-0.245862	14.5926	-2.93198	0.00925284	0.358142	-2.49841	Rabgap1.Rabgap1l
-0.249076	15.493	-2.94641	0.0089728	0.358142	-2.47348	Twf1
-0.326731	12.2197	-2.93932	0.0091094	0.358142	-2.48574	Gid8
-0.393611	18.6081	-2.9376	0.00914284	0.358142	-2.48871	Sncb
-0.412447	16.2314	-2.93311	0.00923073	0.358142	-2.49647	Vamp2
0.877351	16.9143	2.94721	0.00940313	0.358417	-2.50131	Apoe
-0.137208	15.8997	-2.9246	0.00939949	0.358417	-2.51117	Rab35
-1.01346	9.01324	-2.92668	0.0093578	0.358417	-2.50756	Fgd1
0.891672	10.9503	2.92022	0.00948746	0.358544	-2.51872	Arhgap25
0.504111	12.08	2.9195	0.00950196	0.358544	-2.51996	Ctsz
0.642241	10.6531	2.89897	0.009926	0.370817	-2.55537	Usp12
-0.183686	13.4893	-2.89977	0.00990914	0.370817	-2.55399	Adgrb3
-0.180835	15.3627	-2.896	0.00998863	0.37131	-2.56047	Strn4
-0.372723	13.4939	-2.89357	0.0100404	0.371395	-2.56465	Myh11.Myh9
-0.154061	20.3306	-2.88973	0.0101227	0.371607	-2.57127	Ywhae
-0.211009	16.4827	-2.88869	0.0101451	0.371607	-2.57307	Dpp6
-0.20768	14.6341	-2.88406	0.0102453	0.373456	-2.58104	Rab11fip2
1.07236	11.5538	2.88864	0.0103165	0.374236	-2.583	Anapc2
-0.267495	11.8488	-2.87575	0.0104274	0.375342	-2.59531	Slc25a35
-0.524019	12.0792	-2.87487	0.010447	0.375342	-2.59684	Pars2
-0.416101	13.2973	-2.87199	0.010511	0.375843	-2.60179	Ybx1.Ybx3
0.272507	14.4954	2.86557	0.0106549	0.377395	-2.61281	Snrpb.Snrpn
-0.315838	13.0529	-2.86569	0.0106522	0.377395	-2.6126	Emc4
0.214618	13.2228	2.86122	0.0107538	0.37911	-2.6203	Rmc1
1.90788	11.5661	2.85566	0.0113906	0.383726	-2.65659	Myh4.Myh8
1.39754	14.0944	2.8534	0.0114751	0.383726	-2.66197	Myh1.Myh4
0.87945	10.5851	2.844	0.0111532	0.383726	-2.64984	Ssbp2
0.678991	11.5953	2.85005	0.0110112	0.383726	-2.63946	Ptdss2
-0.189905	16.4757	-2.8452	0.0111248	0.383726	-2.64778	Ddx39b
-0.214657	15.021	-2.83905	0.0112706	0.383726	-2.65832	Syt7
-0.262644	13.5883	-2.82542	0.0116002	0.383726	-2.68167	Sel1l
-0.439177	11.7252	-2.84376	0.0111588	0.383726	-2.65025	Eif4ebp2
-0.512129	11.6985	-2.8321	0.0114375	0.383726	-2.67023	Irf2bpl
-0.624403	11.9671	-2.84306	0.0111754	0.383726	-2.65145	Ube2f
-0.637992	14.418	-2.85475	0.011211	0.383726	-2.64774	H1.0
-0.683898	9.89325	-2.82602	0.0115855	0.383726	-2.68064	Hcn3
-0.868677	10.2934	-2.83301	0.0114155	0.383726	-2.66867	Rbp4
-1.04613	11.7579	-2.83578	0.0115882	0.383726	-2.67606	Entpd4
0.366555	12.1594	2.82055	0.0117201	0.385993	-2.69	Nsdhl
-0.171361	13.2611	-2.81629	0.0118261	0.386098	-2.69729	Supt5h
-0.199855	15.2958	-2.81739	0.0117987	0.386098	-2.69541	Itsn1.Itsn2
1.15848	12.9356	2.82854	0.0120362	0.387897	-2.70154	Tnnt3
-0.169994	18.159	-2.80818	0.0120305	0.387897	-2.71116	Arpc3
-0.211416	13.0894	-2.81194	0.0119352	0.387897	-2.70472	Fkbp5
-0.385144	12.315	-2.79864	0.0122751	0.393905	-2.72745	Actl6a
-0.525806	12.7161	-2.79611	0.0123408	0.394327	-2.73177	Crhbp
0.280419	14.0117	2.791	0.0124744	0.396909	-2.74049	Gatd1
-0.232179	15.7218	-2.78596	0.0126077	0.397778	-2.74909	Cyfip1
-0.495026	11.5041	-2.78631	0.0125984	0.397778	-2.74849	Fem1b
-0.176498	14.4955	-2.77835	0.0128113	0.397998	-2.76205	Ttc7b
-0.328942	13.8029	-2.77534	0.0128929	0.397998	-2.76719	Mat1a.Mat2a
-0.409118	11.196	-2.77388	0.0129327	0.397998	-2.76968	Qrich1
-0.415856	11.2128	-2.77459	0.0129131	0.397998	-2.76846	Cfap298
-0.493481	12.9219	-2.78261	0.0126969	0.397998	-2.7548	Mrpl45
-0.513892	10.9815	-2.77461	0.0129126	0.397998	-2.76843	Nelfcd
0.319058	13.8531	2.7715	0.0129975	0.398359	-2.77372	Lamp1
2.02667	12.888	2.78696	0.0131648	0.398606	-2.77328	Myh8
-0.582497	11.8101	-2.76644	0.0131367	0.398606	-2.78234	Galt
-0.637441	11.3096	-2.76763	0.0131038	0.398606	-2.78032	Minpp1
-0.529268	11.2032	-2.75345	0.0135005	0.407131	-2.80444	Trip4
0.983941	14.9668	2.75008	0.014204	0.408303	-2.8348	Tpm1.Tpm2
0.423812	18.2357	2.73664	0.0140187	0.408303	-2.8343	Ckmt1.Ckmt2
0.29881	11.9866	2.7386	0.0139284	0.408303	-2.82966	Znfx1
0.241724	13.0778	2.73044	0.0141687	0.408303	-2.84349	Ap3s2
-0.177759	13.1473	-2.73993	0.0138895	0.408303	-2.8274	Naa25
-0.180352	16.3038	-2.72499	0.0143318	0.408303	-2.85274	Dpysl4
-0.22306	16.1401	-2.73326	0.0140852	0.408303	-2.83871	Dlg3
-0.227655	16.6984	-2.73965	0.0138976	0.408303	-2.82787	Lin7a.Lin7b.Lin7c
-0.235377	13.7566	-2.74127	0.0138504	0.408303	-2.82512	Tdrkh
-0.308734	12.3403	-2.73094	0.0141539	0.408303	-2.84264	Wdr6
-0.317238	15.0174	-2.72332	0.0143819	0.408303	-2.85556	Cck
-0.370704	12.2382	-2.72349	0.014377	0.408303	-2.85528	Htatsf1
-0.380624	11.2118	-2.72348	0.0143772	0.408303	-2.85529	Tsr1
-0.410637	13.5407	-2.74538	0.0137315	0.408303	-2.81815	Serpinh1
-0.436905	11.7888	-2.72241	0.0144094	0.408303	-2.8571	Bet1l
-0.490586	11.4738	-2.73538	0.0140227	0.408303	-2.83511	Sult1a1
-0.23809	12.417	-2.71945	0.0144992	0.408848	-2.86212	Fkbp15
-0.557123	13.8064	-2.725	0.0145376	0.408848	-2.8607	Adap2
-0.277305	14.0059	-2.71619	0.0145985	0.409031	-2.86763	Rbbp4
1.42986	10.6416	2.70628	0.0151964	0.413026	-2.89516	Hp
1.1702	14.3763	2.7192	0.0151348	0.413026	-2.88615	Mapre1.Mapre2
0.395027	13.9686	2.70144	0.0150566	0.413026	-2.89259	Slc17a6
-0.133631	15.576	-2.70657	0.0148958	0.413026	-2.88392	Ogt
-0.149039	15.5449	-2.70484	0.0149497	0.413026	-2.88684	Alyref
-0.213074	15.6503	-2.69577	0.0152361	0.413026	-2.90216	Lrrc7
-0.270529	12.5564	-2.69655	0.0152115	0.413026	-2.90085	Arvcf
-0.491238	10.3439	-2.69903	0.0151327	0.413026	-2.89666	R3hcc1
-0.5888	9.2883	-2.70694	0.0148842	0.413026	-2.88329	Dnajc28
0.482891	12.576	2.691	0.015389	0.414178	-2.91022	Syt3.Syt6
-0.354005	11.1344	-2.69146	0.0153742	0.414178	-2.90944	Cdk11b
0.192236	14.1173	2.68397	0.0156167	0.418706	-2.92208	Sae1
-0.165274	13.2509	-2.68233	0.0156703	0.418706	-2.92484	Top2b
-0.367539	16.5772	-2.68068	0.0157245	0.418706	-2.92763	Kcnab1.Kcnab2
-0.377287	13.2655	-2.6784	0.0157995	0.419217	-2.93147	Rps29
-0.41017	12.085	-2.66143	0.0163692	0.432804	-2.96005	Mblac1
-0.429815	10.9319	-2.65868	0.0164631	0.43376	-2.96467	Osbpl11
-0.237376	17.1212	-2.65658	0.0165355	0.434145	-2.96821	Myh10.Myh9
-0.122212	15.2159	-2.65447	0.0166084	0.434538	-2.97175	Wdr13
-0.172785	15.0937	-2.65242	0.0166793	0.434878	-2.97519	Ahcyl1
0.979561	11.4371	2.65156	0.0168892	0.436182	-2.98245	Bhmt
0.577894	10.7328	2.64108	0.0170778	0.436182	-2.99423	Fchsd2
0.323266	12.2173	2.6415	0.0170629	0.436182	-2.99352	Grk6
-0.175215	14.4425	-2.64535	0.0169267	0.436182	-2.98706	Abcf1
-0.246619	13.8786	-2.64344	0.0169943	0.436182	-2.99027	Ahcyl2
-0.384163	13.4136	-2.64141	0.017066	0.436182	-2.99367	Kcna1.Kcna5
-0.187216	20.7684	-2.63152	0.0174209	0.442725	-3.01026	Thy1
-0.408457	12.1841	-2.63066	0.017452	0.442725	-3.01169	Otub2
-0.274571	12.4964	-2.62728	0.017575	0.442854	-3.01735	Tmem87a
-0.604612	11.2053	-2.62764	0.0175619	0.442854	-3.01675	Prag1
0.710629	11.3605	2.6217	0.0177802	0.444043	-3.02671	Bid
0.668788	10.6849	2.62008	0.0178401	0.444043	-3.02942	Rnf13
-0.189115	14.9417	-2.61962	0.017857	0.444043	-3.03018	Tnik
-0.288147	11.7523	-2.61958	0.0178587	0.444043	-3.03026	Tmem223
1.85755	12.7513	2.63321	0.0180462	0.44507	-3.02828	Myh1.Myh4.Myh6.Myh7
0.661303	11.5828	2.61213	0.0181371	0.44507	-3.04272	Thoc6
-0.346286	12.5251	-2.61228	0.0181312	0.44507	-3.04245	Tle5
-0.360043	11.5867	-2.61302	0.0181034	0.44507	-3.04122	Lias
0.951199	11.6331	2.60544	0.018633	0.445283	-3.06086	Hip1.Hip1r
0.432727	11.9166	2.60967	0.0182298	0.445283	-3.04682	Stard7
0.382673	20.6211	2.60236	0.0185083	0.445283	-3.05903	Acta1.Actg2
0.281197	12.6414	2.59792	0.0186795	0.445283	-3.06644	Vps39
-0.172812	14.5106	-2.60415	0.0184398	0.445283	-3.05605	Akr7a2
-0.244348	14.7084	-2.60092	0.0185638	0.445283	-3.06144	Cops6
-0.270448	13.4811	-2.59923	0.018629	0.445283	-3.06426	Dnajb5
-0.392729	11.8088	-2.60147	0.0185426	0.445283	-3.06052	Shisa9
-0.519391	11.5195	-2.60438	0.0184311	0.445283	-3.05567	Mmgt1
0.379592	11.013	2.5947	0.0188046	0.446847	-3.07182	Nprl3
0.992197	12.0728	2.59997	0.0190407	0.447418	-3.07544	Ankrd46
0.243405	14.8419	2.59219	0.0189024	0.447418	-3.07599	Lrrc59
0.235281	16.2386	2.58913	0.0190226	0.447418	-3.08109	Arl8a
-0.264166	12.9566	-2.58801	0.019067	0.447418	-3.08297	Bet1
-0.154137	13.0474	-2.58211	0.0193009	0.448395	-3.09278	Ranbp2
-0.252892	16.0279	-2.5852	0.0191781	0.448395	-3.08765	L1cam
-0.323319	11.7742	-2.58129	0.0193339	0.448395	-3.09416	Ptgs1
-0.43377	11.9356	-2.58095	0.0193474	0.448395	-3.09472	Pitpnm3
0.477351	10.4607	2.5666	0.0199301	0.450769	-3.11859	Polr2j
0.343782	14.7202	2.57148	0.0197302	0.450769	-3.11048	Hexb
0.273278	13.3781	2.57488	0.0195919	0.450769	-3.10482	Mapk8ip3.Spag9
-0.220687	15.7119	-2.56941	0.0198146	0.450769	-3.11391	Grin1
-0.41353	12.9116	-2.56754	0.0198916	0.450769	-3.11703	Slc25a19
-0.445538	11.3172	-2.56969	0.0198033	0.450769	-3.11346	Sephs2
-0.482621	13.5034	-2.57725	0.0195947	0.450769	-3.10353	Lsm8
-0.50402	12.8689	-2.56991	0.0197944	0.450769	-3.11309	Ddx3y
-0.325436	13.1643	-2.56462	0.0200116	0.451252	-3.12187	Iqgap1.Iqgap2
1.84055	12.4283	2.58008	0.0201058	0.452018	-3.11542	Aplp2.App
-0.177433	13.2105	-2.55725	0.0203186	0.454085	-3.13411	Ddx19a
-0.246638	13.6009	-2.55778	0.0202966	0.454085	-3.13324	Rps24
0.609179	11.0991	2.55159	0.0205571	0.454389	-3.14349	Rab3il1
0.29997	13.24	2.54981	0.0206329	0.454389	-3.14645	Gba
-0.134705	13.6101	-2.55319	0.0204897	0.454389	-3.14085	Ccz1
-0.364144	14.4646	-2.55409	0.0204515	0.454389	-3.13935	Scrg1
-0.437505	12.4102	-2.54976	0.0206348	0.454389	-3.14652	Tdrp
1.11792	14.6604	2.56301	0.0208141	0.456998	-3.14331	Atp2a1.Atp2a3
0.888772	11.3081	2.54176	0.0210681	0.458846	-3.16199	Tmem167a
0.244374	13.6551	2.53937	0.0210816	0.458846	-3.16373	Gpx1
-0.191616	14.7274	-2.5413	0.0209979	0.458846	-3.16054	Ilf3.Strbp
-0.437761	10.8145	-2.53743	0.0211659	0.459348	-3.16694	Med14
-0.177162	15.9387	-2.53455	0.0212919	0.460752	-3.17171	Ddx39a.Ddx39b
-0.154708	16.4126	-2.52572	0.0216826	0.46775	-3.18631	Rps4x
-0.500893	9.63957	-2.52443	0.0217399	0.46775	-3.18843	Smurf1.Smurf2
0.360093	13.6001	2.51868	0.0219987	0.469029	-3.19793	Syt11
0.308889	13.5009	2.51597	0.0221212	0.469029	-3.20239	Syt5
0.240595	12.5498	2.51558	0.0221393	0.469029	-3.20304	Rmnd1
-0.136567	12.8879	-2.51188	0.022308	0.469029	-3.20914	Usp47
-0.150883	12.848	-2.51071	0.0223615	0.469029	-3.21106	Mrpl15
-0.411699	10.9929	-2.51319	0.0222479	0.469029	-3.20697	Tmem237
-0.506494	10.0863	-2.51267	0.0222718	0.469029	-3.20783	Pdlim2
-0.671272	11.6778	-2.51589	0.0221248	0.469029	-3.20252	Gtf3c4
-0.712901	9.49506	-2.51648	0.0220982	0.469029	-3.20155	Fat4
-0.202837	16.4324	-2.50902	0.0224393	0.469349	-3.21384	Itpka
0.251024	13.8964	2.50398	0.0226728	0.471606	-3.22215	S1pr1
-0.291314	14.8111	-2.50501	0.0226251	0.471606	-3.22046	Plppr4
0.967787	11.0719	2.48895	0.0234999	0.471841	-3.24938	Kdelr1
0.756608	13.7541	2.50942	0.0230417	0.471841	-3.22706	Htra1
0.727999	10.0161	2.47677	0.0239724	0.471841	-3.26684	Cd180
0.644153	10.4839	2.48876	0.0233912	0.471841	-3.24716	Klhdc4
0.621035	12.512	2.48255	0.0238705	0.471841	-3.26115	Tk2
0.480951	11.4223	2.48152	0.0237406	0.471841	-3.25905	Ptdss1
0.301241	14.1706	2.49743	0.0229796	0.471841	-3.23293	Ntng2
0.239618	13.5906	2.47486	0.0240665	0.471841	-3.26997	Mrpl58
-0.152827	15.2243	-2.48209	0.023713	0.471841	-3.25812	Mpi
-0.172863	16.3664	-2.47803	0.0239108	0.471841	-3.26477	Lgi1
-0.205175	13.2421	-2.4891	0.023375	0.471841	-3.24661	Csnk1g1.Csnk1g3
-0.243414	13.0326	-2.48973	0.0233452	0.471841	-3.24559	Srsf10
-0.256711	16.8671	-2.48746	0.0234536	0.471841	-3.2493	Arpc5
-0.319192	12.3598	-2.49304	0.0231871	0.471841	-3.24014	Fkbpl
-0.343445	12.0272	-2.49365	0.0231582	0.471841	-3.23914	Poldip3
-0.370341	12.5843	-2.47487	0.0240662	0.471841	-3.26997	Slc25a16
-0.377368	11.3087	-2.48783	0.0234361	0.471841	-3.2487	Fbxw5
-0.416416	13.3085	-2.47572	0.0240242	0.471841	-3.26857	Sumo2
-0.608885	13.7742	-2.50798	0.0229377	0.471841	-3.22563	Cuta
-0.677341	10.7224	-2.47757	0.0239336	0.471841	-3.26554	Serpina6
-0.877743	11.3468	-2.47747	0.0240575	0.471841	-3.26818	Hyi
-1.27785	11.9082	-2.49434	0.0238167	0.471841	-3.25284	Rcbtb1
0.733236	11.7859	2.47251	0.024282	0.474202	-3.27588	Cic
-0.285761	12.2133	-2.46987	0.0243132	0.474202	-3.27815	Smg1
0.824766	13.2556	2.47259	0.0248558	0.474917	-3.28746	Tnnc2
-0.188187	14.1909	-2.46634	0.0244892	0.474917	-3.28392	Pkp4
-0.220545	12.2136	-2.46079	0.0247683	0.474917	-3.293	Ankrd17
-0.256524	13.0924	-2.46186	0.0247143	0.474917	-3.29125	Hdac1
-0.300629	11.9924	-2.45955	0.0248314	0.474917	-3.29504	Dhx29
-0.417707	12.0306	-2.46031	0.0247926	0.474917	-3.29378	Cntn3.Cntn4
-0.423676	12.8779	-2.45991	0.0248128	0.474917	-3.29444	Ryr3
-1.32995	12.0225	-2.47931	0.0245792	0.474917	-3.27777	Kmt2a
0.377279	17.7505	2.45707	0.0249954	0.476371	-3.29984	Atp1a1.Atp1a2.Atp1a3.Atp1a4
0.260401	12.4206	2.44844	0.0254007	0.478376	-3.31318	Rundc3b
-0.233275	12.7831	-2.45029	0.0253051	0.478376	-3.31016	Ranbp10
-0.248483	12.3801	-2.44563	0.0255465	0.478376	-3.31776	Thumpd1
-0.257279	12.9813	-2.44676	0.0254877	0.478376	-3.31592	Phaf1
-0.394806	16.5547	-2.45275	0.0252879	0.478376	-3.30828	Adam11
-0.558177	10.612	-2.44616	0.0255188	0.478376	-3.31689	Zbtb7a
-0.627183	13.0137	-2.45768	0.0252956	0.478376	-3.30536	Fhit
-0.303728	12.5442	-2.44324	0.0256711	0.479514	-3.32166	Shtn1
-0.909438	10.2733	-2.4408	0.0257989	0.480705	-3.32563	Utp6
-0.238026	12.435	-2.43469	0.0261221	0.485523	-3.33559	Atrx
-0.458596	13.2762	-2.43028	0.0264145	0.489744	-3.34381	Nrp1
0.617415	11.3392	2.41833	0.0270055	0.491003	-3.36217	Map3k12
0.614281	11.5375	2.42626	0.026574	0.491003	-3.3493	Snx19
-0.111103	15.3739	-2.42179	0.0268165	0.491003	-3.35656	Ap3d1
-0.205238	13.9167	-2.41998	0.0269153	0.491003	-3.3595	Uck1
-0.429141	10.0179	-2.424	0.0266965	0.491003	-3.35298	Tfeb
-0.463023	11.8226	-2.41926	0.0269548	0.491003	-3.36067	Alg5
-0.495332	10.9867	-2.42405	0.0266937	0.491003	-3.35289	Prex2
-0.50694	10.3413	-2.41903	0.0269673	0.491003	-3.36104	Rnf20.Rnf40
0.415083	12.023	2.41358	0.0272676	0.491012	-3.36989	Atg9a
-0.132456	17.8675	-2.41547	0.0271631	0.491012	-3.36682	Tnr
-0.186423	15.5593	-2.41422	0.0272319	0.491012	-3.36885	Rpl10a
-0.443351	10.6665	-2.41608	0.0271293	0.491012	-3.36583	Smap
-0.167962	13.5587	-2.41094	0.0274138	0.492466	-3.37417	Fmr1
0.339506	15.0317	2.39845	0.0281174	0.496594	-3.3944	Ctnnb1.Jup
0.318392	12.4718	2.39705	0.0281973	0.496594	-3.39667	Slc9a7
-0.206193	13.4582	-2.39286	0.0284372	0.496594	-3.40343	U2surp
-0.206642	13.7794	-2.39945	0.0280605	0.496594	-3.39279	Smim8
-0.22941	17.2961	-2.40533	0.0277276	0.496594	-3.38326	Slc8a2
-0.239259	11.8788	-2.3931	0.0284239	0.496594	-3.40306	Ctdp1
-0.251445	11.5205	-2.39511	0.0283081	0.496594	-3.3998	Ipo13
-0.263749	12.2752	-2.39569	0.0282747	0.496594	-3.39886	Amot
-0.331711	16.3197	-2.40184	0.0279246	0.496594	-3.38891	Hdhd2
-0.36376	10.6535	-2.40073	0.0279876	0.496594	-3.39071	Nat10
-0.520773	11.0707	-2.40078	0.0279847	0.496594	-3.39063	St8sia3
-0.559725	11.5766	-2.39409	0.0283665	0.496594	-3.40144	Frs3
-0.419318	11.8423	-2.39136	0.028524	0.496953	-3.40586	Cldnd1
0.735253	12.2964	2.39124	0.0289072	0.50175	-3.4123	Ldb3
0.674628	10.5684	2.38432	0.028933	0.50175	-3.41722	Rnft2
0.616707	11.9242	2.38133	0.0291086	0.502474	-3.42205	Apod
0.333521	13.7388	2.38209	0.0290639	0.502474	-3.42083	Pdk1
1.39164	12.3295	2.39336	0.0292652	0.503424	-3.41678	Tnni1
-0.154764	15.5438	-2.37587	0.0294318	0.503424	-3.43086	Btf3l4
-0.244443	14.3078	-2.37591	0.0294292	0.503424	-3.43079	Elmo2
-0.394587	11.2979	-2.37631	0.0294053	0.503424	-3.43014	Srpk1
-0.24344	13.452	-2.37451	0.0295129	0.503665	-3.43305	Ptprj
0.509147	9.88768	2.37082	0.0297335	0.504765	-3.43899	Psen1
-0.465794	10.2875	-2.37076	0.0297369	0.504765	-3.43908	Drp2
-0.648429	9.57757	-2.37006	0.0297791	0.504765	-3.44021	Arid2
0.587765	11.4261	2.36676	0.0299781	0.505855	-3.44552	Abcb6
-0.427812	13.0052	-2.36725	0.0299488	0.505855	-3.44474	Kcnq3.Kcnq4.Kcnq5
0.330026	14.155	2.35529	0.0306797	0.506773	-3.46396	Gnb2
0.194894	15.8153	2.35829	0.0304945	0.506773	-3.45913	Scrn1
-0.13493	13.7714	-2.35484	0.0307074	0.506773	-3.46467	Preb
-0.151229	15.4439	-2.35891	0.0304565	0.506773	-3.45814	Mapre1
-0.17226	15.4338	-2.36273	0.0302227	0.506773	-3.452	Cryl1
-0.186116	18.5484	-2.35804	0.0305101	0.506773	-3.45954	Pgk1
-0.192329	14.6384	-2.35862	0.0304746	0.506773	-3.45861	Pdcd5
-0.29198	12.7878	-2.35717	0.0305635	0.506773	-3.46093	Cables2
-0.339547	12.424	-2.35884	0.0304611	0.506773	-3.45826	Mtrex
-0.389402	13.2448	-2.35631	0.0306168	0.506773	-3.46232	Epha4.Epha6.Ephb1.Ephb3
1.50729	11.8675	2.35367	0.0316648	0.510941	-3.47973	Mybpc2
0.619999	12.0412	2.3362	0.0319487	0.510941	-3.49552	Mtcl1
0.544546	10.2426	2.33866	0.0317238	0.510941	-3.4906	Mettl1
0.341089	11.6358	2.34002	0.0316375	0.510941	-3.48843	Hgh1
0.260026	11.6437	2.33655	0.0318588	0.510941	-3.49398	Sumf2
0.259316	14.0794	2.34296	0.0314511	0.510941	-3.48373	Hexa
-0.145248	14.5659	-2.33472	0.0319763	0.510941	-3.49691	Prmt1
-0.146078	16.9832	-2.34313	0.0314401	0.510941	-3.48345	Nrcam
-0.190201	16.9162	-2.33465	0.0319806	0.510941	-3.49702	Ehd1.Ehd3
-0.210255	14.1436	-2.34255	0.0314769	0.510941	-3.48438	Ift22
-0.384918	10.7701	-2.33556	0.0319227	0.510941	-3.49557	Rbbp5
-0.387881	13.0256	-2.34379	0.0313987	0.510941	-3.4824	Tfcp2.Ubp1
-0.451319	10.9584	-2.34078	0.0315893	0.510941	-3.48722	Nr2c2
-0.55653	11.7925	-2.34458	0.0313486	0.510941	-3.48113	CR025_MOUSE
-1.28324	11.5083	-2.35453	0.0314362	0.510941	-3.4758	Itih1
-0.122233	16.7951	-2.33217	0.0321408	0.51241	-3.50099	Myl6
0.241938	13.7429	2.33006	0.032277	0.513492	-3.50436	Lemd3
1.58617	12.9487	2.33623	0.0327762	0.51724	-3.50725	Ank1.Ank3
0.255306	13.826	2.32252	0.0327696	0.51724	-3.5164	Rlbp1
-0.130381	13.7408	-2.32119	0.0328571	0.51724	-3.51852	Cdc42bpb
-0.221604	11.7973	-2.32155	0.0328332	0.51724	-3.51794	Adpgk
-0.24791	13.6715	-2.32429	0.0326531	0.51724	-3.51357	Ntrk3
0.302025	12.2137	2.31856	0.0330307	0.517802	-3.52271	Fnbp1l
-0.332361	13.6277	-2.31956	0.0329643	0.517802	-3.52111	Naaa
0.565897	10.4696	2.31343	0.0333723	0.520198	-3.53089	Spns1
-0.132684	14.1127	-2.31062	0.0335603	0.520198	-3.53535	Vps53
-0.150817	13.6443	-2.31238	0.0334423	0.520198	-3.53255	Gtf2i
-0.303556	11.9329	-2.31329	0.0333817	0.520198	-3.53111	Psmd10
-0.438041	12.3539	-2.3108	0.0335487	0.520198	-3.53508	Lsm4
-0.558118	10.5271	-2.31004	0.0335992	0.520198	-3.53627	Pde4dip
0.6299	10.3206	2.30755	0.0337672	0.521366	-3.54023	Pcdhb8
0.416113	18.2188	2.30971	0.0338829	0.521366	-3.5403	Tpm1.Tpm2.Tpm3
-0.162828	14.6097	-2.30618	0.03386	0.521366	-3.54242	Rims1
0.421071	14.5126	2.30669	0.0340709	0.523187	-3.54487	Aldh4a1
0.246916	14.3203	2.30101	0.0342125	0.52429	-3.55064	Rhob
0.275444	14.5097	2.2959	0.0345637	0.527805	-3.55875	Hacd3
-0.77573	10.7913	-2.29563	0.0345825	0.527805	-3.55918	Zcchc17
-0.330769	12.9445	-2.28869	0.0350654	0.534089	-3.57019	Mup3
-0.56891	10.2398	-2.28756	0.0351444	0.534209	-3.57197	Dvl1
-0.222832	14.488	-2.28332	0.0354429	0.537658	-3.57869	Pak2.Pak3
0.127574	20.2563	2.28057	0.035638	0.539024	-3.58304	Sod1
-0.208824	13.3133	-2.27858	0.03578	0.539024	-3.58619	Zfr
-0.392015	12.3535	-2.27801	0.0358201	0.539024	-3.58708	Cyp7b1
-0.469902	11.4999	-2.27989	0.0356861	0.539024	-3.58411	Elfn1.Elfn2
-0.238952	12.8648	-2.27575	0.0359821	0.539301	-3.59066	Ildr2
-0.402698	11.6975	-2.2764	0.0359354	0.539301	-3.58963	Frmpd4
0.609385	12.3152	2.26513	0.0369923	0.540653	-3.61029	Actn2.Actn3
0.518818	12.1493	2.25564	0.0374511	0.540653	-3.62237	Sike1
0.509709	10.7715	2.27013	0.036387	0.540653	-3.59953	Lgi4
0.440478	11.3822	2.25684	0.0373626	0.540653	-3.62049	Rftn1
0.391901	12.6583	2.2681	0.0365344	0.540653	-3.60274	Serinc1
0.319939	12.0145	2.25862	0.0372306	0.540653	-3.61769	Tstd3
0.291266	15.7379	2.26883	0.0364816	0.540653	-3.60159	Epdr1
0.244763	13.0261	2.26284	0.0369188	0.540653	-3.61103	Gns
0.175414	14.1051	2.25437	0.0375459	0.540653	-3.62437	Hsd17b8
-0.154575	14.3005	-2.25915	0.0371912	0.540653	-3.61685	Srrt
-0.162124	17.3192	-2.25644	0.0373923	0.540653	-3.62112	Tppp
-0.172119	15.7751	-2.25508	0.0374932	0.540653	-3.62326	Mpp2
-0.189801	12.9224	-2.26058	0.0370856	0.540653	-3.6146	Bsdc1
-0.193459	12.9081	-2.254	0.0375733	0.540653	-3.62495	Rhot2
-0.200095	13.3001	-2.25924	0.0371841	0.540653	-3.6167	Tial1
-0.214309	13.5786	-2.2631	0.0369002	0.540653	-3.61063	Tesc
-0.222385	14.1991	-2.26811	0.0365336	0.540653	-3.60272	Prmt1.Prmt8
-0.358612	12.7061	-2.25386	0.0375844	0.540653	-3.62518	Slc25a44
-0.449354	10.8165	-2.26551	0.0367235	0.540653	-3.60683	Polr3f
-0.463913	10.8435	-2.26171	0.0370021	0.540653	-3.61281	Zmym3
-2.18589	15.1885	-2.2724	0.0371644	0.540653	-3.60724	Rusc2
-0.124433	15.5092	-2.25078	0.0378152	0.540849	-3.63003	Add3
-0.209947	12.7996	-2.2515	0.037761	0.540849	-3.62889	Cpox
-0.214938	14.5099	-2.2496	0.0379035	0.540849	-3.63188	Gspt1
-0.307671	11.4707	-2.24888	0.0379581	0.540849	-3.63301	Cstf2t
-0.395871	11.5486	-2.25114	0.0377877	0.540849	-3.62945	Rusf1
-0.191489	12.3766	-2.24612	0.0381661	0.542379	-3.63734	Ccnk
-0.195952	14.5273	-2.24554	0.03821	0.542379	-3.63825	Plch2
-0.249344	13.0506	-2.2439	0.0383346	0.543121	-3.64082	Bcar1
0.271527	14.6556	2.24216	0.0384672	0.543974	-3.64356	Nutf2
-0.204527	14.4574	-2.23919	0.0386947	0.545432	-3.64822	Akt3
-0.348585	12.8865	-2.23892	0.0387156	0.545432	-3.64865	Dgkh
-0.186384	13.7047	-2.23794	0.0387903	0.545462	-3.65017	Gmds
-0.314494	12.2176	-2.2354	0.0389865	0.547196	-3.65417	Lrrc20
0.180738	12.7568	2.234	0.0390947	0.54769	-3.65636	Tax1bp1
0.326383	13.5276	2.23023	0.0393872	0.547701	-3.66225	Itm2b
-0.103025	17.9085	-2.23048	0.0393684	0.547701	-3.66187	Cntn1
-0.168411	17.9113	-2.23088	0.0393369	0.547701	-3.66124	Wdr1
-0.786834	10.2738	-2.23304	0.0391688	0.547701	-3.65785	Agt
-0.16652	14.326	-2.22883	0.0394972	0.548215	-3.66446	Hnrnpll
0.632038	12.6108	2.23337	0.0395882	0.548465	-3.66218	Rab9a.Rab9b
0.721659	10.6638	2.22464	0.0398253	0.54851	-3.67099	Egln1
0.190439	16.588	2.22298	0.0399567	0.54851	-3.6736	Arl8b
-0.129975	14.5984	-2.22325	0.0399355	0.54851	-3.67318	Gdpd1
-0.2285	14.7957	-2.22658	0.0396728	0.54851	-3.66796	Rpl37a
-0.380058	13.8417	-2.22493	0.0398548	0.54851	-3.6711	Klc1.Klc2.Klc4
0.357577	16.548	2.22199	0.040167	0.549388	-3.67654	Stmn1
-0.43266	11.4481	-2.22064	0.0401422	0.549388	-3.67726	Papola
0.207876	14.8085	2.21793	0.0403573	0.550987	-3.68148	Hars1.Hars2
-0.791569	12.4841	-2.22284	0.0406511	0.553991	-3.68102	Ahsg
-0.332018	11.6455	-2.21047	0.040957	0.557148	-3.69313	Atp6v0a2
-0.513277	9.92521	-2.20866	0.0411035	0.558131	-3.69595	Casp9
0.476895	10.5143	2.20764	0.0411863	0.558245	-3.69753	Pecr
0.474713	11.2528	2.20254	0.0416022	0.560086	-3.70546	Rnf170
0.38458	10.6397	2.20022	0.0417934	0.560086	-3.70908	Fnip1
0.181186	13.5322	2.1996	0.0418442	0.560086	-3.71004	Fibp
-0.215776	12.2174	-2.20299	0.0415657	0.560086	-3.70477	Champ1
-0.255253	13.7351	-2.20094	0.0417338	0.560086	-3.70796	Gria2.Gria3.Gria4
-0.275829	12.3035	-2.20171	0.0416708	0.560086	-3.70676	Naa10
-0.366883	12.5572	-2.20344	0.0415284	0.560086	-3.70406	Nkain4
0.356988	12.4711	2.19757	0.0420118	0.560331	-3.71319	Spock2
-0.168098	16.9202	-2.19766	0.0420042	0.560331	-3.71305	Hnrnpl
0.6462	9.89064	2.19588	0.0421516	0.5612	-3.71581	Klhl36
-0.207006	14.0132	-2.1943	0.0422835	0.561958	-3.71828	Hmgb2
-0.17914	13.5142	-2.19226	0.0424531	0.562306	-3.72143	Cul4b
-0.793968	12.5434	-2.20084	0.0424594	0.562306	-3.71522	Ago1.Ago2
0.661852	10.9768	2.181	0.043404	0.562902	-3.73889	Anapc13
0.214342	14.2691	2.18811	0.0428013	0.562902	-3.72787	Lamp2
0.17833	13.6371	2.18184	0.0433325	0.562902	-3.7376	Arl2
-0.110951	16.206	-2.1848	0.0430807	0.562902	-3.733	Ganab
-0.123021	15.0801	-2.18367	0.0431766	0.562902	-3.73476	Pcyox1
-0.143444	18.5309	-2.18158	0.0433548	0.562902	-3.738	Syt1
-0.14363	14.1276	-2.18328	0.0432101	0.562902	-3.73537	Strn3
-0.156838	13.3728	-2.18576	0.0430002	0.562902	-3.73153	Luc7l2
-0.160759	13.9436	-2.19041	0.0426085	0.562902	-3.72432	Eif3d
-0.218888	15.7573	-2.18606	0.0429742	0.562902	-3.73105	Abi2
-0.511187	10.0326	-2.18516	0.0430505	0.562902	-3.73245	Dnttip2
-0.831775	9.1208	-2.18164	0.0433499	0.562902	-3.73791	Itpr3
-0.137508	13.6954	-2.17701	0.0437452	0.563719	-3.74506	Ppp6r2
-0.185332	13.5976	-2.17811	0.0436513	0.563719	-3.74337	Braf
-0.227666	13.4037	-2.17676	0.0437672	0.563719	-3.74546	Mast3
-0.243182	13.1157	-2.17864	0.0436055	0.563719	-3.74254	Metap1
-0.155836	14.3186	-2.17475	0.0439399	0.564974	-3.74856	Lmtk3
-0.19472	12.3105	-2.17197	0.0441804	0.567095	-3.75286	Bag4
0.501071	10.5102	2.16933	0.0444102	0.568103	-3.75694	Ugdh
0.426663	11.1235	2.16933	0.0444101	0.568103	-3.75694	Gnl3l
-0.238233	12.1146	-2.16758	0.0445626	0.569083	-3.75964	Lrrc4c
-1.49862	14.1866	-2.17632	0.044811	0.571283	-3.75542	Kif5a.Kif5b
1.15548	11.1128	2.16876	0.0450878	0.571963	-3.76352	Myom1
0.390437	10.5021	2.16057	0.0451785	0.571963	-3.77044	Tgfbr1
0.295487	15.7288	2.1596	0.0452647	0.571963	-3.77194	Snap23.Snap25
-0.173626	17.5367	-2.15883	0.0453333	0.571963	-3.77313	Dbn1
-0.185458	14.2283	-2.16144	0.0451023	0.571963	-3.76911	Micu3
-0.20102	12.9894	-2.1581	0.0453975	0.571963	-3.77425	Rnps1
-0.320387	11.6463	-2.16094	0.0451463	0.571963	-3.76988	Cog6
0.636846	11.4333	2.15699	0.0454968	0.572253	-3.77596	Cul7.Cul9
-0.188032	13.7017	-2.15438	0.04573	0.572524	-3.77998	Mff
-0.191928	12.9978	-2.15521	0.0456551	0.572524	-3.77869	Rab15
-0.231778	11.2905	-2.15419	0.045747	0.572524	-3.78028	Smpd4
0.507822	13.123	2.14398	0.0470755	0.573741	-3.79941	Stom
0.479696	10.8934	2.14764	0.0463364	0.573741	-3.79034	Slc39a11
0.221108	12.0945	2.14127	0.0469168	0.573741	-3.80012	Slc12a9
0.168625	13.3749	2.14012	0.047022	0.573741	-3.80188	Hid1
-0.101437	14.299	-2.14034	0.0470014	0.573741	-3.80153	Stk24
-0.129291	15.4669	-2.14126	0.0469178	0.573741	-3.80014	Ubxn6
-0.145705	16.9774	-2.1428	0.0467769	0.573741	-3.79778	Rpl23a
-0.150129	15.601	-2.14279	0.0467776	0.573741	-3.79779	Myh9
-0.152775	16.3591	-2.1401	0.0470237	0.573741	-3.80191	Rap2a.Rap2b.Rap2c
-0.171317	17.3813	-2.14616	0.0464703	0.573741	-3.79261	Capza2
-0.174377	17.5049	-2.13926	0.047101	0.573741	-3.8032	Hnrnpa3
-0.24297	13.151	-2.14549	0.0465314	0.573741	-3.79364	Ptprg
-0.259867	12.2322	-2.14033	0.0470023	0.573741	-3.80155	Mfap1a.Mfap1b
-0.299685	12.5886	-2.14112	0.0469298	0.573741	-3.80034	Nhsl2
-0.364227	11.5102	-2.14024	0.0470113	0.573741	-3.8017	Exosc7
-0.367163	10.45	-2.1388	0.0471432	0.573741	-3.8039	Iftap
-0.466737	10.0303	-2.14012	0.047022	0.573741	-3.80188	Lbr
0.185153	16.4035	2.13597	0.0474041	0.575053	-3.80824	Atp6v1c1
-0.280099	16.308	-2.13604	0.0473981	0.575053	-3.80814	Sh3bgrl3
-0.510388	13.7705	-2.1405	0.047577	0.57529	-3.80625	Mt.Cyb
-0.634224	13.5953	-2.14374	0.0475157	0.57529	-3.80329	Marcksl1
-0.519109	11.5306	-2.13239	0.0477361	0.575361	-3.81371	Stxbp1.Stxbp2
-0.593399	9.76732	-2.13291	0.0476876	0.575361	-3.81292	Usp34
-0.19765	11.9955	-2.13057	0.0479064	0.575567	-3.81651	Apbb1
-0.335054	11	-2.13108	0.0478588	0.575567	-3.81573	Ago3
-0.408008	14.8382	-2.13364	0.0479977	0.575742	-3.81492	Iqgap2
1.3317	12.5705	2.13876	0.0481774	0.576058	-3.81252	Tnnt1
0.644926	9.18989	2.1282	0.0481279	0.576058	-3.82013	Serpinb8
-0.259766	12.3514	-2.12551	0.0483805	0.576771	-3.82424	Ncoa5
-0.613209	12.3807	-2.12977	0.0483907	0.576771	-3.82107	Tom1l1
0.581258	10.7552	2.11727	0.0491623	0.577114	-3.83681	Npc1
0.237652	16.6147	2.11573	0.0493101	0.577114	-3.83916	Pfkl.Pfkm
0.201138	14.0048	2.1215	0.0487592	0.577114	-3.83036	Rundc3a
-0.13737	15.9887	-2.12118	0.0487896	0.577114	-3.83084	Map2k4
-0.153144	16.0286	-2.11956	0.0489438	0.577114	-3.83332	Rpl4
-0.156072	15.3429	-2.11657	0.0492296	0.577114	-3.83788	Fbxl16
-0.171184	12.9069	-2.11858	0.0490371	0.577114	-3.83481	Znf638
-0.214245	12.4333	-2.12373	0.0485486	0.577114	-3.82696	Mtmr6
-0.231665	12.2208	-2.11763	0.0491281	0.577114	-3.83626	Dnajb14
-0.282802	12.5489	-2.11771	0.0491204	0.577114	-3.83614	Sh3gl1
-0.33816	12.0571	-2.12115	0.048793	0.577114	-3.8309	K0930_MOUSE
-0.773405	11.2384	-2.11703	0.0493418	0.577114	-3.83841	Mthfs
-0.312971	12.4034	-2.11449	0.0494291	0.577236	-3.84105	Cdh9
0.765244	13.7002	2.12245	0.0496262	0.578638	-3.8365	Actn3
-0.178932	16.1071	-2.10992	0.0498693	0.579229	-3.848	Rpl7a
-0.376399	11.8301	-2.11003	0.0498587	0.579229	-3.84784	Ssbp2.Ssbp3
-0.416449	11.36	-2.10952	0.0499083	0.579229	-3.84861	Eepd1
0.750401	11.1944	2.10774	0.0501594	0.579457	-3.85193	Col1a2
0.164588	13.7343	2.10695	0.0501579	0.579457	-3.85252	Ptges2
-0.273341	12.923	-2.10827	0.0500294	0.579457	-3.85051	Nudt4
0.264469	13.8426	2.10428	0.050419	0.581117	-3.85659	Arfgef3
-0.212063	15.0491	-2.10388	0.0504579	0.581117	-3.85719	Lyplal1
0.230654	17.0132	2.1023	0.050613	0.582011	-3.8596	Ddt
0.306711	12.4962	2.10101	0.0507394	0.582572	-3.86155	Eml1
-0.206947	16.2717	-2.09917	0.0509206	0.58287	-3.86434	Dusp3
-0.313784	12.1056	-2.09971	0.0508674	0.58287	-3.86352	Osbpl10.Osbpl11
0.995802	12.9215	2.10689	0.0512139	0.58464	-3.86058	Clcn4
-0.28467	12.1804	-2.09604	0.0512309	0.58464	-3.8691	Acox3
0.605622	13.3054	2.10015	0.0515479	0.585588	-3.86826	Ttn
-0.1872	12.2125	-2.09297	0.051536	0.585588	-3.87374	Smarcd1
-0.253323	13.1765	-2.09433	0.051401	0.585588	-3.87169	Ube2b
-0.35546	11.9537	-2.09191	0.0516426	0.585777	-3.87536	Pkig
0.761478	9.49024	2.08771	0.0520635	0.586439	-3.88171	Pcdha7.Pcdha9
0.380181	9.75345	2.08876	0.0519578	0.586439	-3.88012	Mgmt
-0.111957	14.0231	-2.0883	0.0520044	0.586439	-3.88082	Arhgef7
-0.121287	14.7709	-2.08688	0.0521477	0.586439	-3.88298	Uso1
-0.230391	12.6253	-2.08622	0.0522142	0.586439	-3.88397	Smarca5
-0.24893	12.6505	-2.08589	0.0522477	0.586439	-3.88447	Mta2
-0.252715	12.7763	-2.0875	0.0520843	0.586439	-3.88203	Ddn
0.148821	13.4843	2.08183	0.0526594	0.586675	-3.89061	Ndufaf5
-0.175529	14.7309	-2.08208	0.0526335	0.586675	-3.89023	Unc13a
-0.176227	14.1376	-2.08359	0.0524802	0.586675	-3.88795	Pabpn1
-0.270809	11.6636	-2.08325	0.0525147	0.586675	-3.88846	Klc4
-0.274314	11.9058	-2.08486	0.0523517	0.586675	-3.88603	Aup1
-0.191031	14.0687	-2.07962	0.0528841	0.586996	-3.89394	Slc12a4.Slc12a6
-0.291735	10.7757	-2.07925	0.0529227	0.586996	-3.89451	Ankib1
-0.463616	10.8283	-2.07996	0.0528499	0.586996	-3.89343	Crlf3
0.219264	16.527	2.07125	0.053746	0.595248	-3.90657	Ndufab1
0.451006	9.97558	2.07038	0.0538357	0.595364	-3.90787	Ankrd27
-0.131314	15.0548	-2.06931	0.0539473	0.595721	-3.90949	Erc2
-0.162587	14.0517	-2.06788	0.0540968	0.596323	-3.91165	Bclaf1
-0.194008	13.2906	-2.0665	0.05424	0.596323	-3.91372	Hnrnph1
-0.20866	13.1581	-2.06699	0.0541889	0.596323	-3.91298	Ctsa
-1.61604	14.1712	-2.07567	0.0543584	0.596751	-3.90731	Blk.Fgfr1.Fgfr3.Fyn.Lyn.Mak.Yes1
0.355935	17.7101	2.06458	0.0546891	0.599505	-3.91829	Dynll1.Dynll2
0.217523	13.4696	2.06144	0.0547714	0.599531	-3.92133	CB069_MOUSE
0.924886	11.5697	2.05366	0.0562705	0.600312	-3.9374	Rfesd
0.576081	9.68104	2.05446	0.0555131	0.600312	-3.93182	Slc13a3
0.555765	10.3288	2.05499	0.0554558	0.600312	-3.93101	Psme4
0.456714	10.2531	2.04318	0.0567292	0.600312	-3.94871	CG025_MOUSE
0.270538	11.2626	2.05268	0.0557025	0.600312	-3.93448	Eef1akmt2
0.269428	11.8507	2.05105	0.0558783	0.600312	-3.93693	Lamtor2
0.250336	17.3239	2.04068	0.0570013	0.600312	-3.95244	Tpm3
0.243409	11.1763	2.05293	0.0556763	0.600312	-3.93411	Prcp
0.240014	13.019	2.0535	0.0556151	0.600312	-3.93325	Gcat
0.224921	12.2887	2.05275	0.0556957	0.600312	-3.93438	Mrps24
0.129771	17.1088	2.0409	0.0569779	0.600312	-3.95212	C1qbp
-0.124491	13.9563	-2.04193	0.0568649	0.600312	-3.95057	Yme1l1
-0.128562	14.212	-2.04817	0.056188	0.600312	-3.94124	Prmt5
-0.166292	16.5437	-2.05751	0.0551873	0.600312	-3.92723	Hnrnpa1
-0.17809	16.3186	-2.04865	0.0561359	0.600312	-3.94052	Rps7
-0.187634	13.3839	-2.04727	0.0562847	0.600312	-3.94258	Abhd3
-0.202265	15.3693	-2.04211	0.0568459	0.600312	-3.95031	Cpe
-0.220718	12.7155	-2.04504	0.056527	0.600312	-3.94593	Ksr2
-0.232349	13.1498	-2.05165	0.0558133	0.600312	-3.93602	Cacnb1
-0.233779	15.139	-2.05001	0.05599	0.600312	-3.93849	Mapk10
-0.277581	10.946	-2.04227	0.0568277	0.600312	-3.95006	Ift172
-0.285301	11.942	-2.04627	0.0563938	0.600312	-3.94409	Zeb2
-0.321981	11.134	-2.04196	0.0568616	0.600312	-3.95053	Grid2
-0.364911	14.9485	-2.05855	0.055345	0.600312	-3.92745	Map1lc3a
-0.374744	17.738	-2.04707	0.0566554	0.600312	-3.94513	Mif
-0.451579	12.3036	-2.05402	0.05556	0.600312	-3.93248	Stim1.Stim2
-0.614264	9.70806	-2.04768	0.0562403	0.600312	-3.94197	Dcdc2
-0.142371	12.9849	-2.0399	0.0570871	0.600374	-3.95361	Map2k2
-0.169392	13.4341	-2.03873	0.0572154	0.600882	-3.95536	Naa15
-0.204993	12.7851	-2.03551	0.0575698	0.60376	-3.96017	Nudt16l1
0.440965	11.2086	2.03415	0.0577198	0.603763	-3.96219	Mtnd3
0.236858	11.9584	2.03255	0.0578971	0.603763	-3.96458	Nek9
-0.120534	13.8954	-2.03068	0.0581048	0.603763	-3.96737	Mtor
-0.167336	17.8067	-2.03043	0.058133	0.603763	-3.96775	Ank1.Ank2.Ank3
-0.181252	11.8387	-2.03144	0.058021	0.603763	-3.96625	Tfip11
-0.228807	13.1847	-2.0307	0.058103	0.603763	-3.96734	Mrpl57
-0.267228	11.7747	-2.03309	0.0578369	0.603763	-3.96377	Mdga2
0.432625	12.2877	2.02703	0.0585119	0.604355	-3.9728	Sv2c
0.350826	11.9021	2.02763	0.0584454	0.604355	-3.97192	Nmnat3
0.271722	12.2507	2.02835	0.0583643	0.604355	-3.97084	Retreg2
-0.168652	12.981	-2.02909	0.0582823	0.604355	-3.96974	Tle4
0.497253	11.1518	2.02611	0.058616	0.604598	-3.97418	Casp3
0.224	12.8092	2.02519	0.058719	0.604829	-3.97555	Atrn
-0.215394	12.35	-2.02427	0.0588227	0.605068	-3.97692	Atg12
0.201541	13.1764	2.02301	0.0589644	0.605695	-3.97879	Spred1.Spred2
-0.367246	12.3063	-2.02183	0.059097	0.606229	-3.98054	Tbc1d8b
-0.166383	12.5022	-2.02087	0.0592066	0.606524	-3.98198	Wrnip1
0.457615	12.7919	2.02021	0.059465	0.606885	-3.98405	Lyz1
-0.488019	11.6007	-2.01842	0.0594842	0.606885	-3.98562	Abhd17a.Abhd17b
-0.669101	10.4312	-2.01937	0.0593763	0.606885	-3.98421	Pigo
0.288469	10.8	2.01612	0.0597459	0.608727	-3.98903	Tdp1
0.486265	16.1463	2.02141	0.0598996	0.609112	-3.98563	Actn2
0.360732	11.2789	2.01437	0.0599459	0.609112	-3.99163	Lrch1.Lrch2
-0.193878	13.0977	-2.0112	0.0603096	0.611979	-3.99633	Traf3
-0.178537	14.4666	-2.0085	0.0606213	0.612504	-4.00033	Acot1
-0.223896	15.9618	-2.00793	0.0606875	0.612504	-4.00118	Kras.Nras
-0.413037	11.1027	-2.00892	0.0605732	0.612504	-3.99971	Gab2
-0.64881	10.7625	-2.00948	0.0605079	0.612504	-3.99888	Jak2
-0.201514	13.5273	-2.00666	0.060834	0.612985	-4.00305	Acads
-0.554745	9.59011	-2.00611	0.0608985	0.612985	-4.00387	Soga1
1.12522	11.7964	2.01081	0.0613706	0.61366	-4.00271	Col1a1
0.761843	19.9681	2.01064	0.0614791	0.61366	-4.00346	Tubb2a.Tubb2b
0.377444	12.4158	2.00348	0.0612047	0.61366	-4.00777	Snrpf
0.148114	16.8636	2.00087	0.0615092	0.61366	-4.01162	Ndufa9
-0.160332	14.3919	-1.99907	0.0617206	0.61366	-4.01428	Tnks1bp1
-0.201772	12.5218	-1.99917	0.0617089	0.61366	-4.01413	Nup107
-0.203613	13.6807	-1.99778	0.0618718	0.61366	-4.01618	Arhgap39
-0.204533	14.4544	-2.00007	0.0616027	0.61366	-4.0128	Cnksr2
-0.315915	11.2003	-2.00118	0.0614729	0.61366	-4.01116	Ift27
-0.358569	10.4932	-1.99748	0.0619079	0.61366	-4.01663	IntS13
-0.406948	12.2525	-1.99715	0.0619463	0.61366	-4.01711	Lpcat3
-0.438464	11.8901	-1.99777	0.0618731	0.61366	-4.0162	Plxnd1
0.440402	10.5015	1.9955	0.0621417	0.614438	-4.01956	Ssh3
-0.162478	15.3453	-1.99493	0.0622085	0.614438	-4.02039	Efr3b
-0.456452	13.0597	-1.9971	0.0622702	0.614438	-4.01894	Adgrl1.Adgrl2
0.601828	11.389	1.98152	0.0638141	0.616577	-4.04014	YD286_MOUSE
0.470734	11.3721	1.98312	0.0636201	0.616577	-4.03778	Galc
0.310643	15.4846	1.99216	0.0625967	0.616577	-4.0248	Gnb1
0.139647	14.6049	1.9877	0.0630694	0.616577	-4.03105	Bola1
-0.131369	19.3895	-1.98712	0.0631392	0.616577	-4.0319	Nsf
-0.150449	12.8615	-1.98274	0.0636663	0.616577	-4.03835	Clpx
-0.150848	15.5607	-1.9837	0.0635508	0.616577	-4.03694	Ppp1ca
-0.151777	12.3258	-1.98095	0.0638829	0.616577	-4.04098	Supt6h
-0.184261	17.3455	-1.98287	0.0636512	0.616577	-4.03816	Hnrnpc
-0.185522	13.1054	-1.98817	0.063013	0.616577	-4.03035	Clvs2
-0.185626	13.4553	-1.98813	0.0630187	0.616577	-4.03042	Chd4.Chd5
-0.271686	12.3705	-1.98254	0.0636913	0.616577	-4.03865	Mocs2
-0.29585	11.0962	-1.98886	0.0629313	0.616577	-4.02935	Ppp1r12a.Ppp1r12b
-0.337763	14.5195	-1.9834	0.0637553	0.616577	-4.03827	Hsbp1
-0.354024	15.5246	-1.98462	0.0637397	0.616577	-4.03717	Dgkg
-0.394954	11.0204	-1.9908	0.0626995	0.616577	-4.02649	Ahdc1
-1.25741	11.4272	-1.9898	0.0638439	0.616577	-4.03346	Kcnj13
0.36355	10.6193	1.97997	0.0640024	0.616747	-4.04242	Heph
-0.266971	12.2962	-1.97945	0.0640648	0.616747	-4.04318	Paox
0.826643	11.4051	1.97989	0.0645001	0.617715	-4.04509	Cabp1
0.246915	12.1569	1.97649	0.0644257	0.617715	-4.04753	Elmod2
-0.120236	15.6947	-1.97781	0.0642644	0.617715	-4.04559	Trim2
-0.202709	13.0493	-1.97597	0.0644896	0.617715	-4.0483	Mprip.Triobp
-0.406936	10.5729	-1.97526	0.0645767	0.617715	-4.04934	Rbm28
-0.297993	11.3021	-1.9732	0.0648287	0.619337	-4.05236	Rpf2
-0.328386	13.8537	-1.97212	0.064962	0.619822	-4.05395	Sdcbp
0.708144	10.9281	1.96966	0.0652645	0.620233	-4.05754	Slc29a1
0.202452	14.4025	1.96718	0.0655726	0.620233	-4.06118	CK054_MOUSE
0.159825	13.7626	1.96834	0.0654279	0.620233	-4.05948	Mlycd
-0.0954432	17.535	-1.97015	0.0652049	0.620233	-4.05683	Uqcrfs1
-0.108687	14.7465	-1.9652	0.0658181	0.620233	-4.06407	Strn
-0.122254	15.9247	-1.96691	0.0656056	0.620233	-4.06157	Dclk1
-0.124662	16.0356	-1.9651	0.0658311	0.620233	-4.06423	Ddx5
-0.151033	16.4993	-1.96632	0.0656789	0.620233	-4.06244	Idh2
-0.164937	13.7482	-1.96682	0.0656162	0.620233	-4.0617	Arrb1
-0.255017	12.3295	-1.96738	0.0655466	0.620233	-4.06088	Aasdhppt
0.475718	15.3835	1.96918	0.0660979	0.621188	-4.06215	Akr1e2
0.157182	14.1833	1.96341	0.0660417	0.621188	-4.0667	Nipsnap3b
-0.151258	16.1595	-1.96076	0.0663732	0.621442	-4.07057	Ptpa
-0.153651	19.3471	-1.9609	0.0663559	0.621442	-4.07037	Syn1
-0.366139	11.0898	-1.96087	0.0663594	0.621442	-4.07041	Mepce
0.554031	12.3999	1.95769	0.0671876	0.62279	-4.07714	Pdlim7
0.331331	15.1094	1.95613	0.0671367	0.62279	-4.07821	Fhl1
0.191652	15.0859	1.95453	0.0671585	0.62279	-4.07966	Enoph1
-0.129651	15.3592	-1.9539	0.0672392	0.62279	-4.08058	Cdh2
-0.165584	13.3314	-1.95358	0.0672798	0.62279	-4.08105	Strip1
-0.182277	14.1827	-1.95782	0.0667421	0.62279	-4.07485	Nfu1
-0.19249	12.2167	-1.95352	0.0672866	0.62279	-4.08113	Smpd2
-0.229483	12.4002	-1.95617	0.066951	0.62279	-4.07727	Cnst
-0.251441	12.4449	-1.95305	0.0673466	0.62279	-4.08182	Mast4
-1.31357	11.9546	-1.96325	0.067191	0.62279	-4.0725	Serpina1a.Serpina1c.Serpina1d
0.282697	16.8419	1.95109	0.0675958	0.622794	-4.08467	Rac1.Rac3
-0.29885	11.9023	-1.95222	0.0674519	0.622794	-4.08302	Jph1
-0.417746	10.9707	-1.95144	0.067552	0.622794	-4.08417	Dimt1
-0.222406	13.9215	-1.95006	0.0677276	0.622956	-4.08617	Mri1
-0.379233	10.3732	-1.94965	0.0677793	0.622956	-4.08676	B4galnt1
-0.196581	12.9016	-1.94682	0.0681419	0.625523	-4.09088	Pnn
0.450269	11.1095	1.94232	0.0687227	0.627785	-4.09743	Slc39a7
0.251796	12.1948	1.94303	0.0686309	0.627785	-4.0964	Msto1
0.213974	13.528	1.94269	0.0686746	0.627785	-4.09689	R3hdm2
-0.420221	12.3637	-1.94301	0.0686337	0.627785	-4.09643	Arhgef25
0.154643	14.2185	1.94096	0.0688995	0.628634	-4.09941	Rabif
0.362156	13.8288	1.93808	0.0694761	0.629433	-4.10452	Itm2c
-0.16976	14.7687	-1.93791	0.0692954	0.629433	-4.10383	Reep2
-0.171699	12.9005	-1.93698	0.0694165	0.629433	-4.10518	Cars2
-0.328783	12.6833	-1.93642	0.06949	0.629433	-4.10599	Plekhg5
-0.358512	11.651	-1.93676	0.0694456	0.629433	-4.1055	Pwp1
-0.576356	9.9423	-1.93806	0.0692762	0.629433	-4.10362	Nmnat1
0.312896	11.4906	1.93298	0.0699413	0.630545	-4.11099	Ptgfrn
-0.181849	12.6386	-1.93292	0.0699486	0.630545	-4.11107	Ppp1r12c
-0.266396	11.9699	-1.93456	0.0697337	0.630545	-4.10869	Pak4
-0.377505	12.1688	-1.93369	0.0698477	0.630545	-4.10995	Zmat2
0.285138	13.9043	1.93025	0.070301	0.631447	-4.11494	Anp32b
-0.253048	11.4397	-1.93038	0.0702837	0.631447	-4.11475	Tgfbrap1
-0.391567	9.87177	-1.93063	0.0702506	0.631447	-4.11439	Megf8
-0.120665	15.9963	-1.92807	0.0705889	0.632998	-4.11809	Pcca
-0.154524	14.6103	-1.92683	0.0707542	0.632998	-4.11989	Tsc22d1
-0.199837	12.7495	-1.9264	0.0708108	0.632998	-4.1205	Dcaf6
-0.210075	15.4628	-1.92648	0.0708006	0.632998	-4.12039	Rapgef2
0.446681	12.1836	1.92339	0.0712125	0.633521	-4.12486	Scoc
0.347156	11.1517	1.9235	0.071197	0.633521	-4.12469	Ptpn6
0.240576	14.7045	1.9228	0.0712911	0.633521	-4.12571	Fdps
-0.218491	13.3051	-1.92496	0.0710031	0.633521	-4.12259	Tkfc
-0.388182	10.8319	-1.92319	0.0712393	0.633521	-4.12515	Chd8
-0.487083	11.9358	-1.9207	0.0715725	0.63527	-4.12874	Pbp2
0.717958	10.8112	1.91895	0.0718069	0.635936	-4.13126	Grin3a
0.248941	15.1772	1.91412	0.0724595	0.635936	-4.13822	Erh
0.193835	13.4372	1.91324	0.0725792	0.635936	-4.13949	Osbpl2
0.18743	13.5505	1.91478	0.0723712	0.635936	-4.13728	Cstf2
0.180974	13.6579	1.91789	0.0719499	0.635936	-4.13279	Aarsd1
-0.235452	13.1418	-1.91404	0.0724714	0.635936	-4.13835	Klhl3
-0.260995	14.4663	-1.91451	0.0724065	0.635936	-4.13766	Sub1
-0.368702	12.3374	-1.91531	0.072299	0.635936	-4.13651	Camta2
-0.375941	11.1108	-1.91756	0.0719946	0.635936	-4.13327	Ttc5
-0.496037	11.1705	-1.91328	0.0725735	0.635936	-4.13943	Xrcc6
-1.11959	12.8634	-1.92478	0.0721739	0.635936	-4.12785	Gna11.Gna14
0.135394	16.8357	1.91251	0.0726792	0.63607	-4.14055	Impa1
-0.154413	14.2712	-1.91016	0.0729988	0.636641	-4.14392	Ajm1
-0.202669	14.9316	-1.91067	0.0729297	0.636641	-4.14319	Set
-0.204477	15.3041	-1.91129	0.0728453	0.636641	-4.1423	Cab39.Cab39l
0.380739	10.7478	1.90086	0.0742789	0.637749	-4.15728	Dnaaf10
0.293949	11.7273	1.89839	0.0746229	0.637749	-4.16083	Plin4
0.264106	12.735	1.90727	0.0733949	0.637749	-4.14808	Edil3
0.197681	11.9182	1.90571	0.0736098	0.637749	-4.15033	Tab1
0.194173	13.5279	1.90311	0.0739678	0.637749	-4.15406	Mcrip1
0.162256	15.7964	1.90418	0.0738206	0.637749	-4.15253	Acly
-0.128443	18.0584	-1.89725	0.0747822	0.637749	-4.16247	Anxa6
-0.129548	14.6788	-1.89987	0.0744167	0.637749	-4.15871	Srgap3
-0.131002	13.4319	-1.89694	0.0748244	0.637749	-4.1629	Cnot1
-0.133882	14.5142	-1.90587	0.0735875	0.637749	-4.1501	Trim28
-0.139284	13.8311	-1.89801	0.0746756	0.637749	-4.16137	Csnk1a1
-0.162297	13.3411	-1.90658	0.0734898	0.637749	-4.14908	Pds5b
-0.183982	14.139	-1.90277	0.0740146	0.637749	-4.15454	Coro7
-0.208697	11.7661	-1.89883	0.0745608	0.637749	-4.16019	Ttc38
-0.254832	12.7465	-1.90175	0.0741561	0.637749	-4.15601	Rabgap1l
-0.255518	13.9455	-1.89775	0.0747121	0.637749	-4.16175	Gria1.Gria3.Gria4
-0.276586	11.9607	-1.90265	0.0740316	0.637749	-4.15472	Srp9
-0.364258	10.7124	-1.90493	0.073717	0.637749	-4.15145	Klf13
-0.371837	10.6181	-1.90007	0.074389	0.637749	-4.15842	Plod3
-0.588528	9.6564	-1.90636	0.0735193	0.637749	-4.14938	Cerk
0.590012	9.38745	1.89282	0.0754015	0.640072	-4.1688	Gcc1
0.353258	11.5993	1.89135	0.0756085	0.640072	-4.1709	Cplx3
0.335433	13.7444	1.89341	0.0754441	0.640072	-4.16845	Tmem9b
-0.131981	13.7971	-1.89225	0.0754828	0.640072	-4.16962	B3glct
-0.221409	11.9277	-1.89159	0.0755748	0.640072	-4.17056	Mapkap1
-0.265016	14.1896	-1.89298	0.07538	0.640072	-4.16858	Nudt10.Nudt11
0.191836	12.9568	1.88857	0.076002	0.641641	-4.17488	Fxn
0.174652	18.6312	1.88751	0.076152	0.641641	-4.1764	Prdx6
-0.112667	12.9801	-1.88736	0.0761733	0.641641	-4.17661	Gcn1
-0.113001	14.1132	-1.88757	0.0761431	0.641641	-4.17631	Wdr26
-0.152639	13.585	-1.88702	0.0762211	0.641641	-4.17709	Elp1
0.601321	11.2766	1.87273	0.0782738	0.641663	-4.19745	Psmg2
0.53496	11.1886	1.87207	0.0783699	0.641663	-4.19839	Stac2
0.464416	11.6135	1.88636	0.0763149	0.641663	-4.17803	Sh3rf1
0.456122	10.5486	1.88385	0.076672	0.641663	-4.18161	Ubr5
0.439532	11.2755	1.87128	0.0784852	0.641663	-4.19952	Ift81
0.410005	11.1341	1.86928	0.0787764	0.641663	-4.20235	Cpeb4
0.356682	11.8769	1.87086	0.0785455	0.641663	-4.20011	Rsl1d1
0.321878	12.4805	1.88023	0.0771902	0.641663	-4.18678	Dhps
0.288565	11.5628	1.88312	0.0767767	0.641663	-4.18266	Ikbkb
0.267202	12.7691	1.884	0.0766508	0.641663	-4.1814	Triqk
0.169671	12.7299	1.87539	0.0778887	0.641663	-4.19368	Tm9sf2
-0.0912498	15.2121	-1.8765	0.077727	0.641663	-4.19209	Agfg1
-0.103662	13.7806	-1.87709	0.0776428	0.641663	-4.19125	Abcf2
-0.125863	14.3533	-1.87532	0.0778984	0.641663	-4.19377	Gmppb
-0.148577	15.0353	-1.87916	0.0773436	0.641663	-4.1883	Lmnb2
-0.151513	14.9443	-1.88043	0.0771613	0.641663	-4.18649	Pycr2
-0.17724	13.4199	-1.87668	0.0777008	0.641663	-4.19183	Bag5
-0.181684	13.2157	-1.87192	0.0783919	0.641663	-4.19861	Mtmr12
-0.18833	18.1558	-1.88566	0.0764143	0.641663	-4.17903	Dbi
-0.205037	12.4924	-1.88418	0.0766247	0.641663	-4.18114	Zpr1
-0.21335	13.19	-1.87344	0.0781709	0.641663	-4.19645	Cdc26
-0.222358	12.4864	-1.86943	0.0787544	0.641663	-4.20214	Nudcd2
-0.224587	13.1388	-1.87221	0.0783492	0.641663	-4.19819	Enpep
-0.366884	9.92979	-1.88067	0.0771269	0.641663	-4.18615	Usp48
-0.368099	10.7876	-1.86921	0.0787872	0.641663	-4.20246	Casp1
-0.585342	10.6298	-1.87343	0.0781724	0.641663	-4.19646	Qtrt2
-0.590536	15.3696	-1.88427	0.0776839	0.641663	-4.18511	Rab3a.Rab3d
-0.60014	10.2969	-1.87902	0.0773646	0.641663	-4.18851	Ier3ip1
-0.672519	11.2126	-1.88106	0.0771864	0.641663	-4.18604	Ubr2
-0.818602	8.98907	-1.87535	0.0778936	0.641663	-4.19373	Retreg1
-0.383946	10.8689	-1.86823	0.0789294	0.642124	-4.20384	Fmo1
0.427054	11.5996	1.86646	0.0791895	0.642551	-4.20635	Nudt17
-0.246637	12.8722	-1.86627	0.079218	0.642551	-4.20663	Chd1
-0.259676	13.782	-1.86613	0.0792386	0.642551	-4.20683	Ephb2
0.776598	11.0532	1.85929	0.0805636	0.642787	-4.21763	Pfn3
0.674392	11.7926	1.83483	0.0844756	0.642787	-4.25266	Des.Gfap.Vim
0.633349	10.4283	1.81766	0.0866471	0.642787	-4.27501	Gpkow
0.596467	9.1615	1.85747	0.0805185	0.642787	-4.21908	Mta1.Mta3
0.556755	11.1681	1.83053	0.0846235	0.642787	-4.25702	Eef1b.Eef1d
0.554883	13.5284	1.83851	0.0843371	0.642787	-4.24891	Ca3
0.530583	11.1932	1.81847	0.0865194	0.642787	-4.27388	Kctd3
0.507745	12.5877	1.85458	0.081438	0.642787	-4.22486	Cdc42.Rac1.Rac3.Rhog
0.498538	9.63121	1.8167	0.0868006	0.642787	-4.27635	Senp2
0.485601	10.3116	1.85123	0.081454	0.642787	-4.2279	Zdhhc3
0.444528	9.67353	1.85729	0.0805461	0.642787	-4.21934	Bmpr1a
0.365954	10.2624	1.83256	0.0843071	0.642787	-4.25417	Fmn1
0.318744	10.2924	1.83343	0.0841719	0.642787	-4.25294	Raf1
0.278512	13.9412	1.82905	0.084853	0.642787	-4.25908	Gaa
0.27443	12.6338	1.83152	0.0844686	0.642787	-4.25562	Lcp1
0.255595	12.8368	1.81947	0.0863599	0.642787	-4.27248	Ppip5k1.Ppip5k2
0.241891	14.1216	1.85839	0.0803826	0.642787	-4.21779	Erlin1
0.239881	18.2901	1.83369	0.0841322	0.642787	-4.25258	Slc25a3
0.21777	12.9083	1.83203	0.0843896	0.642787	-4.25491	Itgb2
0.200267	11.7062	1.83256	0.084308	0.642787	-4.25417	Wdfy2
0.189862	13.2646	1.83172	0.0844384	0.642787	-4.25535	Ampd3
0.174814	14.9968	1.81692	0.0867655	0.642787	-4.27604	Gsk3a.Gsk3b
0.1744	13.4002	1.82083	0.0861445	0.642787	-4.27058	Lrrc40
0.169561	14.2978	1.81704	0.0867464	0.642787	-4.27588	Cyp46a1
0.15887	13.2555	1.84929	0.0817467	0.642787	-4.23064	Edf1
0.153947	12.5392	1.84398	0.0825519	0.642787	-4.23813	Sdf4
0.150827	16.859	1.82904	0.0848558	0.642787	-4.25911	Rab11b
0.114796	14.036	1.84805	0.0819343	0.642787	-4.23239	Eif2s1
0.111275	14.7332	1.81944	0.0863647	0.642787	-4.27252	Vps51
-0.0898754	15.2094	-1.81864	0.0864922	0.642787	-4.27364	Rock2
-0.0905426	14.5566	-1.83529	0.0838853	0.642787	-4.25034	Exoc7
-0.0906727	15.2088	-1.82498	0.0854907	0.642787	-4.26478	Psmd3
-0.095026	13.7464	-1.82044	0.086206	0.642787	-4.27112	Prkaa1
-0.102104	13.7877	-1.81787	0.0866137	0.642787	-4.27471	Vwa8
-0.103375	16.8937	-1.83275	0.0842782	0.642787	-4.25391	Sh3glb2
-0.110676	16.3999	-1.82212	0.0859414	0.642787	-4.26878	Myef2
-0.11445	15.6891	-1.82248	0.085885	0.642787	-4.26829	Khsrp
-0.118883	16.1682	-1.84027	0.083119	0.642787	-4.24335	Sgip1
-0.125897	13.2191	-1.83941	0.0832508	0.642787	-4.24456	Tpr
-0.131512	14.2951	-1.84663	0.0821485	0.642787	-4.23439	Prmt8
-0.137259	16.4023	-1.83908	0.0833004	0.642787	-4.24501	Hspa12a
-0.141109	13.9417	-1.85092	0.0815008	0.642787	-4.22834	Dnaja4
-0.145607	14.5408	-1.84037	0.0831025	0.642787	-4.2432	Snrpa
-0.146871	16.2941	-1.85722	0.0805567	0.642787	-4.21944	Rpl27
-0.149384	13.3954	-1.82903	0.0848564	0.642787	-4.25911	Camsap2
-0.152006	13.1508	-1.84302	0.0826976	0.642787	-4.23947	Uvrag
-0.154642	15.8792	-1.83721	0.0835891	0.642787	-4.24765	Oxr1
-0.154813	14.8122	-1.86046	0.0800754	0.642787	-4.21486	Sptb
-0.158703	13.5404	-1.85615	0.0807162	0.642787	-4.22095	Pcdhga4
-0.161529	12.3405	-1.81984	0.086301	0.642787	-4.27196	Rnf141
-0.163016	17.8232	-1.83262	0.0842985	0.642787	-4.25409	Septin8
-0.163192	13.1202	-1.8614	0.0799353	0.642787	-4.21352	Tango2
-0.163575	16.4029	-1.8519	0.081353	0.642787	-4.22696	Epb41l1
-0.17557	14.933	-1.82385	0.0856691	0.642787	-4.26637	Grin2b
-0.176674	13.3013	-1.85264	0.0812418	0.642787	-4.22591	Mpdz
-0.190011	13.3574	-1.83023	0.0846691	0.642787	-4.25743	Pam16
-0.190431	12.6465	-1.83899	0.0833154	0.642787	-4.24515	Fmnl1
-0.191745	12.7014	-1.8335	0.0841614	0.642787	-4.25285	Epha6
-0.20377	16.9225	-1.82354	0.0857171	0.642787	-4.2668	Dlg1.Dlg2.Dlg4
-0.205396	13.279	-1.85946	0.0802238	0.642787	-4.21628	Neo1
-0.205621	12.3086	-1.82542	0.0854215	0.642787	-4.26417	Tbl1xr1
-0.210919	13.3696	-1.84069	0.0830543	0.642787	-4.24275	Sntb2
-0.217703	11.9906	-1.86288	0.0797173	0.642787	-4.21144	Clcc1
-0.224423	16.4307	-1.84673	0.0821329	0.642787	-4.23424	Gad2
-0.22999	11.6343	-1.84871	0.0818337	0.642787	-4.23146	Cdc123
-0.232442	12.7716	-1.84685	0.0821159	0.642787	-4.23408	Son
-0.241699	11.3197	-1.83015	0.0846816	0.642787	-4.25754	Ubap1
-0.241981	11.749	-1.86496	0.0794097	0.642787	-4.20848	Dnajc27
-0.266058	13.0866	-1.8258	0.0853615	0.642787	-4.26363	Znrd2
-0.281053	12.6633	-1.82041	0.0862114	0.642787	-4.27117	Gstt3
-0.286999	10.9514	-1.84945	0.0817227	0.642787	-4.23042	Nudt19
-0.302058	11.823	-1.85159	0.0813997	0.642787	-4.2274	Rgs19
-0.30542	11.3925	-1.82123	0.0860813	0.642787	-4.27002	Galnt2
-0.326778	11.3351	-1.85328	0.081145	0.642787	-4.225	Crnkl1
-0.331282	11.7789	-1.83221	0.0843619	0.642787	-4.25466	Nkrf
-0.347554	13.4663	-1.83398	0.0842633	0.642787	-4.25274	Snrpe
-0.3957	10.7558	-1.83824	0.0834295	0.642787	-4.24619	Ydjc
-0.40959	9.29419	-1.8502	0.0816089	0.642787	-4.22936	Fam107b
-0.434476	12.0431	-1.85958	0.0802053	0.642787	-4.2161	Plpp6
-0.436556	10.1611	-1.85167	0.0813873	0.642787	-4.22728	Frmd5
-0.44892	10.7788	-1.83532	0.0838804	0.642787	-4.2503	Tmem120a
-0.518695	11.1336	-1.84121	0.082974	0.642787	-4.24202	Dab2
-0.575061	11.8818	-1.82124	0.0863989	0.642787	-4.271	Tmem214
-0.660329	11.0658	-1.84113	0.0829887	0.642787	-4.24214	Ubtd2
-0.705067	12.7198	-1.84389	0.0835905	0.642787	-4.24166	Myh10.Myh14
-0.734935	11.0867	-1.84067	0.0832785	0.642787	-4.24351	Dsp
-0.769103	10.6837	-1.8289	0.0850381	0.642787	-4.25981	Eif1ax
-0.928157	15.4572	-1.85448	0.0821419	0.642787	-4.22737	Gfap.Krt73.Krt85
0.877513	11.4218	1.81758	0.0873996	0.643415	-4.27736	Krt17.Krt42
0.619193	12.2533	1.81828	0.0872359	0.643415	-4.27624	Sidt1
-0.142582	15.2177	-1.81523	0.0870353	0.643415	-4.2784	Dbnl
-0.163222	12.4928	-1.81383	0.0872586	0.643415	-4.28035	Map4k5
-0.511346	10.6104	-1.81306	0.0873818	0.643415	-4.28142	Slit2
-0.520926	10.6243	-1.81309	0.0873774	0.643415	-4.28139	Aox1
1.20388	13.237	1.76649	0.0963282	0.644211	-4.34877	Myh4
0.753854	11.9796	1.75701	0.0976304	0.644211	-4.3608	Chpt1
0.579243	10.4066	1.76652	0.095119	0.644211	-4.34571	Zgpat
0.5542	11.9294	1.78389	0.0924853	0.644211	-4.32271	Tsc22d3
0.497913	9.795	1.76884	0.0947204	0.644211	-4.34254	Akap13
0.489608	10.4707	1.78392	0.0921585	0.644211	-4.3218	Pik3ca
0.472686	12.0827	1.73813	0.100309	0.644211	-4.38481	Kcnj11
0.460564	9.69326	1.74923	0.0981418	0.644211	-4.36932	Gramd1a
0.449949	10.002	1.75392	0.0973144	0.644211	-4.36294	Igdcc4
0.445942	10.56	1.74483	0.0989253	0.644211	-4.37531	Rtf2
0.438393	14.5416	1.78649	0.0925363	0.644211	-4.32045	Actn1.Actn2
0.398852	10.0027	1.75101	0.0978275	0.644211	-4.3669	Chd5
0.398285	11.8944	1.74797	0.0983663	0.644211	-4.37104	Myh10.Myh11.Myh9
0.393713	11.0271	1.75901	0.0964218	0.644211	-4.35599	Plxdc1
0.340858	11.7719	1.73533	0.100634	0.644211	-4.3882	Rtn4rl1
0.337336	13.2901	1.78558	0.0919708	0.644211	-4.31976	Krit1
0.336759	10.768	1.80824	0.0881561	0.644211	-4.28813	Nudt18
0.336028	10.7385	1.80159	0.089235	0.644211	-4.29736	Arrdc1
0.334238	11.832	1.75395	0.0973082	0.644211	-4.36289	Nhsl1
0.331691	11.503	1.76812	0.0948428	0.644211	-4.34352	Ephx4
0.325616	12.5461	1.76669	0.0950889	0.644211	-4.34548	Bnip3l
0.308343	10.6697	1.78714	0.0916191	0.644211	-4.31736	Dner
0.295567	12.9517	1.74533	0.098836	0.644211	-4.37463	Nsg2
0.292636	11.058	1.76566	0.0952668	0.644211	-4.34689	Sh3pxd2b
0.28912	10.6831	1.77884	0.0930146	0.644211	-4.3288	P4htm
0.287134	18.9432	1.75141	0.0979383	0.644211	-4.36679	Hk1.Hk2
0.276656	13.4582	1.7773	0.0932761	0.644211	-4.33092	P2ry12
0.27229	17.5525	1.76271	0.0958432	0.644211	-4.35109	Slc25a12.Slc25a13
0.270165	14.8824	1.80092	0.0893441	0.644211	-4.29829	Timm8a1
0.265211	10.6168	1.7857	0.0918605	0.644211	-4.31935	Cox17
0.243561	17.5202	1.73918	0.0999376	0.644211	-4.38297	Pafah1b2
0.242083	15.7356	1.737	0.100331	0.644211	-4.38593	Rgs6.Rgs7
0.240228	12.1911	1.74302	0.0992483	0.644211	-4.37776	Foxred1
0.239617	11.8215	1.73835	0.100088	0.644211	-4.38411	Rnf157
0.238136	13.8252	1.79288	0.0906658	0.644211	-4.30943	Kif21a.Kif21b
0.233678	11.5875	1.78288	0.0923332	0.644211	-4.32324	Rims3
0.231954	14.4626	1.75982	0.0962814	0.644211	-4.35489	Nrbp2
0.231097	11.1832	1.73575	0.100558	0.644211	-4.38763	Garnl3
0.227787	12.4387	1.74207	0.0994182	0.644211	-4.37905	Shoc2
0.227485	10.6925	1.80514	0.0886573	0.644211	-4.29243	Tsc22d4
0.220967	11.183	1.74126	0.0995632	0.644211	-4.38015	Kdm1a
0.214856	12.6712	1.77227	0.0941313	0.644211	-4.33783	Fbxo3
0.207937	14.451	1.76193	0.0959132	0.644211	-4.35199	Rab11fip5
0.185873	11.9209	1.75946	0.0963436	0.644211	-4.35537	Ptprm
0.183648	15.6973	1.7971	0.0899706	0.644211	-4.30359	Acyp1
0.179937	17.934	1.77515	0.0936406	0.644211	-4.33387	Uchl1
0.17531	12.5132	1.76021	0.0962121	0.644211	-4.35434	Srprb
0.167091	13.5561	1.78658	0.0917135	0.644211	-4.31814	Stat1
0.164799	13.9999	1.81152	0.0876288	0.644211	-4.28357	Vti1a
0.164145	13.5869	1.7998	0.0895279	0.644211	-4.29985	Rangap1
0.160882	16.405	1.73736	0.100265	0.644211	-4.38544	Atp6v1e1.Atp6v1e2
0.153484	14.046	1.77829	0.0931084	0.644211	-4.32956	Dtymk
0.153213	12.32	1.74395	0.0990816	0.644211	-4.3765	Impdh1
0.152235	13.0583	1.80614	0.0884961	0.644211	-4.29105	Prpsap1
0.146202	13.6658	1.73895	0.0999791	0.644211	-4.38329	Nol3
0.141822	19.5369	1.79052	0.091057	0.644211	-4.31269	Slc25a5
0.135907	13.508	1.73684	0.100359	0.644211	-4.38614	Vac14
0.130759	12.646	1.74263	0.0993175	0.644211	-4.37829	Phka2
0.125836	14.0497	1.75289	0.0974963	0.644211	-4.36434	Shmt2
0.120196	16.7196	1.74625	0.0986723	0.644211	-4.37338	Ube2v1.Ube2v2
0.112803	15.0141	1.80204	0.0891619	0.644211	-4.29674	Atad3
0.109427	15.6686	1.74434	0.0990131	0.644211	-4.37598	Wbp2
0.102008	15.512	1.79695	0.0899947	0.644211	-4.3038	Ppm1h
0.10139	14.9494	1.73564	0.100577	0.644211	-4.38777	Mapre3
0.0849181	14.6996	1.74565	0.0987783	0.644211	-4.37419	Kif1a
-0.09135	14.1088	-1.75681	0.096807	0.644211	-4.35899	Ttll12
-0.105469	15.5894	-1.74798	0.0983645	0.644211	-4.37103	Bphl
-0.108785	15.772	-1.80478	0.0887159	0.644211	-4.29294	Eprs1
-0.111816	13.9741	-1.76612	0.095188	0.644211	-4.34626	Sf3b3
-0.113574	15.5476	-1.77366	0.093894	0.644211	-4.33592	Hsd17b12
-0.115197	13.8217	-1.79908	0.0896455	0.644211	-4.30085	Mon2
-0.117322	15.2851	-1.765	0.0953813	0.644211	-4.34779	Fn3krp
-0.117364	13.2271	-1.75153	0.0977357	0.644211	-4.36619	Ppp2r5a
-0.118831	14.9171	-1.76824	0.0948219	0.644211	-4.34335	Dnajc11
-0.118916	14.0501	-1.73762	0.10022	0.644211	-4.3851	Sipa1l1
-0.120719	13.2801	-1.74414	0.099048	0.644211	-4.37624	Snrnp40
-0.122132	15.2926	-1.80187	0.0891892	0.644211	-4.29697	Pin1
-0.128391	14.2489	-1.7569	0.0967903	0.644211	-4.35886	Adcy9
-0.128542	12.8162	-1.74371	0.0991248	0.644211	-4.37683	Xrn1
-0.128609	14.2149	-1.78964	0.0912041	0.644211	-4.31392	Pspc1
-0.129407	12.8584	-1.79137	0.0909168	0.644211	-4.31153	Gpaa1
-0.12999	13.7664	-1.74193	0.0994434	0.644211	-4.37924	Cacna1a
-0.133285	13.6375	-1.78059	0.0927193	0.644211	-4.32639	Dyrk1a
-0.133471	12.9086	-1.80224	0.0891293	0.644211	-4.29646	Cdc5l
-0.135313	12.5162	-1.80584	0.0885451	0.644211	-4.29147	Ipo11
-0.140175	15.9873	-1.7737	0.0938879	0.644211	-4.33587	Caskin1
-0.140581	17.1696	-1.77763	0.0932193	0.644211	-4.33046	Psma6
-0.143143	14.4737	-1.79915	0.0896339	0.644211	-4.30075	Cyria
-0.143453	14.6308	-1.77343	0.093933	0.644211	-4.33623	Nmt1
-0.145654	13.69	-1.74308	0.0992383	0.644211	-4.37769	Suox
-0.151442	16.9783	-1.73842	0.100074	0.644211	-4.384	Camk2b
-0.153893	14.7371	-1.79579	0.090186	0.644211	-4.30541	Mocs3
-0.162728	13.5888	-1.753	0.0974769	0.644211	-4.3642	Ciao1
-0.163567	12.5297	-1.76427	0.0955079	0.644211	-4.3488	Rbm15
-0.171444	16.4179	-1.80685	0.0883812	0.644211	-4.29007	Prkce
-0.171711	14.0918	-1.76873	0.0947391	0.644211	-4.34269	Msi2
-0.172668	13.7477	-1.81056	0.0877832	0.644211	-4.28491	Rimbp2
-0.174025	15.3872	-1.76681	0.0950696	0.644211	-4.34532	Rps2
-0.175689	14.8291	-1.78742	0.0915728	0.644211	-4.31697	Brsk1.Brsk2
-0.178271	13.2575	-1.79513	0.0902939	0.644211	-4.30631	Nup133
-0.181224	14.668	-1.75309	0.0974594	0.644211	-4.36406	Mbnl2
-0.181682	12.6464	-1.73553	0.100597	0.644211	-4.38792	Zyg11b
-0.18524	13.1743	-1.75351	0.0973864	0.644211	-4.36349	Dhdh
-0.185742	12.4067	-1.79284	0.0906732	0.644211	-4.30949	Prkab1
-0.188062	12.5785	-1.75274	0.097522	0.644211	-4.36454	Cnnm1.Cnnm2
-0.18913	15.8257	-1.73877	0.100012	0.644211	-4.38354	Txndc17
-0.190788	15.7668	-1.76227	0.0958553	0.644211	-4.35154	Gpc1
-0.191056	12.0585	-1.79436	0.0904214	0.644211	-4.30738	Sphkap
-0.191239	12.3943	-1.75012	0.0979839	0.644211	-4.36811	Atp2c1
-0.192811	14.3459	-1.76469	0.095435	0.644211	-4.34822	Cat
-0.192973	13.1529	-1.7857	0.0918608	0.644211	-4.31935	Snph.Sybu
-0.195498	15.2481	-1.79388	0.0905011	0.644211	-4.30805	Adam23
-0.195586	16.1745	-1.78955	0.0912177	0.644211	-4.31403	Icam5
-0.196507	13.6324	-1.80812	0.0881759	0.644211	-4.2883	Cpsf6
-0.201738	14.4332	-1.75407	0.097288	0.644211	-4.36273	Wipi2
-0.202823	13.006	-1.75089	0.0978485	0.644211	-4.36706	Pdlim1
-0.203135	12.1005	-1.77219	0.0941451	0.644211	-4.33794	Lrrtm2
-0.208941	14.7468	-1.77552	0.0935768	0.644211	-4.33336	Rpl28
-0.208979	15.0424	-1.74067	0.0996704	0.644211	-4.38096	Ptprd.Ptprs
-0.210008	15.4817	-1.76203	0.0958959	0.644211	-4.35186	Myh10.Myh11.Myh14.Myh9
-0.219471	11.6281	-1.7431	0.0992335	0.644211	-4.37765	Serhl
-0.233383	11.6939	-1.75739	0.0967044	0.644211	-4.35819	Zc3h4
-0.246429	11.655	-1.75684	0.0968013	0.644211	-4.35895	Adnp
-0.251074	17.0549	-1.78537	0.0919163	0.644211	-4.31981	Cotl1
-0.252738	12.2008	-1.75376	0.0973423	0.644211	-4.36315	Ergic2
-0.257017	15.1582	-1.74564	0.0987804	0.644211	-4.37421	Hras.Kras.Nras
-0.257629	14.7571	-1.80376	0.0888817	0.644211	-4.29435	Alcam
-0.261124	12.0891	-1.78003	0.0928141	0.644211	-4.32717	Lrrtm4
-0.267149	13.9318	-1.78685	0.0916683	0.644211	-4.31776	Kcnip2
-0.278721	14.4302	-1.75211	0.0976639	0.644211	-4.36548	Lmnb1.Lmnb2
-0.282865	12.0202	-1.75546	0.0970435	0.644211	-4.36083	Rtn2
-0.287405	12.5606	-1.77203	0.0941726	0.644211	-4.33816	Micos13
-0.290696	13.7701	-1.7851	0.0919614	0.644211	-4.32018	Dnajc24
-0.292229	10.3338	-1.78593	0.0918217	0.644211	-4.31903	Pcid2
-0.300678	11.1088	-1.77316	0.0939804	0.644211	-4.33661	Cnpy4
-0.317098	10.5987	-1.7599	0.0962675	0.644211	-4.35478	Nup37
-0.323147	12.7792	-1.80663	0.088416	0.644211	-4.29036	Neto1
-0.357346	10.7226	-1.81002	0.0878689	0.644211	-4.28565	Mettl16
-0.37871	15.4089	-1.78603	0.0924343	0.644211	-4.3206	Sv2b.Sv2c
-0.381763	10.8372	-1.74398	0.0990766	0.644211	-4.37646	Lrch3
-0.385777	11.3551	-1.76935	0.0946316	0.644211	-4.34183	Sh3bp1
-0.405052	11.8704	-1.78635	0.0917514	0.644211	-4.31845	Manba
-0.416542	9.80486	-1.75154	0.0977328	0.644211	-4.36617	Cacna1h
-0.452969	12.3588	-1.76578	0.0954488	0.644211	-4.34724	Magi1.Magi2.Yap1
-0.456217	10.9505	-1.80347	0.0889289	0.644211	-4.29476	Lrch1
-0.482108	11.1164	-1.77729	0.093277	0.644211	-4.33093	Cdk5r1
-0.487381	13.6324	-1.76508	0.0962117	0.644211	-4.3498	Hmgn3
-0.490166	11.6443	-1.7561	0.096932	0.644211	-4.35997	Tmem68
-0.495285	9.7317	-1.76337	0.0956634	0.644211	-4.35002	Smim4
-0.521302	9.86404	-1.7445	0.0989833	0.644211	-4.37575	Ero1b
-0.681453	10.7609	-1.80234	0.0891127	0.644211	-4.29632	Thoc5
-0.760708	12.0841	-1.74921	0.0991152	0.644211	-4.37162	Mapk8.Mapk9
-1.0665	12.2676	-1.8141	0.088406	0.644211	-4.28354	Clic6
-0.129394	14.6051	-1.73431	0.100819	0.644846	-4.38958	Eif3e
0.167343	12.5518	1.73126	0.101374	0.64761	-4.39371	Csk
-0.119665	13.9925	-1.73093	0.101434	0.64761	-4.39415	Pick1
-0.471146	12.3525	-1.73241	0.10151	0.64761	-4.39291	Flna.Flnc
0.731595	11.3264	1.7315	0.101857	0.647627	-4.39454	Yod1
0.240242	12.0198	1.7292	0.10175	0.647627	-4.39649	Chmp2b
0.18152	13.4159	1.72906	0.101774	0.647627	-4.39667	Custos
-0.167884	12.2411	-1.72972	0.101655	0.647627	-4.39579	Stx18
0.613759	12.4327	1.72928	0.102568	0.647833	-4.39818	Grm6
0.392581	10.3794	1.72331	0.102831	0.647833	-4.40443	Prkaa1.Prkaa2
0.382418	10.3455	1.72304	0.102882	0.647833	-4.4048	Ago1.Ago3
0.323801	10.899	1.72371	0.102757	0.647833	-4.40389	Ehmt2
0.177192	15.3486	1.7249	0.102538	0.647833	-4.40228	Gabrg2
-0.109525	14.9723	-1.72214	0.103048	0.647833	-4.40601	Ube3a
-0.122845	13.3582	-1.7252	0.102483	0.647833	-4.40188	Dnajb4
-0.192232	19.5908	-1.72505	0.10251	0.647833	-4.40208	Atp1a2.Atp1a3
-0.209855	13.5206	-1.72513	0.102496	0.647833	-4.40198	Nsmf
-0.226741	12.3259	-1.72197	0.103079	0.647833	-4.40624	Sestd1
-0.238103	11.971	-1.72187	0.103098	0.647833	-4.40637	Nectin3
-0.244817	12.3501	-1.72406	0.102693	0.647833	-4.40342	Mrpl27
-0.355571	10.9236	-1.72316	0.10286	0.647833	-4.40464	Stag1
-0.701614	11.2805	-1.72958	0.102068	0.647833	-4.39681	Snx5.Snx6
-0.132777	17.6562	-1.72135	0.103194	0.647898	-4.40708	Pfn1
-0.568225	10.0988	-1.71927	0.103579	0.64977	-4.40987	CA050_MOUSE
-0.202608	13.5115	-1.71609	0.104172	0.652943	-4.41415	Ube2j1
0.422793	10.5226	1.71452	0.104466	0.653149	-4.41626	Cdk19
-0.383801	11.3332	-1.71516	0.104346	0.653149	-4.4154	Slitrk2
-0.71144	10.8738	-1.71582	0.104415	0.653149	-4.41491	Robo1.Robo2
0.241376	11.9636	1.71077	0.105168	0.654141	-4.42129	Morn4
0.204798	14.5726	1.71091	0.105142	0.654141	-4.4211	Cdipt
-0.112982	13.7901	-1.71168	0.104998	0.654141	-4.42007	Fermt2
-0.116879	15.3017	-1.71221	0.104898	0.654141	-4.41936	Acot9
-0.134667	16.0011	-1.71091	0.105142	0.654141	-4.4211	Actr1b
-0.288713	14.2261	-1.7112	0.105234	0.654141	-4.42101	Magoh.Magohb
-0.289031	12.9334	-1.71135	0.10506	0.654141	-4.42051	Faim
0.848702	12.7536	1.71391	0.105793	0.654366	-4.41953	Uqcr11
0.139946	14.8909	1.70823	0.105647	0.654366	-4.42469	Pgp
-0.118479	18.9852	-1.70779	0.105731	0.654366	-4.42528	Amph
-0.131502	14.6348	-1.70851	0.105594	0.654366	-4.42431	Acadvl
-0.255552	10.5812	-1.70766	0.105756	0.654366	-4.42546	Nhlrc1
-0.412106	11.8498	-1.70856	0.105586	0.654366	-4.42425	Gjc2
-0.618362	11.3108	-1.70786	0.1059	0.654488	-4.42555	Usp22
-0.231727	15.8277	-1.70582	0.106104	0.654669	-4.42792	Gabarap.Gabarapl1.Gabarapl2
-0.428409	11.6687	-1.70605	0.106061	0.654669	-4.42762	Cachd1
0.521932	9.73031	1.70111	0.107	0.654716	-4.43422	Parp3
0.38531	13.291	1.70705	0.106315	0.654716	-4.42715	Gnai1.Gnai2
0.321434	11.3487	1.70131	0.106961	0.654716	-4.43395	Rngtt
0.255405	10.4287	1.70237	0.106759	0.654716	-4.43253	Dph1
-0.129398	12.4722	-1.70074	0.10707	0.654716	-4.43471	Anapc1
-0.156408	15.6892	-1.701	0.107022	0.654716	-4.43437	Ociad1
-0.172581	18.2678	-1.7017	0.106888	0.654716	-4.43344	Ppp3ca.Ppp3cb.Ppp3cc
-0.175762	12.1914	-1.70346	0.106552	0.654716	-4.43108	Ip6k1
-0.274276	12.0424	-1.70429	0.106394	0.654716	-4.42996	Tspyl4
-0.361904	11.9474	-1.70514	0.106232	0.654716	-4.42883	Arpp21
-0.561026	11.4965	-1.70381	0.10664	0.654716	-4.43092	Eml1.Eml4.Eml5.Eml6
0.145238	12.6469	1.69933	0.107342	0.655841	-4.4366	Mrpl44
-0.402117	9.92932	-1.69852	0.107496	0.656248	-4.43768	Abhd17a
-0.125832	13.4284	-1.69766	0.10766	0.656718	-4.43882	Mtmr9
-0.601502	11.5989	-1.69893	0.107765	0.656824	-4.43779	Cd38
0.339366	10.435	1.69657	0.107871	0.656938	-4.44028	Serpinf1
-0.440776	12.6683	-1.69664	0.108295	0.658376	-4.44102	Pacs2
-0.637544	10.0847	-1.69459	0.108251	0.658376	-4.44291	Tmem129
-1.10094	12.5049	-1.70031	0.10837	0.658376	-4.43762	Ywhab.Ywhaz
0.320812	11.1201	1.69286	0.108586	0.659151	-4.44522	Fbxl4
0.785939	12.953	1.69311	0.109756	0.660165	-4.44715	Atp13a2
0.50215	11.2726	1.68838	0.109455	0.660165	-4.45118	Fam117b
0.440217	9.85338	1.68999	0.109142	0.660165	-4.44904	Uck2
0.249985	12.0899	1.68777	0.109574	0.660165	-4.45199	Asphd1
0.167049	12.3872	1.68697	0.109731	0.660165	-4.45306	CI072_MOUSE
0.13959	13.3122	1.6886	0.109413	0.660165	-4.45089	Dgke
0.119082	19.5228	1.68837	0.109457	0.660165	-4.45119	Mdh2
0.1115	20.353	1.68938	0.109261	0.660165	-4.44985	Stxbp1
-0.147211	15.4618	-1.68895	0.109345	0.660165	-4.45043	Anp32a
-0.21473	11.8076	-1.68854	0.109425	0.660165	-4.45097	Cers1
-0.26872	13.3378	-1.68918	0.109301	0.660165	-4.45012	Plppr2
-0.294384	10.4776	-1.68658	0.109808	0.660165	-4.45358	Trafd1
1.04914	14.8786	1.69174	0.110021	0.660916	-4.44896	Stmn2
0.289968	13.0645	1.6849	0.110135	0.661073	-4.4558	Rgs6
-0.217626	12.0778	-1.68423	0.110267	0.661337	-4.4567	Tmem94
0.139146	14.794	1.68359	0.110393	0.661565	-4.45755	Erp29
-0.413439	11.1195	-1.68276	0.110555	0.662009	-4.45864	Kcnc3
0.172214	13.4255	1.6806	0.110981	0.663501	-4.46151	Lsm3
-0.816979	11.8353	-1.68559	0.11098	0.663501	-4.45665	Eprs1.Qars1
0.519682	12.6149	1.68264	0.111302	0.663695	-4.46009	Mocs1
0.103195	14.2686	1.67961	0.111175	0.663695	-4.46282	Abhd10
-0.209684	12.7709	-1.67864	0.111367	0.663695	-4.4641	Cbx1
-0.252727	11.5108	-1.67883	0.11133	0.663695	-4.46386	Dock11
-0.147495	13.117	-1.67797	0.1115	0.66375	-4.46499	Rps6kb1
-0.595551	10.9802	-1.6777	0.111553	0.66375	-4.46535	Lrfn4
-0.386829	10.2108	-1.67614	0.111864	0.665071	-4.46742	Lonp2
2.03584	14.8086	1.68083	0.112155	0.665801	-4.46335	Hbb.b2
0.116275	14.1299	1.67463	0.112164	0.665801	-4.46942	Gabrb3
0.470523	11.9882	1.66005	0.115279	0.665872	-4.48893	Dusp12
0.464441	11.5846	1.66721	0.113647	0.665872	-4.47921	Mrps14
0.459066	13.6398	1.67565	0.112814	0.665872	-4.46953	Casq1
0.360083	10.5906	1.66004	0.115098	0.665872	-4.48864	Btbd9
0.330406	13.0923	1.67185	0.11282	0.665872	-4.47326	Ipo5.Ranbp6
0.300103	11.2264	1.66159	0.114783	0.665872	-4.4866	Rpp25l
0.295138	12.6502	1.66367	0.11436	0.665872	-4.48386	Nrip3
0.273565	11.6878	1.65935	0.115238	0.665872	-4.48955	Thg1l
0.169747	13.2692	1.66953	0.113181	0.665872	-4.47615	Ccdc92
0.158894	14.2588	1.66784	0.11352	0.665872	-4.47837	Osbpl1a
0.116683	15.3473	1.66038	0.115029	0.665872	-4.48819	Aldh1b1
0.114698	15.4422	1.67216	0.112655	0.665872	-4.47268	Atic
0.0915134	14.7943	1.66486	0.114122	0.665872	-4.48231	Timm29
0.0875362	13.9485	1.66415	0.114264	0.665872	-4.48323	Eif4g3
-0.082058	15.2394	-1.66197	0.114705	0.665872	-4.4861	Hnrnpm
-0.0971093	13.7595	-1.67076	0.112934	0.665872	-4.47452	Prkab2
-0.116482	13.3625	-1.66268	0.114562	0.665872	-4.48517	Map4k3
-0.117973	16.2579	-1.65991	0.115123	0.665872	-4.48881	Septin9
-0.12327	13.5092	-1.66475	0.114143	0.665872	-4.48244	Edc4
-0.13631	13.1787	-1.671	0.112887	0.665872	-4.47421	Elp3
-0.146507	14.7341	-1.65933	0.115242	0.665872	-4.48957	Shank2
-0.165766	13.385	-1.66889	0.11331	0.665872	-4.47699	Hnrnpf
-0.17099	13.2979	-1.67299	0.11249	0.665872	-4.47159	Cog7
-0.172254	13.7816	-1.66019	0.115067	0.665872	-4.48844	Mapk8
-0.175975	15.2646	-1.66296	0.114505	0.665872	-4.4848	Nudt21
-0.204577	12.3605	-1.66621	0.113849	0.665872	-4.48053	Tor1a
-0.235888	14.6356	-1.67017	0.113053	0.665872	-4.4753	Cyth3
-0.2633	11.0583	-1.67331	0.112425	0.665872	-4.47115	Ncor1
-0.26676	11.6305	-1.66452	0.11419	0.665872	-4.48275	Tp53bp2
-0.318893	12.2215	-1.66033	0.11504	0.665872	-4.48827	Ppp2r2a.Ppp2r2b.Ppp2r2c
-0.354325	12.4382	-1.66941	0.113205	0.665872	-4.4763	Zbtb20
-0.372314	11.9844	-1.66695	0.113699	0.665872	-4.47955	Coq4
-0.377208	10.461	-1.66014	0.115078	0.665872	-4.48852	Tbpl1
-0.411769	10.356	-1.66239	0.11462	0.665872	-4.48555	Trerf1
-0.891846	11.4843	-1.67706	0.11266	0.665872	-4.46789	Krt8
0.257459	12.09	1.65841	0.115429	0.666226	-4.49078	Akap7
0.450587	11.5452	1.65663	0.115793	0.667811	-4.49312	Dtd2
0.251196	10.7056	1.65588	0.115946	0.668178	-4.4941	Rpap1
-0.148779	13.4482	-1.65468	0.116191	0.668568	-4.49567	Dcakd
-0.728236	11.028	-1.65686	0.11615	0.668568	-4.49346	Tarbp2
-0.163573	14.0466	-1.65419	0.116294	0.668645	-4.49633	Ubxn2b
-0.354173	14.6836	-1.65641	0.116474	0.669168	-4.49441	Sdhc
0.823378	11.7287	1.65738	0.116622	0.669508	-4.49369	Kcnc1.Kcnc2.Kcnc3
0.379079	11.1075	1.64294	0.118621	0.66959	-4.51103	Ypel5
0.362699	15.8869	1.64899	0.118076	0.66959	-4.50421	Camk2b.Camk2d.Camk2g
0.221805	14.1247	1.64144	0.118935	0.66959	-4.51299	Slc1a4
0.197247	14.1107	1.65013	0.117129	0.66959	-4.50164	Atp6v1g1
0.134061	11.9723	1.64376	0.11845	0.66959	-4.50996	Nup160
-0.107195	14.9557	-1.64819	0.11753	0.66959	-4.50418	Pdia4
-0.109931	15.6604	-1.64648	0.117884	0.66959	-4.50641	Git1
-0.113855	15.0671	-1.64049	0.119133	0.66959	-4.51423	Stxbp5
-0.125739	14.1299	-1.64985	0.117186	0.66959	-4.502	Exoc1
-0.182052	13.3238	-1.64116	0.118994	0.66959	-4.51336	Upf2
-0.184251	13.6497	-1.64905	0.117352	0.66959	-4.50305	Ppih
-0.203347	11.3198	-1.65095	0.11696	0.66959	-4.50057	Cpsf2
-0.205407	12.8369	-1.65022	0.11711	0.66959	-4.50152	Raver1
-0.212005	12.4818	-1.64124	0.118976	0.66959	-4.51325	Dr1
-0.223415	11.7506	-1.64326	0.118554	0.66959	-4.51061	Os9
-0.233314	14.7163	-1.64712	0.117752	0.66959	-4.50558	Hras.Nras
-0.233509	18.5392	-1.64905	0.117352	0.66959	-4.50305	Ppp3ca.Ppp3cb
-0.251331	11.4532	-1.64372	0.118458	0.66959	-4.51001	Mon1b
-0.262471	11.3882	-1.641	0.119027	0.66959	-4.51356	Mrfap1
-0.267081	12.3622	-1.64198	0.118822	0.66959	-4.51229	Ostf1
-0.285598	13.2668	-1.64298	0.118612	0.66959	-4.51098	Tomm5
-0.320083	12.6717	-1.64395	0.11841	0.66959	-4.50971	Stk3.Stk4
-0.338968	10.5414	-1.64133	0.118957	0.66959	-4.51313	Lyn
-0.359979	11.7221	-1.64443	0.11831	0.66959	-4.50908	Bad
-0.377613	12.2978	-1.64111	0.119004	0.66959	-4.51342	Bcl11b
-0.466341	11.6491	-1.64084	0.11906	0.66959	-4.51377	Moxd1
-0.475154	10.3552	-1.64567	0.118052	0.66959	-4.50746	Echdc3
-0.506723	10.0864	-1.64969	0.117219	0.66959	-4.50221	Slc6a15
0.35377	10.7939	1.63766	0.119728	0.670725	-4.51791	Znf672
0.268697	16.9999	1.63823	0.119791	0.670725	-4.51744	Hpca.Hpcal1
-0.126096	18.1359	-1.63769	0.119722	0.670725	-4.51788	Pfn2
-0.145321	12.7997	-1.63591	0.120095	0.670725	-4.52019	Ddx46
-0.151745	12.5558	-1.63616	0.120044	0.670725	-4.51987	Lrba
-0.18179	13.1318	-1.6382	0.119614	0.670725	-4.51721	Csnk1e
-0.233758	12.1646	-1.63571	0.120139	0.670725	-4.52046	Slc7a2
-0.346951	12.0242	-1.63615	0.120044	0.670725	-4.51987	Celf3
-0.594079	11.8156	-1.64152	0.119451	0.670725	-4.51367	Phkg2
0.208099	15.9582	1.6339	0.12052	0.67235	-4.5228	Rps15a
0.501939	9.50586	1.63321	0.120667	0.672548	-4.5237	Bloc1s5
0.206562	17.6852	1.63289	0.120734	0.672548	-4.52412	Pygb.Pygl.Pygm
0.508104	13.0876	1.63652	0.120838	0.672626	-4.52064	Ctnna1.Ctnna3
0.229656	11.6679	1.63062	0.121216	0.672878	-4.52706	Spag7
0.208003	11.6224	1.6307	0.121199	0.672878	-4.52696	Lamtor5
-0.21617	10.8851	-1.6305	0.121242	0.672878	-4.52722	Pdgfrb
-0.299919	11.8358	-1.6307	0.121198	0.672878	-4.52696	Mtif3
0.194838	15.4831	1.62918	0.121522	0.673779	-4.52893	Cit
0.12591	12.8401	1.62761	0.121857	0.673779	-4.53097	Fam171b
-0.10815	14.1776	-1.62721	0.121942	0.673779	-4.53148	Naa10.Naa11
-0.186106	13.3408	-1.62861	0.121643	0.673779	-4.52967	Bcl2l1
-0.190375	13.1406	-1.62821	0.121729	0.673779	-4.53019	Brd4
-0.317427	10.4207	-1.62758	0.121865	0.673779	-4.53101	Pard3
0.133286	18.031	1.62622	0.122156	0.674461	-4.53278	Slc25a12
-0.132299	12.3599	-1.62567	0.122273	0.674615	-4.53349	Ldah
0.404783	9.79402	1.62428	0.122571	0.674768	-4.53528	Peli2
-0.101389	15.7056	-1.62477	0.122465	0.674768	-4.53464	Farsb
-0.135083	15.4056	-1.62439	0.122547	0.674768	-4.53514	Pip4k2c
0.287014	10.6801	1.62241	0.122972	0.675492	-4.5377	Abca1
-0.122268	16.5333	-1.62311	0.122822	0.675492	-4.5368	Cttn
-0.165753	11.8316	-1.62278	0.122892	0.675492	-4.53722	Mrpl28
0.315478	10.1022	1.61947	0.123607	0.678482	-4.5415	Gga2
-0.17039	13.825	-1.61829	0.123861	0.679382	-4.54302	Lman2
-0.241925	11.1586	-1.6177	0.123989	0.679589	-4.54379	Clip4
0.482169	9.79186	1.61655	0.124238	0.679733	-4.54527	Asb1
-0.116638	15.0194	-1.61701	0.12414	0.679733	-4.54468	Rpl3
-0.128232	13.2243	-1.61633	0.124287	0.679733	-4.54556	Eif5b
-0.108402	13.6931	-1.61575	0.124414	0.679928	-4.54631	Vps35l
0.19766	12.2423	1.61512	0.12455	0.680181	-4.54712	Fbxl20
-0.112936	14.3225	-1.6137	0.124859	0.680875	-4.54894	Arfgef2
-0.388276	10.6891	-1.61409	0.124774	0.680875	-4.54845	Enc1
-0.138892	12.9833	-1.61286	0.125042	0.680886	-4.55003	Spata2
-0.439044	10.6058	-1.61325	0.124958	0.680886	-4.54953	Chdh
0.690737	10.4033	1.60777	0.126215	0.68093	-4.55665	Zdhhc8
0.285541	10.0561	1.60505	0.126757	0.68093	-4.56007	Gpat4
0.274287	13.2479	1.60677	0.126377	0.68093	-4.55785	Gpt2
0.241556	12.3155	1.6061	0.126525	0.68093	-4.55872	Ubl3
0.217037	12.448	1.61106	0.125436	0.68093	-4.55234	Pla2g15
0.185899	16.0641	1.60863	0.125969	0.68093	-4.55547	Eif5a.Eif5a2
0.087976	18.8685	1.60654	0.126428	0.68093	-4.55816	Got1
-0.092836	14.254	-1.60655	0.126426	0.68093	-4.55814	Arcn1
-0.112177	14.5989	-1.61041	0.125578	0.68093	-4.55318	Eppk1.Plec
-0.146835	12.9482	-1.60504	0.126759	0.68093	-4.56008	Mterf2
-0.163502	11.9815	-1.60616	0.126512	0.68093	-4.55864	Arid1b
-0.177773	12.304	-1.608	0.126107	0.68093	-4.55628	Sbno1
-0.196605	11.4379	-1.61065	0.125526	0.68093	-4.55288	Mon1a
-0.241665	11.3928	-1.60498	0.126773	0.68093	-4.56016	Ears2
-0.249283	12.7673	-1.60794	0.126119	0.68093	-4.55635	Dapk3
-0.270123	13.1041	-1.60616	0.126512	0.68093	-4.55864	Rasgrf1.Rasgrf2
-0.280558	13.4547	-1.61122	0.125401	0.68093	-4.55214	Fdxr
-0.281254	11.2319	-1.60809	0.126088	0.68093	-4.55617	Coil
-0.634583	15.5498	-1.61123	0.126624	0.68093	-4.55367	Ttr
-0.0982736	15.7576	-1.60435	0.126911	0.681182	-4.56096	Get3
-0.308456	10.8866	-1.60381	0.127031	0.681342	-4.56166	Prkg1
-0.137705	16.7709	-1.60327	0.127151	0.681499	-4.56236	Eif1
-0.13307	13.9688	-1.60135	0.127576	0.682476	-4.56481	Clpb
-0.14949	15.7713	-1.60121	0.127606	0.682476	-4.56499	Mink1
-0.236333	13.7591	-1.60147	0.127549	0.682476	-4.56466	Nid2
0.140832	12.8771	1.59774	0.128379	0.68612	-4.56943	Akap12
-0.140812	14.5006	-1.59644	0.12867	0.687185	-4.5711	Cope
0.449029	9.60053	1.59451	0.129102	0.68839	-4.57356	Kiaa1841
0.273883	15.9396	1.59497	0.129233	0.68839	-4.57325	Rida
-0.106646	13.8744	-1.5946	0.129082	0.68839	-4.57345	Sarnp
-0.41095	9.99961	-1.5938	0.129262	0.68839	-4.57448	Ctdsp1
-0.201388	13.3637	-1.59327	0.12938	0.68853	-4.57515	Ctps1.Ctps2
0.232936	12.7423	1.59036	0.130036	0.691041	-4.57886	Gmppa
-0.20806	11.8948	-1.59043	0.130021	0.691041	-4.57878	Rnf31
0.610341	10.8828	1.58849	0.130525	0.692198	-4.58132	Penk
0.235463	12.668	1.58718	0.130755	0.692198	-4.58292	Ramac
-0.109011	15.7434	-1.58798	0.130575	0.692198	-4.5819	Fkbp2
-0.1805	13.0326	-1.58695	0.130807	0.692198	-4.58321	Sema4b
-0.324729	10.8061	-1.58779	0.130616	0.692198	-4.58213	Gemin7
-0.57105	12.5527	-1.59106	0.130767	0.692198	-4.57898	Stum
0.345991	9.98626	1.58501	0.131247	0.694039	-4.58567	Plcd4
0.220632	13.0646	1.58413	0.131449	0.694123	-4.5868	Nat14
-0.155379	13.2386	-1.58376	0.131532	0.694123	-4.58727	Lrfn5
-0.158186	13.4484	-1.58373	0.13154	0.694123	-4.58731	Akt1s1
-0.101953	14.5108	-1.58212	0.131908	0.695084	-4.58936	Eif3h
-0.42705	13.8133	-1.58605	0.13187	0.695084	-4.58529	Gria2.Gria4
0.332113	10.4124	1.58163	0.132019	0.695181	-4.58998	Smug1
-0.223399	11.3144	-1.5806	0.132254	0.695934	-4.59128	Ano6
0.194696	12.0692	1.57985	0.132427	0.696352	-4.59224	Crppa
-0.54095	10.7565	-1.57917	0.132583	0.696686	-4.5931	Maco1
0.482909	9.59416	1.5761	0.133288	0.698434	-4.59699	Lztr1
0.245513	12.1767	1.57661	0.13317	0.698434	-4.59635	Ankmy2
-0.149551	14.2213	-1.5764	0.133219	0.698434	-4.59661	Rragc
-0.247378	10.4865	-1.57639	0.133222	0.698434	-4.59663	Echdc2
-0.17128	12.361	-1.57487	0.133572	0.699034	-4.59855	Pkn1
-0.226264	11.0713	-1.5748	0.133588	0.699034	-4.59864	Rnf20
-0.129669	16.9376	-1.57432	0.133699	0.699126	-4.59925	Slc17a7
0.662904	11.4807	1.57588	0.133923	0.699323	-4.59788	Orai1
-0.0874939	15.3996	-1.57352	0.133884	0.699323	-4.60026	Aco1
0.168503	17.797	1.57278	0.134055	0.699525	-4.6012	Hpcal4.Vsnl1
0.167224	13.4045	1.57195	0.134248	0.700046	-4.60225	Lamtor1
0.463153	10.0253	1.56472	0.135931	0.70041	-4.61137	Gstm2.Gstm3.Gstm6.Gstm7
0.409686	10.3692	1.56862	0.135021	0.70041	-4.60646	Cnot6l
0.180572	12.1804	1.56687	0.13543	0.70041	-4.60867	Tmem177
0.170195	13.4602	1.56775	0.135224	0.70041	-4.60755	Washc2
0.162888	13.9171	1.56881	0.134977	0.70041	-4.60622	Acbd3
0.0979893	13.9073	1.57026	0.134639	0.70041	-4.60438	Tbc1d24
-0.108976	14.7385	-1.56896	0.134942	0.70041	-4.60603	Acsl4
-0.120799	15.6121	-1.56808	0.135146	0.70041	-4.60714	Gmfb
-0.136391	12.7302	-1.56489	0.135891	0.70041	-4.61116	Rab24
-0.136594	12.0686	-1.56459	0.135963	0.70041	-4.61154	Wdr12
-0.141742	12.3767	-1.56705	0.135387	0.70041	-4.60844	Gramd1b
-0.154378	15.1477	-1.56495	0.135877	0.70041	-4.61108	Rpl10
-0.181009	11.4148	-1.56455	0.135971	0.70041	-4.61159	Srek1
-0.24932	13.0281	-1.56722	0.135346	0.70041	-4.60822	Rbfox2
-0.273019	11.246	-1.56753	0.135276	0.70041	-4.60784	Atp11a
-0.276201	12.0478	-1.56533	0.13579	0.70041	-4.61061	Nlgn1
-0.360075	10.8884	-1.57041	0.134603	0.70041	-4.60419	Cul9
-0.393625	11.185	-1.56444	0.135997	0.70041	-4.61173	Ap4m1
0.931426	13.2536	1.56813	0.136359	0.700646	-4.60828	Pygl.Pygm
0.361178	11.7134	1.56186	0.136602	0.700646	-4.61498	Hars2
0.220011	11.3875	1.56361	0.136193	0.700646	-4.61278	Pdcl3
0.103175	14.9112	1.5628	0.136381	0.700646	-4.61379	Gps1
-0.316634	10.6361	-1.56211	0.136544	0.700646	-4.61466	Nrbf2
-0.473143	12.1792	-1.56454	0.136426	0.700646	-4.61205	Serpina1b
-0.13375	12.488	-1.55928	0.13721	0.703099	-4.61822	Pisd
-0.18509	12.9448	-1.55904	0.137268	0.703099	-4.61853	Rwdd1
-0.115146	19.8717	-1.55839	0.137422	0.703407	-4.61935	Actb.Actg1
0.147111	14.9985	1.55645	0.137881	0.704915	-4.62179	Aplp1
-0.288248	10.3115	-1.55635	0.137904	0.704915	-4.62191	Smg9
0.134013	12.7547	1.55583	0.138027	0.705066	-4.62256	Trim46
-0.0693111	14.648	-1.55492	0.138243	0.705209	-4.6237	Huwe1
-0.121163	13.4826	-1.55495	0.138236	0.705209	-4.62366	Sec23ip
-0.199151	14.6704	-1.55401	0.13846	0.705359	-4.62485	Bri3bp
-0.335816	11.0877	-1.55424	0.138404	0.705359	-4.62455	Pnkp
0.129639	14.5766	1.55321	0.13865	0.705845	-4.62584	Vps26a
0.338356	11.0292	1.55247	0.138828	0.706272	-4.62678	Nsun4
-0.165459	13.3798	-1.55178	0.138991	0.706625	-4.62764	Commd3
-0.308128	11.5505	-1.55134	0.139096	0.706681	-4.62819	Hmg20a
0.405249	15.4805	1.55003	0.140391	0.708369	-4.6307	Atp1a1.Atp1a2
0.186682	14.9946	1.54586	0.14041	0.708369	-4.63505	Snrpd3
0.170684	14.0431	1.54592	0.140395	0.708369	-4.63497	Vbp1
0.14474	14.2127	1.54609	0.140356	0.708369	-4.63477	Mblac2
0.106037	14.0482	1.54864	0.139742	0.708369	-4.63157	Acsl3
-0.142553	12.7674	-1.54563	0.140466	0.708369	-4.63534	Esyt2
-0.167517	12.8922	-1.5488	0.139704	0.708369	-4.63137	Cbl
-0.194785	12.2403	-1.54834	0.139814	0.708369	-4.63194	Srrm2
-0.288032	12.4983	-1.54706	0.140121	0.708369	-4.63354	Maneal
-0.536452	10.9697	-1.54655	0.140243	0.708369	-4.63418	Pde7b
-0.807196	11.8608	-1.55285	0.139814	0.708369	-4.62726	Wasf1.Wasf3
-0.310332	12.2301	-1.54511	0.140591	0.70852	-4.63598	Mpped2
0.129248	14.4514	1.54341	0.141001	0.708811	-4.63811	Rab6b
-0.144202	16.2173	-1.54349	0.140981	0.708811	-4.63801	Actn4
-0.162153	12.8717	-1.54331	0.141026	0.708811	-4.63824	Ube2g1
-0.213812	12.8903	-1.54438	0.140767	0.708811	-4.6369	Dus3l
0.136434	17.2803	1.54289	0.141126	0.708841	-4.63876	Fabp5
0.158163	14.7563	1.53812	0.142284	0.709909	-4.64471	Kcnq1
0.116353	14.1041	1.53898	0.142074	0.709909	-4.64363	Snx3
0.0912808	15.0045	1.54151	0.141459	0.709909	-4.64047	Kif21a
-0.131172	13.4449	-1.54096	0.141594	0.709909	-4.64116	Mlst8
-0.136245	11.4931	-1.54051	0.141702	0.709909	-4.64172	Trmt6
-0.147895	13.2074	-1.53835	0.142228	0.709909	-4.64442	Wnk1.Wnk2
-0.174478	15.5646	-1.53821	0.142261	0.709909	-4.64459	Gprin1
-0.192506	11.1511	-1.53979	0.141876	0.709909	-4.64262	Tia1
-0.239589	12.6464	-1.53955	0.141937	0.709909	-4.64293	Steap3
-0.439027	11.4979	-1.53832	0.142234	0.709909	-4.64445	Ppp1ca.Ppp1cc
0.36341	15.3722	1.53809	0.143076	0.711023	-4.64538	Des.Vim
-0.11874	14.0177	-1.53496	0.143053	0.711023	-4.64863	Snrnp70
-0.162209	14.1707	-1.53574	0.142864	0.711023	-4.64766	Scamp4
-0.202874	13.5848	-1.53565	0.142886	0.711023	-4.64778	Mrpl30
-0.220756	14.2842	-1.53617	0.142759	0.711023	-4.64713	Ksr1
-0.54188	9.55035	-1.53657	0.142662	0.711023	-4.64664	Rbm4
-0.0997851	14.8807	-1.53371	0.143361	0.711971	-4.65019	Nono
0.265233	19.1714	1.53431	0.143515	0.712265	-4.64968	Sfn.Ywhab.Ywhae.Ywhag.Ywhah.Ywhaq.Ywhaz
0.205526	13.5007	1.53143	0.143919	0.713323	-4.65301	Tgoln1
-0.119167	13.603	-1.53145	0.143916	0.713323	-4.653	Rapgef4
0.122424	13.6201	1.53043	0.144166	0.714077	-4.65426	Itpa
0.328298	10.8538	1.53002	0.144267	0.714105	-4.65477	Tmem62
0.197296	13.365	1.52875	0.144578	0.714235	-4.65634	Ttl
-0.174731	12.2307	-1.52934	0.144434	0.714235	-4.65561	Ttbk1
-0.200026	11	-1.52902	0.144512	0.714235	-4.65601	Smarcd3
-0.0990839	13.8237	-1.52772	0.144833	0.715023	-4.65762	Maip1
0.258632	15.5655	1.52809	0.144947	0.715117	-4.65732	Ldha.Ldhb
-0.647853	10.4856	-1.52682	0.145123	0.715514	-4.65879	Adhfe1
0.331724	11.4316	1.52565	0.145347	0.715748	-4.66019	Ctsl
0.0836718	14.159	1.52515	0.145471	0.715748	-4.66081	Rab3gap2
-0.0748126	14.1358	-1.52482	0.145552	0.715748	-4.66121	Slk
-0.703648	11.2876	-1.52739	0.14555	0.715748	-4.65851	Tmem38a
0.611035	8.69198	1.52321	0.145952	0.71584	-4.6632	Krt222
-0.154027	15.1817	-1.52361	0.145853	0.71584	-4.66271	Chl1
-0.172677	12.7487	-1.52428	0.145685	0.71584	-4.66188	Cc2d1b
-0.266459	12.253	-1.52326	0.145938	0.71584	-4.66313	Eml5.Eml6
0.516474	11.1279	1.5226	0.146102	0.716051	-4.66395	Rab3a.Rab3c
0.130609	15.2322	1.52227	0.146185	0.716051	-4.66436	Pdcd6
0.637681	8.93042	1.51803	0.147245	0.716321	-4.6696	Zdbf2
0.270073	11.2281	1.51941	0.146898	0.716321	-4.66789	Ube2e2
0.26419	11.039	1.51809	0.147228	0.716321	-4.66952	Gm2a
0.219512	14.6155	1.51919	0.146953	0.716321	-4.66816	Mapk15
0.214689	14.8466	1.52105	0.146488	0.716321	-4.66587	Rab22a.Rab31
-0.119027	12.3648	-1.51857	0.147109	0.716321	-4.66893	Celsr2
-0.12002	17.2384	-1.51869	0.147079	0.716321	-4.66879	Gria2
-0.141474	13.4221	-1.5216	0.146353	0.716321	-4.66519	Pgbd5
-0.168538	13.9576	-1.51784	0.147291	0.716321	-4.66983	Kcna4
-0.172439	15.4571	-1.51747	0.147385	0.716321	-4.67029	Palm2
-0.227317	11.9321	-1.5179	0.147277	0.716321	-4.66976	Stk4
-0.275127	13.6442	-1.51926	0.14709	0.716321	-4.66819	Pip5k1a.Pip5k1b.Pip5k1c
-0.253234	11.0031	-1.51569	0.14783	0.71802	-4.67248	Gse1
-0.240828	11.3715	-1.51499	0.148007	0.718412	-4.67334	Sra1
0.173736	14.0691	1.51457	0.148114	0.718465	-4.67387	Sparcl1
0.376394	9.51578	1.51335	0.14842	0.719207	-4.67536	Tef
-0.123507	13.4465	-1.51256	0.148618	0.719207	-4.67633	Dock3
-0.20357	11.5558	-1.51244	0.148649	0.719207	-4.67648	Dnmt1
-0.455235	11.0465	-1.51281	0.148555	0.719207	-4.67602	Igf1r.Insr
-0.107807	15.5916	-1.5112	0.148962	0.719503	-4.67801	Grb2
-0.27968	15.882	-1.51328	0.14883	0.719503	-4.67572	Gng2
-0.292252	11.6489	-1.51106	0.148998	0.719503	-4.67818	Diablo
-0.101301	14.5917	-1.5104	0.149165	0.719844	-4.67899	Chordc1
-0.104796	18.078	-1.50967	0.14935	0.720273	-4.67988	Crmp1
-0.150689	13.8146	-1.50909	0.149496	0.720517	-4.68059	Rbbp7
0.426333	11.0345	1.50544	0.150425	0.720657	-4.68508	Rbfox1
0.233599	11.2264	1.50727	0.149958	0.720657	-4.68283	Dnph1
0.213719	12.2111	1.50628	0.150211	0.720657	-4.68404	Tprkb
0.18035	14.307	1.50523	0.150479	0.720657	-4.68534	Ndufb9
0.178204	12.6424	1.50636	0.15019	0.720657	-4.68394	Plxna2
-0.243981	11.9881	-1.50524	0.150476	0.720657	-4.68532	Pcdha10.Pcdha7.Pcdha9
-0.314869	10.9602	-1.50582	0.150329	0.720657	-4.68461	Pml
-0.341276	9.91613	-1.50643	0.150174	0.720657	-4.68387	Atn1
-0.380292	13.3769	-1.51004	0.149925	0.720657	-4.67987	Kctd4
-0.777103	8.7802	-1.50521	0.150485	0.720657	-4.68536	Cdh10.Cdh6
0.447958	9.86486	1.50045	0.151701	0.721421	-4.69118	Fmr1.Fxr2
-0.106758	14.5151	-1.50203	0.151298	0.721421	-4.68926	Nampt
-0.111404	13.5906	-1.50345	0.150933	0.721421	-4.68751	Nrdc
-0.121892	13.2829	-1.50134	0.151474	0.721421	-4.6901	Ermp1
-0.13023	12.253	-1.50111	0.151532	0.721421	-4.69038	Ppp4r4
-0.131098	16.1446	-1.50056	0.151673	0.721421	-4.69105	Mecp2
-0.131849	14.3677	-1.50068	0.151644	0.721421	-4.69091	Gmpr
-0.140855	15.0954	-1.50226	0.151238	0.721421	-4.68897	Lcp1.Pls3
-0.214483	11.1854	-1.50251	0.151173	0.721421	-4.68866	Ggh
-0.416986	10.189	-1.50047	0.151697	0.721421	-4.69116	Mxra7
-0.425005	10.8961	-1.50382	0.150838	0.721421	-4.68706	Nek4
0.327058	13.2659	1.50042	0.152057	0.721683	-4.69143	Dtna.Dtnb
0.306675	12.674	1.49572	0.152921	0.721683	-4.69696	Scd1.Scd2
0.176391	13.827	1.49819	0.152282	0.721683	-4.69394	Dlg1.Dlg2
-0.0812036	14.1148	-1.49548	0.152983	0.721683	-4.69726	Mfn2
-0.149431	12.0471	-1.49853	0.152196	0.721683	-4.69353	Dnajb12
-0.170772	11.2878	-1.49596	0.152858	0.721683	-4.69667	Prmt7
-0.172134	14.1159	-1.49764	0.152425	0.721683	-4.69462	Armc6
-0.188912	12.3294	-1.49539	0.153006	0.721683	-4.69736	Atg4b
-0.189241	12.3694	-1.49718	0.152543	0.721683	-4.69518	Tenm1
-0.204912	17.2267	-1.49647	0.152726	0.721683	-4.69604	Rab3a
-0.274196	11.6222	-1.49746	0.152472	0.721683	-4.69484	Smad2.Smad3
-0.306307	11.2731	-1.49918	0.152028	0.721683	-4.69274	Arhgef10l
-0.788302	11.2787	-1.50301	0.151866	0.721683	-4.68857	Serpina1b.Serpina1d.Serpina1e
0.178358	16.0212	1.49364	0.15346	0.723371	-4.6995	Pygb.Pygm
0.653184	12.9194	1.49643	0.153895	0.72346	-4.69679	Grm2.Grm4
0.400557	11.7293	1.49238	0.153785	0.72346	-4.70103	Hk2
0.337613	10.7356	1.49288	0.153657	0.72346	-4.70043	Nup188
0.305751	10.191	1.49118	0.154097	0.72346	-4.70249	Nip7
-0.117157	14.1531	-1.49097	0.154153	0.72346	-4.70275	Gabbr2
-0.126666	13.5032	-1.49271	0.153701	0.72346	-4.70064	Sugp2
-0.329093	13.0804	-1.49228	0.154122	0.72346	-4.70133	Sema7a
-0.129441	12.228	-1.49028	0.154331	0.723841	-4.70359	Akap10
-0.121695	15.4033	-1.4899	0.15443	0.723854	-4.70405	Slc25a46
0.103928	13.3029	1.4884	0.154822	0.723885	-4.70588	Snrk
-0.140788	15.7865	-1.48926	0.154597	0.723885	-4.70483	Acot1.Acot2
-0.18666	12.4338	-1.48852	0.154791	0.723885	-4.70573	Mrps7
-0.267809	12.8562	-1.48857	0.154778	0.723885	-4.70567	Kiaa1671
0.113207	13.7009	1.48752	0.155052	0.724059	-4.70695	Gldc
-0.380383	12.244	-1.48833	0.155013	0.724059	-4.70606	Mrps5
-0.0856904	17.9035	-1.48704	0.155177	0.72419	-4.70753	Ppp2r1a
0.119174	14.839	1.48429	0.155899	0.725276	-4.71087	Sec22b
-0.135407	13.3806	-1.48497	0.155719	0.725276	-4.71004	Trim32
-0.153609	11.4312	-1.48529	0.155636	0.725276	-4.70965	Cdkn2aip
-0.154492	12.4455	-1.48472	0.155785	0.725276	-4.71034	Sash1
-0.210521	12.5562	-1.48394	0.155989	0.725276	-4.71129	Parva.Parvb
-0.246257	12.142	-1.48438	0.155873	0.725276	-4.71075	Thra
-0.119793	15.1471	-1.48272	0.156309	0.725419	-4.71276	Mapk10.Mapk8.Mapk9
-0.393026	10.3593	-1.48317	0.156192	0.725419	-4.71222	Toe1
-0.459096	18.7618	-1.4871	0.156278	0.725419	-4.70807	Tubb2a.Tubb2b.Tubb3.Tubb4b.Tubb5.Tubb6
1.2863	13.6697	1.48543	0.156812	0.725509	-4.71014	Il1r1
0.170226	13.445	1.48155	0.156619	0.725509	-4.71419	Mcur1
-0.179173	14.3934	-1.481	0.156765	0.725509	-4.71486	Elmo1.Elmo2
-0.239462	10.708	-1.48211	0.156471	0.725509	-4.71351	Ldb1
-0.343527	18.739	-1.48384	0.156795	0.725509	-4.71182	Camk2a.Camk2b.Camk2d
0.144007	15.4635	1.48004	0.157018	0.726017	-4.71602	Dync1i2
0.576118	10.8945	1.47889	0.157425	0.726335	-4.71746	Doc2b
0.382926	12.2962	1.47829	0.157673	0.726335	-4.71823	Sytl5
0.222111	11.8436	1.47937	0.157195	0.726335	-4.71683	Mrpl33
0.122574	14.9961	1.47685	0.157861	0.726335	-4.71987	Rcan1
-0.117272	12.9567	-1.47725	0.157755	0.726335	-4.71939	Brinp1
-0.157634	11.8973	-1.47792	0.157577	0.726335	-4.71858	Trmt61a
-0.224924	12.1238	-1.47688	0.157855	0.726335	-4.71984	Hmbs
-0.375946	9.31812	-1.47814	0.157521	0.726335	-4.71832	Ddx47
0.713968	8.96961	1.47541	0.158243	0.726743	-4.72161	Dlc1
0.0987645	16.8675	1.4747	0.158434	0.726743	-4.72247	Fasn
-0.113054	12.9001	-1.47512	0.158322	0.726743	-4.72197	Sltm
-0.119365	16.1452	-1.47473	0.158424	0.726743	-4.72243	Rplp0
-0.399767	11.5618	-1.47493	0.158372	0.726743	-4.72219	Ptp4a1
0.535268	12.9869	1.47588	0.159177	0.72685	-4.72156	Fam126a.Fam126b
-0.0941104	17.2202	-1.47401	0.158617	0.72685	-4.7233	Dnm1l
-0.165334	14.1054	-1.4734	0.15878	0.72685	-4.72404	Stk39
-0.173165	12.9969	-1.47171	0.159231	0.72685	-4.72608	Lrrc4b.Lrrc4c
-0.184256	14.2325	-1.47255	0.159005	0.72685	-4.72506	Dgkz
-0.229076	11.8783	-1.47349	0.158756	0.72685	-4.72393	Scn3a
-0.245517	11.5855	-1.47239	0.15905	0.72685	-4.72526	Exosc5
-0.325385	10.4597	-1.47234	0.159061	0.72685	-4.72531	Grb10
0.140436	12.6585	1.46974	0.159757	0.727359	-4.72845	Trip12
0.0831719	14.6403	1.47014	0.159649	0.727359	-4.72796	Rab4a
-0.113795	12.6025	-1.47043	0.159571	0.727359	-4.72761	Numa1
-0.146706	14.9287	-1.46948	0.159827	0.727359	-4.72876	Sh3bgrl
-0.240572	16.0449	-1.47052	0.159729	0.727359	-4.72759	Gria1
0.272812	16.0938	1.46833	0.160537	0.727944	-4.73033	Pcsk1n
0.201505	11.9483	1.46687	0.160528	0.727944	-4.7319	Pygl
-0.0915493	15.0026	-1.46781	0.160276	0.727944	-4.73078	Kcnma1
-0.107974	15.2345	-1.46743	0.160376	0.727944	-4.73122	Cttnbp2
-0.136675	13.824	-1.46851	0.160086	0.727944	-4.72993	Ensa
-0.361023	10.0455	-1.4673	0.160411	0.727944	-4.73138	Scaf1
-0.253266	12.9664	-1.46482	0.16108	0.729184	-4.73437	Ppp2r2c
-0.298311	10.7354	-1.46474	0.161102	0.729184	-4.73446	Tex10
-0.331818	12.0947	-1.4651	0.161006	0.729184	-4.73403	Disp2
-0.1281	14.1769	-1.46381	0.161352	0.729298	-4.73557	Znf207
-0.148671	14.5042	-1.46321	0.161514	0.729298	-4.73629	Mpp3
-0.214152	15.4407	-1.46355	0.161424	0.729298	-4.73589	Cacng8
-0.623984	11.1348	-1.46469	0.161516	0.729298	-4.7347	Mapk7
0.58646	11.4661	1.4636	0.16191	0.729325	-4.73605	Sowaha
0.266753	12.0427	1.46197	0.16185	0.729325	-4.73778	Necap2
-0.17054	14.2279	-1.46191	0.161868	0.729325	-4.73786	Cfl2
-0.173913	14.2433	-1.46243	0.161726	0.729325	-4.73723	Cnr1
0.393539	11.3789	1.45979	0.162443	0.730161	-4.7404	CS012_MOUSE
0.287369	11.2273	1.45823	0.162866	0.730161	-4.74227	Slc43a2
-0.0853552	15.2253	-1.46052	0.162245	0.730161	-4.73953	Cul3
-0.110396	15.8006	-1.4582	0.162874	0.730161	-4.7423	Bsn
-0.200225	15.6809	-1.45909	0.162632	0.730161	-4.74124	Rpl29
-0.203395	13.8029	-1.45874	0.162727	0.730161	-4.74165	Dagla
-0.204473	10.7134	-1.45853	0.162783	0.730161	-4.7419	Ece1
-0.263446	14.42	-1.46043	0.16255	0.730161	-4.73976	Dock10
-0.557134	12.2327	-1.46082	0.163004	0.730307	-4.73952	Hspbp1
-0.232201	13.0085	-1.45723	0.16314	0.730481	-4.74347	Iscu
0.482311	12.737	1.45883	0.163548	0.731548	-4.7419	Selenof
-0.0873788	15.3737	-1.45564	0.163573	0.731548	-4.74537	Dag1
-0.097743	19.6638	-1.45404	0.164009	0.732191	-4.74727	Vdac1
-0.293815	11.3723	-1.45472	0.163824	0.732191	-4.74647	Fibcd1
-0.398936	12.6914	-1.45619	0.163954	0.732191	-4.74492	Il33
-0.0923965	16.9896	-1.45334	0.164201	0.732611	-4.74811	Ank2
0.49361	11.4438	1.45185	0.164781	0.732967	-4.74996	Tpbg
0.454325	10.3221	1.44239	0.167225	0.732967	-4.76115	Rnd2
0.349374	13.6166	1.45043	0.165655	0.732967	-4.75184	Pgrmc1.Pgrmc2
0.312188	10.6528	1.44717	0.165899	0.732967	-4.75546	Kiaa1522
0.286163	11.7081	1.43828	0.168373	0.732967	-4.76603	Snn
0.252596	19.1511	1.45317	0.164558	0.732967	-4.74844	Glo1
0.23295	12.6422	1.44137	0.167509	0.732967	-4.76236	Naprt
0.213816	10.4712	1.43983	0.167939	0.732967	-4.76419	Lss
0.209853	11.8159	1.44323	0.166992	0.732967	-4.76016	Clcn2
0.205906	12.7526	1.44377	0.166842	0.732967	-4.75951	Dpp7
0.20093	11.9955	1.44306	0.16704	0.732967	-4.76036	Mindy2
0.196447	13.3533	1.44577	0.166288	0.732967	-4.75714	Borcs8
0.181537	13.3744	1.44903	0.165387	0.732967	-4.75326	Pgap1
0.181419	15.9436	1.44688	0.16598	0.732967	-4.75581	Cacnb1.Cacnb2.Cacnb3.Cacnb4
0.173163	13.7005	1.44846	0.165543	0.732967	-4.75393	Aplp2
0.172373	13.4387	1.44175	0.167402	0.732967	-4.76191	Acsl3.Acsl4
0.165968	11.3235	1.4504	0.16501	0.732967	-4.75163	Abca5
0.148582	13.3094	1.44399	0.166782	0.732967	-4.75926	Slc23a2
0.136006	16.103	1.44592	0.166246	0.732967	-4.75696	Fgf12
0.12602	15.2352	1.44698	0.165953	0.732967	-4.7557	Nrxn3.1
0.0864549	13.4457	1.44137	0.16751	0.732967	-4.76236	Alg2
-0.0731928	17.1486	-1.44248	0.167201	0.732967	-4.76105	Nfasc
-0.0780234	18.9549	-1.44503	0.166493	0.732967	-4.75802	Sptan1
-0.0830898	13.9047	-1.44737	0.165844	0.732967	-4.75523	Ppp1r12a
-0.0921445	15.3131	-1.45142	0.164729	0.732967	-4.75041	Atad1
-0.106995	14.9028	-1.43893	0.16819	0.732967	-4.76525	Gclc
-0.122977	14.1938	-1.43755	0.168576	0.732967	-4.76689	Slc4a8
-0.136573	13.0769	-1.44842	0.165554	0.732967	-4.75398	Ccar1
-0.143295	13.6706	-1.44957	0.165237	0.732967	-4.75261	Nup62
-0.14456	12.7121	-1.44037	0.167788	0.732967	-4.76355	Bsn.Pclo
-0.15037	13.6437	-1.44056	0.167735	0.732967	-4.76332	Bckdha
-0.152603	17.518	-1.44672	0.166026	0.732967	-4.75601	Syngap1
-0.165455	15.0673	-1.43786	0.168488	0.732967	-4.76652	Rps27l
-0.168861	13.6298	-1.44827	0.165595	0.732967	-4.75416	Acot11
-0.192128	14.0205	-1.44252	0.167188	0.732967	-4.76099	Gcdh
-0.204387	13.2594	-1.43867	0.168263	0.732967	-4.76556	Isoc1
-0.21173	11.9907	-1.43959	0.168007	0.732967	-4.76448	Myo1c
-0.238933	11.6291	-1.43866	0.168265	0.732967	-4.76557	Gtf3c1
-0.246014	11.689	-1.43791	0.168476	0.732967	-4.76646	Nup58
-0.317007	11.4102	-1.44974	0.165192	0.732967	-4.75241	Rhpn2
-0.381943	11.857	-1.44186	0.167373	0.732967	-4.76178	Urm1
-0.421787	10.5671	-1.44636	0.166125	0.732967	-4.75644	Tor1aip2
-0.459056	9.77445	-1.43803	0.168443	0.732967	-4.76633	Yipf2
-0.623898	11.5134	-1.44994	0.165767	0.732967	-4.7524	Leo1
0.763203	10.7617	1.43718	0.169305	0.733313	-4.76753	Ttbk2
0.688143	14.5416	1.41932	0.17494	0.733313	-4.78866	Ddah1.Ddah2
0.477302	13.487	1.41288	0.17666	0.733313	-4.79615	Btbd17
0.346997	10.1322	1.41344	0.175439	0.733313	-4.79526	Myorg
0.339121	11.3297	1.42324	0.172623	0.733313	-4.78377	Mrpl24
0.306554	11.0322	1.40788	0.177054	0.733313	-4.80175	Astn2
0.302557	10.6921	1.41627	0.174623	0.733313	-4.79195	Emsy
0.294501	11.3215	1.41868	0.17393	0.733313	-4.78913	CB072_MOUSE
0.233236	12.7772	1.43014	0.170662	0.733313	-4.77565	Dock11.Dock9
0.217799	12.907	1.42073	0.173339	0.733313	-4.78672	Rp2
0.213776	12.0458	1.40979	0.176498	0.733313	-4.79952	Fn1
0.204933	13.8129	1.43512	0.169258	0.733313	-4.76977	Taok1.Taok2
0.195425	12.5403	1.40789	0.177049	0.733313	-4.80173	Cdkn1b
0.192358	12.7491	1.40936	0.176623	0.733313	-4.80003	Tbl1x.Tbl1xr1
0.190812	14.8116	1.42857	0.171106	0.733313	-4.7775	Tusc2
0.185591	11.7784	1.42774	0.171342	0.733313	-4.77848	Bcat2
0.18353	14.7	1.409	0.176728	0.733313	-4.80045	Ptprn2
0.175168	11.8857	1.4179	0.174152	0.733313	-4.79004	Cnot9
0.158097	13.5923	1.4224	0.172864	0.733313	-4.78476	Vamp7
0.153037	12.9957	1.42716	0.171507	0.733313	-4.77916	Acp2
0.147432	15.0761	1.43029	0.170619	0.733313	-4.77547	Anxa3
0.129904	14.9331	1.40894	0.176744	0.733313	-4.80051	Tomm40l
0.123598	14.2664	1.41565	0.174801	0.733313	-4.79268	Map1s
0.11851	14.3728	1.42375	0.172478	0.733313	-4.78318	Glg1
0.117385	16.1468	1.40982	0.176489	0.733313	-4.79949	Ndufv2
0.116804	13.104	1.42442	0.172287	0.733313	-4.78239	Mrpl39
0.116397	14.412	1.41593	0.174719	0.733313	-4.79234	Pdcd10
0.115845	20.0011	1.40974	0.176511	0.733313	-4.79957	Slc25a4
0.11475	14.9445	1.42146	0.173131	0.733313	-4.78586	Asah1
0.113007	14.8726	1.4115	0.176001	0.733313	-4.79753	Scn1b
0.107102	12.6619	1.40851	0.176871	0.733313	-4.80102	Xpnpep3
0.103688	12.6934	1.42352	0.172544	0.733313	-4.78345	Ero1a
0.0797313	17.8365	1.4102	0.176378	0.733313	-4.79904	Idh3a
-0.0616723	17.1092	-1.41017	0.176387	0.733313	-4.79908	Cand1
-0.0804032	15.7803	-1.41258	0.175688	0.733313	-4.79627	Ahsa1
-0.0850206	14.5153	-1.42622	0.171774	0.733313	-4.78027	Eif4g1
-0.0945474	15.3237	-1.42097	0.173272	0.733313	-4.78644	Ddx1
-0.105021	15.0719	-1.42614	0.171795	0.733313	-4.78036	Erc1.Erc2
-0.105205	14.9331	-1.43246	0.170006	0.733313	-4.77291	Slc25a23
-0.111994	13.1172	-1.43175	0.170206	0.733313	-4.77374	Fcsk
-0.113023	13.5885	-1.43555	0.169138	0.733313	-4.76926	Sf3a1
-0.117634	15.2619	-1.43022	0.170638	0.733313	-4.77555	Elavl1
-0.117958	16.2574	-1.41304	0.175554	0.733313	-4.79572	Csnk2b
-0.121546	15.2625	-1.42393	0.172427	0.733313	-4.78296	Hint2
-0.124166	15.0359	-1.42812	0.171233	0.733313	-4.77802	Shank1
-0.124786	13.2478	-1.43274	0.169927	0.733313	-4.77258	Tmcc2
-0.129393	21.1528	-1.4091	0.176697	0.733313	-4.80032	H4c1
-0.130151	11.8045	-1.41027	0.176358	0.733313	-4.79896	Nemf
-0.144212	13.4598	-1.42082	0.173315	0.733313	-4.78662	Tbcel
-0.151442	14.5923	-1.41009	0.176409	0.733313	-4.79917	Mtfp1
-0.152679	13.6406	-1.43429	0.169491	0.733313	-4.77074	Psd
-0.153321	13.0823	-1.43005	0.170689	0.733313	-4.77576	Fam234a
-0.154256	14.7534	-1.41722	0.174347	0.733313	-4.79083	Tmem11
-0.157683	12.2634	-1.41739	0.1743	0.733313	-4.79064	Tubgcp2
-0.163569	12.1741	-1.42057	0.173386	0.733313	-4.7869	Keap1
-0.163712	14.2063	-1.41191	0.175881	0.733313	-4.79704	Cbs
-0.164029	12.9404	-1.41721	0.174351	0.733313	-4.79085	Rars2
-0.16742	13.7653	-1.40797	0.177028	0.733313	-4.80165	Pcbp3
-0.171566	12.3093	-1.43555	0.169138	0.733313	-4.76926	Sf3a2
-0.173216	11.6766	-1.42982	0.170753	0.733313	-4.77603	Shpk
-0.174046	12.2554	-1.43644	0.168887	0.733313	-4.7682	Pip5k1a
-0.174528	12.1257	-1.43132	0.17033	0.733313	-4.77426	Sf3b6
-0.180467	14.5991	-1.42443	0.172284	0.733313	-4.78238	Tpp1
-0.182332	12.5291	-1.41357	0.175401	0.733313	-4.79511	Elp5
-0.186339	14.2002	-1.43063	0.170525	0.733313	-4.77507	Homer2
-0.192207	12.1301	-1.42638	0.171727	0.733313	-4.78007	Atp8a2
-0.194066	13.5504	-1.4098	0.176494	0.733313	-4.79951	Hypk
-0.195936	12.7454	-1.42794	0.171284	0.733313	-4.77824	Gdap2
-0.200515	12.2849	-1.41796	0.174134	0.733313	-4.78996	Ogfr
-0.205421	18.835	-1.42398	0.17241	0.733313	-4.7829	Crmp1.Dpysl2.Dpysl3
-0.218982	11.657	-1.42301	0.17269	0.733313	-4.78405	Ndufaf6
-0.228899	15.4759	-1.4212	0.173348	0.733313	-4.7862	Git1.Git2
-0.262508	11.3304	-1.42863	0.17109	0.733313	-4.77743	Upp1
-0.277924	12.8637	-1.43057	0.170542	0.733313	-4.77515	Kcnip4
-0.284436	11.9884	-1.41115	0.176102	0.733313	-4.79793	Rbm42
-0.287373	11.5763	-1.43032	0.17061	0.733313	-4.77543	Gnpat
-0.323592	10.9183	-1.4184	0.17401	0.733313	-4.78946	Plekhm2
-0.344592	11.1448	-1.40924	0.176656	0.733313	-4.80016	P4ha1
-0.370544	11.6666	-1.41021	0.176377	0.733313	-4.79904	Enpp2
-0.402417	9.98935	-1.42236	0.172875	0.733313	-4.78481	Rpusd2
-0.41172	11.2507	-1.43148	0.170284	0.733313	-4.77407	Ica1l
-0.412135	13.4274	-1.43662	0.169686	0.733313	-4.76826	Gabra5
-0.427238	10.1869	-1.41196	0.175869	0.733313	-4.79699	Tdp2
-0.600041	10.0523	-1.41381	0.175332	0.733313	-4.79483	S100a11
-0.631445	12.1203	-1.41162	0.176946	0.733313	-4.79759	Igh.1a.Ighg
-0.798709	12.7546	-1.43538	0.170385	0.733313	-4.76983	Cwf19l2
0.461703	11.0489	1.40598	0.177608	0.733838	-4.80396	Mrps21
0.305535	10.8172	1.40341	0.178361	0.733838	-4.80696	Mrpl35
0.242561	11.1426	1.40421	0.178125	0.733838	-4.80602	Snx10
0.209839	18.2789	1.40269	0.17857	0.733838	-4.80778	Dpysl2.Dpysl3
0.181325	12.9095	1.40338	0.178368	0.733838	-4.80698	Abhd11
-0.104647	19.5137	-1.40545	0.177764	0.733838	-4.80458	Camk2a
-0.110636	15.8555	-1.40603	0.177593	0.733838	-4.8039	Rab1b
-0.140166	15.234	-1.40508	0.177871	0.733838	-4.80501	Rpl18
-0.151176	12.2999	-1.40343	0.178354	0.733838	-4.80693	Tub
-0.173672	14.883	-1.40478	0.177957	0.733838	-4.80535	Grin2a
-0.209428	11.718	-1.4065	0.177456	0.733838	-4.80336	Trak1
-0.263135	10.399	-1.40369	0.178279	0.733838	-4.80663	Mknk1
-0.291463	14.3593	-1.40422	0.178647	0.733838	-4.80611	Itpr1.Itpr2
-0.31095	10.334	-1.40282	0.178532	0.733838	-4.80763	Pak1ip1
-0.390815	13.7338	-1.40682	0.178212	0.733838	-4.80315	Grm2
-0.12387	15.2128	-1.40119	0.179012	0.734539	-4.80953	Slc6a17
-0.298394	11.5062	-1.40115	0.179024	0.734539	-4.80958	Tmem132e
-0.517241	8.95841	-1.40085	0.17911	0.734539	-4.80992	Abca8b
0.322346	13.3203	1.40215	0.179217	0.734576	-4.8085	Epb41.Epb41l3
0.295903	9.68527	1.39788	0.179987	0.736487	-4.81337	Wdcp
-0.0825657	14.1276	-1.39772	0.180035	0.736487	-4.81356	Copb1
-0.265842	14.3309	-1.39873	0.180076	0.736487	-4.81244	Brk1
-0.614789	12.4143	-1.40148	0.180003	0.736487	-4.80938	Serpina3k.Serpina3n
0.348741	11.0995	1.39649	0.180397	0.736777	-4.81498	Rhbdd2
0.264773	11.1437	1.39568	0.180637	0.736777	-4.81592	Mapkapk5
-0.0729018	15.5311	-1.39597	0.180552	0.736777	-4.81558	Ppp6c
-0.14186	11.7453	-1.39628	0.18046	0.736777	-4.81522	Bcap29
-0.519937	14.5116	-1.39994	0.180568	0.736777	-4.81117	H3.3a.H3.5.H3c1.H3c2
-0.14253	12.7484	-1.39504	0.180828	0.737154	-4.81666	Extl2
-0.0759189	14.2859	-1.39415	0.181092	0.737828	-4.81769	Arhgap35
0.0921719	13.1475	1.3935	0.181284	0.73821	-4.81844	Zfyve1
0.391533	12.0022	1.39319	0.181556	0.738916	-4.81883	Npy2r
0.277709	13.9823	1.39316	0.181777	0.739417	-4.81889	Gabra1
-0.107838	16.854	-1.39129	0.181944	0.739443	-4.821	Dstn
-0.702163	11.3787	-1.39375	0.18198	0.739443	-4.81826	Cetn3
-0.112808	14.2188	-1.39038	0.182214	0.739992	-4.82205	Kiaa1549
0.345413	11.145	1.38875	0.182699	0.740694	-4.82393	Pak1.Pak2
-0.074948	15.1365	-1.38844	0.182794	0.740694	-4.82429	Pnp
-0.0863777	14.1947	-1.38904	0.182615	0.740694	-4.8236	Hnrnpul2
-0.102981	12.8376	-1.38815	0.18288	0.740694	-4.82462	Bckdk
-0.221549	11.2212	-1.38937	0.182514	0.740694	-4.82321	Sybu
-0.141462	16.1073	-1.38659	0.183347	0.741785	-4.82642	Tpt1
-0.231609	10.5904	-1.38676	0.183296	0.741785	-4.82622	Mad2l1bp
0.252821	13.6372	1.3857	0.183775	0.742802	-4.82746	Arl5a
-0.0974881	14.7997	-1.38509	0.183796	0.742802	-4.82814	Ctnnd2
-0.114063	13.2456	-1.38441	0.184003	0.742837	-4.82893	Acap2
-0.291918	12.5269	-1.38458	0.18395	0.742837	-4.82873	Phactr1.Phactr4
0.292128	12.0896	1.38392	0.184147	0.742922	-4.82949	Strip2
-0.23685	11.0627	-1.38368	0.184222	0.742922	-4.82977	Tax1bp3
-0.0746491	14.186	-1.38294	0.184443	0.743018	-4.83062	Snrnp200
-0.194999	11.4032	-1.38312	0.18439	0.743018	-4.83041	Szt2
0.411049	11.2067	1.38186	0.184768	0.743378	-4.83185	Jam2
0.404724	11.9699	1.3781	0.186117	0.743378	-4.83619	Ndufaf7
0.328874	9.82349	1.37785	0.185982	0.743378	-4.83646	Panx1
0.214974	13.0537	1.37747	0.186099	0.743378	-4.8369	Slc7a5
0.144156	13.0567	1.38155	0.184862	0.743378	-4.83221	Actr10
0.136712	14.3815	1.37825	0.185861	0.743378	-4.836	Vps41
0.092776	13.4906	1.37941	0.185509	0.743378	-4.83467	Rnf14
0.0799286	17.2906	1.38073	0.18511	0.743378	-4.83316	Rab6a.Rab6b
-0.0660727	16.3109	-1.37897	0.185643	0.743378	-4.83518	Pip5k1c
-0.0687522	17.4591	-1.38012	0.185293	0.743378	-4.83385	Pitpna
-0.0767384	13.4279	-1.37861	0.185753	0.743378	-4.83559	Wdfy3
-0.116559	14.9293	-1.37994	0.185348	0.743378	-4.83406	Ryr2
-0.14075	15.6321	-1.38067	0.185129	0.743378	-4.83323	Macroh2a1
-0.27058	15.1057	-1.38301	0.184913	0.743378	-4.83059	Wipf3
-0.289974	10.8292	-1.37772	0.186021	0.743378	-4.83661	Plek
-0.572428	10.0904	-1.38063	0.185141	0.743378	-4.83327	Utp18
0.316421	11.2	1.37664	0.186349	0.743516	-4.83785	Cystm1
0.160485	11.8348	1.37677	0.186311	0.743516	-4.8377	Snx7
0.768765	19.2799	1.38	0.186514	0.743747	-4.8341	Hbb.b1.Hbb.b2
-0.0925029	15.3128	-1.3758	0.186605	0.743747	-4.83881	Xpnpep1
-0.187786	13.017	-1.375	0.186849	0.744325	-4.83973	Slc25a10
0.470908	10.6871	1.37365	0.18726	0.745263	-4.84127	Naa20
-0.128467	17.3966	-1.37357	0.187283	0.745263	-4.84136	Ezr.Msn.Rdx
-0.118234	14.1293	-1.3726	0.187579	0.745312	-4.84247	Sart3
-0.197597	12.2982	-1.37256	0.187594	0.745312	-4.84252	Ago2.Ago3
-0.256232	11.2544	-1.37315	0.187413	0.745312	-4.84185	Insr
-0.164433	11.5286	-1.3713	0.187977	0.7464	-4.84395	Dync2li1
-0.171112	13.0712	-1.37101	0.188066	0.7464	-4.84429	Stim2
0.196036	12.058	1.36957	0.188507	0.746966	-4.84593	Fen1
-0.146264	13.9586	-1.36974	0.188456	0.746966	-4.84574	Shisa7
-0.458409	11.0789	-1.37006	0.188357	0.746966	-4.84537	Hmga1
1.05659	11.6341	1.37291	0.188665	0.747199	-4.84219	Cryga.Crygd.Cryge.Crygf
0.147429	13.2806	1.36866	0.188787	0.747285	-4.84697	Rap2a
-0.0724966	16.1454	-1.36815	0.188942	0.747506	-4.84755	Tpp2
0.125569	13.3957	1.36655	0.189435	0.747785	-4.84938	Mrps23
-0.0845428	13.6491	-1.36598	0.18961	0.747785	-4.85002	Pik3r4
-0.165545	12.808	-1.36665	0.189403	0.747785	-4.84926	Amigo1
-0.173826	14.9551	-1.36665	0.189404	0.747785	-4.84926	Dock4
-0.248044	12.5214	-1.36652	0.189443	0.747785	-4.8494	Ttc8
-0.372919	9.53855	-1.36618	0.18955	0.747785	-4.8498	Insyn2a
-0.0853712	15.8506	-1.36469	0.190007	0.748718	-4.85149	Myh10
-0.150234	16.4742	-1.3642	0.19016	0.748718	-4.85205	Fus
-0.227904	10.772	-1.36392	0.190246	0.748718	-4.85237	Fip1l1
-0.250677	11.0448	-1.36447	0.190077	0.748718	-4.85175	Irf2bp1
-0.100674	17.2347	-1.36328	0.190444	0.749108	-4.8531	Sirpa
0.154886	15.2476	1.36265	0.190638	0.749119	-4.85381	Diras2
-0.138164	12.701	-1.36262	0.190647	0.749119	-4.85384	Pex19
0.195307	13.4237	1.36011	0.191425	0.74943	-4.85669	Fan1
0.10328	13.8097	1.36054	0.19129	0.74943	-4.8562	Tsr2
-0.0955532	14.2078	-1.36161	0.190958	0.74943	-4.85499	Hnrnpul1
-0.189175	11.3802	-1.36164	0.190952	0.74943	-4.85496	Tsen15
-0.193853	11.5937	-1.36103	0.19114	0.74943	-4.85565	Gale
-0.20574	10.2744	-1.36076	0.191224	0.74943	-4.85596	St6galnac5
-0.316595	10.3117	-1.36036	0.191347	0.74943	-4.85641	Rwdd2b
0.365124	9.71646	1.35876	0.191845	0.749733	-4.85823	Inpp5d
0.35441	11.9571	1.35858	0.191901	0.749733	-4.85843	Slc8a3
0.346559	10.6848	1.35911	0.191736	0.749733	-4.85783	Gpld1
-0.125524	13.4379	-1.35866	0.191876	0.749733	-4.85834	Asphd2
0.196804	11.5191	1.35757	0.192216	0.75018	-4.85958	Dennd4c
-0.271925	11.7579	-1.35758	0.192211	0.75018	-4.85956	Mcfd2
0.464028	12.4531	1.35944	0.192381	0.750436	-4.85747	Smdt1
-0.215289	11.2315	-1.35634	0.192598	0.75052	-4.86097	Bysl
-0.291086	10.1831	-1.35633	0.192603	0.75052	-4.86099	Zc3hc1
-0.393996	9.46538	-1.3558	0.192767	0.750772	-4.86158	Kctd5
0.193299	14.3259	1.3548	0.193079	0.750947	-4.86271	Ngef
0.107799	13.3794	1.35382	0.193385	0.750947	-4.86382	Eva1a
-0.0986655	13.6466	-1.35426	0.193248	0.750947	-4.86332	Trappc11
-0.125456	13.626	-1.35373	0.193412	0.750947	-4.86392	Trim9
-0.157606	15.0583	-1.35418	0.193272	0.750947	-4.86341	Ezr
-0.191141	11.468	-1.355	0.193015	0.750947	-4.86248	Evl
0.160778	14.9802	1.35174	0.194036	0.752169	-4.86617	Pafah1b3
-0.078955	13.0385	-1.35158	0.194088	0.752169	-4.86636	Vps33b
-0.145831	12.5492	-1.35208	0.193932	0.752169	-4.86579	Dgkd
-0.176873	14.2567	-1.35145	0.194128	0.752169	-4.8665	Vamp3
-0.106302	13.6891	-1.35107	0.194247	0.752244	-4.86693	Hnrnph2
0.11242	13.0977	1.3501	0.194553	0.752263	-4.86802	Ptcd3
-0.101903	17.8922	-1.35049	0.19443	0.752263	-4.86758	Dlg4
-0.188698	11.9464	-1.35029	0.194493	0.752263	-4.86781	Ctif
0.639089	12.6339	1.35117	0.195333	0.752682	-4.8668	Pofut1
0.361998	11.7731	1.34638	0.195724	0.752682	-4.87221	Htatip2
0.35147	12.6072	1.34092	0.197854	0.752682	-4.87833	Sbf1.Sbf2
0.323215	12.0935	1.34035	0.197637	0.752682	-4.87899	Spg21
0.296151	10.1981	1.34181	0.197172	0.752682	-4.87735	Peli1
0.234372	13.5604	1.34405	0.196464	0.752682	-4.87484	Arfgef1.Arfgef2
0.216789	10.6065	1.34056	0.19757	0.752682	-4.87875	Pik3c2a
0.216025	12.1948	1.34068	0.197533	0.752682	-4.87863	Sec62
0.188407	11.7453	1.34753	0.195362	0.752682	-4.87092	Armcx2
0.186641	11.8864	1.33969	0.197847	0.752682	-4.87973	Vps26c
0.170299	11.2313	1.33781	0.198446	0.752682	-4.88184	Gpam
0.165122	13.9836	1.34728	0.19544	0.752682	-4.8712	Arpp19
0.150285	17.1835	1.34367	0.196582	0.752682	-4.87526	Anxa5
0.134866	12.9953	1.34556	0.195983	0.752682	-4.87314	Mcat
0.0786404	19.3411	1.34883	0.194953	0.752682	-4.86946	Pkm
-0.0734064	14.1719	-1.33784	0.198437	0.752682	-4.8818	Rabgap1
-0.0800577	15.1493	-1.3402	0.197684	0.752682	-4.87916	Gsk3b
-0.080204	15.8951	-1.33904	0.198055	0.752682	-4.88046	Dnaja1
-0.080261	14.037	-1.33884	0.19812	0.752682	-4.88069	Rae1
-0.09532	15.5927	-1.3467	0.195624	0.752682	-4.87186	Ctbp1
-0.0969144	13.091	-1.34457	0.196298	0.752682	-4.87426	Scyl2
-0.0992595	14.5185	-1.34334	0.196687	0.752682	-4.87564	Dbt
-0.104178	12.8673	-1.34415	0.196429	0.752682	-4.87472	Lsm12
-0.108612	16.2811	-1.34178	0.197181	0.752682	-4.87738	Kiaa0513
-0.12839	14.1365	-1.33786	0.198432	0.752682	-4.88178	Csad
-0.131347	11.7683	-1.33901	0.198065	0.752682	-4.8805	Gopc
-0.147409	12.9346	-1.347	0.195529	0.752682	-4.87152	Slitrk5
-0.160947	13.1545	-1.34104	0.197418	0.752682	-4.87822	Ube2h
-0.170178	12.213	-1.34097	0.197441	0.752682	-4.8783	Crbn
-0.174382	12.5189	-1.33774	0.19847	0.752682	-4.88192	N6amt1
-0.188062	14.2382	-1.34192	0.197138	0.752682	-4.87723	Fbl.Fbll1
-0.189434	11.2258	-1.34605	0.195828	0.752682	-4.87258	Smarcb1
-0.195583	15.4781	-1.34454	0.196305	0.752682	-4.87428	Hmgn2
-0.209338	10.175	-1.33808	0.198362	0.752682	-4.88154	Kcnmb4
-0.219266	11.5513	-1.33916	0.198015	0.752682	-4.88032	Mycbp
-0.320509	8.9657	-1.33794	0.198404	0.752682	-4.88169	Pik3ip1
-0.453589	14.0811	-1.34247	0.198038	0.752682	-4.87657	Atp1a4
-0.783623	11.1134	-1.34327	0.197557	0.752682	-4.87568	S100a9
-0.138884	15.8723	-1.33682	0.198762	0.753411	-4.88294	Rala
-0.455214	10.529	-1.33615	0.198978	0.753847	-4.8837	Arl10
0.141447	12.2391	1.33522	0.199277	0.753939	-4.88474	Kif1b
0.101653	12.7841	1.33485	0.199394	0.753939	-4.88515	Wdr11
-0.113314	12.9853	-1.33518	0.199288	0.753939	-4.88478	Ttpal
-0.223295	12.6432	-1.33482	0.199404	0.753939	-4.88518	Irf2bp2
0.130706	18.272	1.33417	0.199613	0.75397	-4.88591	Nme1
-0.15758	14.5948	-1.33429	0.199575	0.75397	-4.88578	Dcps
0.615207	14.0469	1.33218	0.201414	0.754293	-4.88804	Hnrnpf.Hnrnph1
0.532975	11.3091	1.33354	0.200175	0.754293	-4.88658	Pdk1.Pdk3
0.346325	10.5629	1.32814	0.201557	0.754293	-4.89265	Pank1
0.264337	10.1768	1.32975	0.201035	0.754293	-4.89085	Dixdc1
0.262071	12.4959	1.32799	0.201605	0.754293	-4.89281	Ddrgk1
0.226653	13.4912	1.32959	0.201088	0.754293	-4.89103	Cpne5.Cpne8.Cpne9
0.224123	11.4101	1.32748	0.201768	0.754293	-4.89337	Csnk1g3
0.152078	12.0492	1.33038	0.200831	0.754293	-4.89014	Pcna
0.122281	16.4485	1.3295	0.201116	0.754293	-4.89113	Sfxn5
0.113152	14.3918	1.33279	0.200054	0.754293	-4.88745	Grpel1
-0.0751585	17.6939	-1.33048	0.2008	0.754293	-4.89003	Etfb
[truncated: 5,510 more rows]

## Sheet: limma_Ctsb-Con (WT)
logFC	AveExpr	t	P.Value	adj.P.Val	B	protein
1.06079	13.9686	7.33612	1.10976e-06	0.00833315	5.12578	Slc17a6
0.797277	11.7686	5.99638	1.39787e-05	0.052483	3.06839	Ipcef1
2.22682	12.8044	5.30038	6.99154e-05	0.0642195	1.71633	Myl2
0.98416	10.8278	5.35322	5.13386e-05	0.0642195	1.9719	Sh2d3c
0.921492	13.0645	5.41481	4.52247e-05	0.0642195	2.07978	Rgs6
0.777032	14.3259	5.50745	3.74036e-05	0.0642195	2.24093	Ngef
0.665121	13.9836	5.48807	3.89161e-05	0.0642195	2.20732	Arpp19
-0.526377	16.8671	-5.15794	7.6971e-05	0.0642195	1.62607	Arpc5
-0.527957	13.9782	-5.25281	6.31891e-05	0.0642195	1.79479	Eny2
0.597033	15.4831	5.04849	9.67649e-05	0.0660552	1.42981	Cit
-0.421614	12.9011	-5.08149	9.03e-05	0.0660552	1.48917	Garem1
0.657477	11.1832	4.99389	0.000108519	0.0679058	1.33128	Garnl3
-0.795937	12.3622	-4.94845	0.000119413	0.068975	1.24896	Ostf1
0.499961	13.67	4.88468	0.000136617	0.0732753	1.13298	Haghl
-0.431315	16.9962	-4.80301	0.000162411	0.0762217	0.983691	Acot13
-0.609315	16.1172	-4.83104	0.000153039	0.0762217	1.03503	Prrt1
1.99659	13.4773	4.78538	0.000200731	0.0886639	0.813578	Myl3
0.402357	12.32	4.63146	0.000234034	0.0924928	0.66744	Impdh1
-0.510948	14.7308	-4.64764	0.000226081	0.0924928	0.697417	Hapln4
0.793421	10.8422	4.52202	0.000295844	0.111075	0.463974	Hlcs
0.786211	12.1082	4.39832	0.000386002	0.117367	0.232537	Camk2n1
0.533618	14.6371	4.39379	0.00038979	0.117367	0.22403	Dpp10
0.477674	13.528	4.38572	0.000396629	0.117367	0.20888	R3hdm2
0.364792	15.6076	4.37445	0.000406384	0.117367	0.187713	Septin6
-0.41482	14.9708	-4.44206	0.000351304	0.117367	0.314541	Prnp
-0.607163	11.942	-4.40383	0.000381445	0.117367	0.242878	Zeb2
1.48413	15.7846	3.99602	0.00103544	0.122853	-0.613379	Myl1.Myl3
1.46024	15.0578	4.07744	0.000872447	0.122853	-0.463539	Myl1.Myl4
1.36662	15.1614	3.96206	0.0011109	0.122853	-0.675126	Ckm
1.28283	13.2556	3.88917	0.00127614	0.122853	-0.798863	Tnnc2
1.24425	14.5581	4.08101	0.000857574	0.122853	-0.449794	Tpm2
1.23287	13.5484	4.03997	0.000922614	0.122853	-0.515563	Cpne5.Cpne8
1.08175	12.061	3.92398	0.00109876	0.122853	-0.67894	Etnppl
0.945849	11.7239	3.854	0.00125697	0.122853	-0.799407	Des
0.696055	13.4912	4.1292	0.000690865	0.122853	-0.275467	Cpne5.Cpne8.Cpne9
0.689611	11.575	3.93784	0.00104722	0.122853	-0.639469	Cacng2.Cacng3
0.546784	15.0997	3.88622	0.00117179	0.122853	-0.737922	Prkar2b
0.545862	15.7356	3.96083	0.000996125	0.122853	-0.59566	Rgs6.Rgs7
0.543543	11.5875	4.19379	0.000600579	0.122853	-0.153074	Rims3
0.541247	12.2137	4.20182	0.000590213	0.122853	-0.137866	Fnbp1l
0.498942	13.798	4.07481	0.00077746	0.122853	-0.378737	Shisa4
0.45766	11.1763	3.90343	0.00112867	0.122853	-0.705079	Prcp
0.420615	11.8911	3.87536	0.00119984	0.122853	-0.75865	Lpcat4
0.398496	14.2978	4.31846	0.000458583	0.122853	0.0823745	Cyp46a1
0.311025	15.9065	3.89426	0.00115144	0.122853	-0.722577	Dlg1
0.255259	15.6686	4.11486	0.000712713	0.122853	-0.30269	Wbp2
0.227206	13.9327	4.19512	0.000598846	0.122853	-0.15055	Wnk2
-0.198802	16.206	-3.95886	0.00100041	0.122853	-0.599415	Ganab
-0.212586	17.2313	-4.01454	0.000886271	0.122853	-0.493359	Gatd3a
-0.269533	15.7837	-4.05331	0.000814646	0.122853	-0.419613	Ivd
-0.289264	13.0894	-3.89073	0.00116033	0.122853	-0.729309	Fkbp5
-0.306291	17.3813	-3.88027	0.00118706	0.122853	-0.749265	Capza2
-0.32179	13.2114	-4.01876	0.00087818	0.122853	-0.485331	Sbds
-0.322711	14.3919	-4.069	0.000787348	0.122853	-0.389793	Tnks1bp1
-0.352233	15.7218	-4.27415	0.00050468	0.122853	-0.00118003	Cyfip1
-0.367957	14.4666	-4.18607	0.000610712	0.122853	-0.167691	Acot1
-0.368958	14.8093	-3.90624	0.0011218	0.122853	-0.69973	Ehd1
-0.380595	13.1054	-4.12467	0.000697689	0.122853	-0.284061	Clvs2
-0.381316	14.3358	-4.28886	0.000488881	0.122853	0.0265703	Grm7
-0.412792	13.0924	-4.00621	0.00090248	0.122853	-0.509223	Hdac1
-0.420681	14.3078	-4.13497	0.000682267	0.122853	-0.26452	Elmo2
-0.423933	13.6807	-4.20638	0.000584416	0.122853	-0.129244	Arhgap39
-0.432844	13.1902	-3.89686	0.00114495	0.122853	-0.717621	Peak1
-0.446021	12.2422	-3.97227	0.000971631	0.122853	-0.573859	Cacnb2
-0.513138	13.9455	-3.85406	0.00125681	0.122853	-0.799295	Gria1.Gria3.Gria4
-0.525184	16.5772	-3.87365	0.00120431	0.122853	-0.761909	Kcnab1.Kcnab2
-0.526791	11.971	-3.85248	0.00126113	0.122853	-0.802307	Nectin3
-0.555856	14.9964	-3.88417	0.00117703	0.122853	-0.741829	Epha4
-0.621172	11.9023	-4.10351	0.000730497	0.122853	-0.324241	Jph1
-0.638512	11.9395	-4.09542	0.000743439	0.122853	-0.339599	Arhgef6
-0.649703	16.0449	-4.01613	0.000899057	0.122853	-0.503457	Gria1
-0.664942	13.2448	-4.06897	0.000787402	0.122853	-0.389853	Epha4.Epha6.Ephb1.Ephb3
-0.700146	12.6502	-3.99116	0.000932501	0.122853	-0.53787	Nrip3
-0.722676	15.5246	-4.09691	0.000766214	0.122853	-0.361654	Dgkg
-0.730927	14.8382	-3.86539	0.00127543	0.122853	-0.80619	Iqgap2
-1.11519	10.6104	-3.99863	0.000917487	0.122853	-0.523659	Slit2
-1.11526	16.2737	-4.0468	0.000915992	0.122853	-0.508273	Shisa6
-1.21078	11.4103	-3.91563	0.00109911	0.122853	-0.681824	Zap70
-0.41201	15.4628	-3.82088	0.001351	0.125243	-0.86263	Rapgef2
-1.09561	13.4274	-3.86209	0.00133173	0.125243	-0.838501	Gabra5
-1.52523	13.7378	-3.87233	0.00134391	0.125243	-0.841738	Homer3
0.482062	13.6691	3.79283	0.00143615	0.129928	-0.916201	Stk32c
-0.287389	17.9401	-3.79472	0.00143025	0.129928	-0.912598	Snca
1.15476	11.6267	3.70561	0.00175848	0.131108	-1.09162	Slc18a2
1.02593	10.6662	3.67122	0.00187187	0.131108	-1.14851	Grm8
0.837716	11.4184	3.66528	0.00189628	0.131108	-1.15987	Dusp14
0.764794	15.777	3.79113	0.00151141	0.131108	-0.953397	Tpm1
0.759012	11.6006	3.65512	0.00193871	0.131108	-1.17927	Cnnm1
0.602602	15.1059	3.72109	0.00170188	0.131108	-1.06279	Atp2b2.Atp2b4
0.595056	12.7429	3.68223	0.00182752	0.131108	-1.12748	Susd2
0.585754	16.548	3.6809	0.00185676	0.131108	-1.13918	Stmn1
0.447436	17.3239	3.68851	0.00180267	0.131108	-1.11548	Tpm3
0.411866	12.4096	3.65168	0.00195329	0.131108	-1.18584	Nat8l
0.396314	11.9119	3.73491	0.00162933	0.131108	-1.02684	Hecw2
0.390051	13.9501	3.76049	0.001541	0.131108	-0.977973	Gpsm1
0.332118	13.3957	3.65512	0.00193871	0.131108	-1.17927	Mrps23
0.295604	13.8384	3.77457	0.00149446	0.131108	-0.95109	Gria3
0.267437	13.055	3.71614	0.00169735	0.131108	-1.0627	Mical3
-0.218957	18.159	-3.65779	0.00192749	0.131108	-1.17418	Arpc3
-0.25686	15.601	-3.70748	0.00172969	0.131108	-1.07924	Myh9
-0.279113	15.7255	-3.67899	0.00184048	0.131108	-1.13368	Abi1.Abi2
-0.292835	15.7158	-3.72265	0.00167346	0.131108	-1.05027	Dclk2
-0.312709	14.2283	-3.68558	0.00181425	0.131108	-1.12109	Micu3
-0.322105	14.3677	-3.70745	0.00172979	0.131108	-1.07929	Gmpr
-0.338941	13.9919	-3.65116	0.00195554	0.131108	-1.18685	Tomm34
-0.378517	12.7014	-3.66024	0.00191722	0.131108	-1.1695	Epha6
-0.447497	16.1082	-3.74015	0.00161082	0.131108	-1.01682	Nt5dc3
-0.52484	14.2842	-3.69334	0.00178382	0.131108	-1.10626	Ksr1
-0.622227	12.3535	-3.65653	0.00193276	0.131108	-1.17657	Cyp7b1
-0.676283	12.9791	-3.68595	0.00181277	0.131108	-1.12037	Galnt17
-0.694854	13.2762	-3.72381	0.00168066	0.131108	-1.05289	Nrp1
-1.11392	10.9827	-3.75729	0.00155178	0.131108	-0.984088	Mid1
-0.436244	12.7763	-3.64413	0.00198571	0.131953	-1.20027	Ddn
1.64313	12.9147	3.63962	0.00219767	0.132494	-1.27299	Myh6.Myh7
1.16168	15.4381	3.64347	0.00216414	0.132494	-1.26079	Eno3
0.80865	10.7356	3.61603	0.00211103	0.132494	-1.25393	Nup188
0.788488	16.3606	3.62757	0.00217377	0.132494	-1.26993	Calb2
0.376568	14.8817	3.61843	0.00210002	0.132494	-1.24935	Slc25a18
0.373171	16.7014	3.59225	0.00222323	0.132494	-1.29934	Efhd2
0.165218	18.6998	3.59299	0.00221968	0.132494	-1.29794	Septin7
-0.213924	13.8322	-3.60261	0.00217364	0.132494	-1.27956	Srgap2
-0.246858	17.0454	-3.61682	0.00210738	0.132494	-1.25242	Actr3
-0.252234	17.5963	-3.63337	0.00203278	0.132494	-1.22081	Arpc2
-0.274717	17.8044	-3.60555	0.00215977	0.132494	-1.27394	Arpc1a
-0.384805	15.7668	-3.5944	0.00221285	0.132494	-1.29523	Gpc1
-0.55212	10.9514	-3.598	0.00219557	0.132494	-1.28836	Nudt19
-0.304377	13.7566	-3.58481	0.00225954	0.133598	-1.31354	Tdrkh
-0.572474	10.9319	-3.58102	0.00227827	0.133652	-1.32078	Osbpl11
0.480141	12.985	3.5673	0.00234737	0.134242	-1.34697	Mef2c.Mef2d
0.470552	15.2292	3.56716	0.00234808	0.134242	-1.34724	Crip2
0.328836	16.2673	3.56487	0.00235983	0.134242	-1.35161	Septin11
-0.567752	11.8864	-3.56552	0.00235646	0.134242	-1.35036	Slit1
0.399516	12.3531	3.54947	0.00244025	0.136318	-1.38099	Sema4d
-0.301233	15.7119	-3.54673	0.00245487	0.136318	-1.38623	Grin1
-0.399719	13.1488	-3.55405	0.00241605	0.136318	-1.37226	Lhpp
-0.451431	13.4939	-3.5441	0.00246894	0.136318	-1.39124	Myh11.Myh9
-0.419956	11.8876	-3.53667	0.00250921	0.136534	-1.40542	Snx18
-0.541016	13.6202	-3.53726	0.00250595	0.136534	-1.40429	Slc4a7
1.26903	15.0473	3.55907	0.00260594	0.138366	-1.42247	Mylpf
0.193805	17.8765	3.52352	0.00258204	0.138366	-1.43051	Ap2a1
-0.234259	15.3128	-3.5234	0.00258269	0.138366	-1.43073	Xpnpep1
-0.669566	12.3374	-3.51741	0.0026166	0.138366	-1.44216	Camta2
-0.379206	12.3943	-3.50941	0.00266251	0.13981	-1.45741	Atp2c1
0.293169	12.6458	3.50091	0.00271224	0.140614	-1.47363	Shc3
0.209457	14.7993	3.5003	0.00271584	0.140614	-1.4748	Gpr158
-0.23581	14.6788	-3.49723	0.002734	0.140614	-1.48064	Srgap3
-0.410365	14.2433	-3.48964	0.00277955	0.141984	-1.49512	Cnr1
0.66394	11.9857	3.48012	0.0028377	0.143975	-1.51326	Tiam2
-0.308822	12.4928	-3.47051	0.00289757	0.146026	-1.53156	Map4k5
0.651186	9.73344	3.467	0.00291979	0.146165	-1.53826	Sdc3
-0.359875	12.8717	-3.46375	0.00294051	0.146227	-1.54446	Ube2g1
1.53226	13.2316	3.48989	0.00301652	0.147085	-1.55083	Tnni2
-0.33314	13.4421	-3.45229	0.00301466	0.147085	-1.56628	Clmn
-0.36589	12.7074	-3.45509	0.00299637	0.147085	-1.56095	Robo1
-0.749753	12.3036	-3.4487	0.00303828	0.14719	-1.57312	Stim1.Stim2
0.639581	12.4158	3.43315	0.00314267	0.149057	-1.60272	Snrpf
-0.372018	12.8776	-3.4397	0.00309827	0.149057	-1.59026	Dcc
-0.426894	14.8504	-3.43117	0.00315623	0.149057	-1.6065	Prkca
-0.638607	10.7888	-3.43195	0.00315091	0.149057	-1.60502	Clstn2
-0.255711	17.9113	-3.42547	0.00319557	0.149972	-1.61735	Wdr1
0.621673	11.5705	3.41328	0.00328127	0.151086	-1.64054	Mrps25
0.52595	11.4202	3.40909	0.00331126	0.151086	-1.64851	Hmgb3
-0.260798	17.6562	-3.41915	0.00323972	0.151086	-1.62937	Pfn1
-0.366603	14.5191	-3.41514	0.00326807	0.151086	-1.637	Srgap1.Srgap3
-0.421309	11.1511	-3.40789	0.00331991	0.151086	-1.65079	Tia1
0.732762	17.1664	3.41675	0.00340791	0.151562	-1.66451	Calb1.Calb2
0.720111	11.3324	3.39467	0.00341663	0.151562	-1.67595	Olfm2
0.375028	15.4794	3.3983	0.00338978	0.151562	-1.66904	Gnb5
-0.379577	13.6931	-3.39806	0.00339158	0.151562	-1.6695	Ppm1e
-0.603579	12.8562	-3.39269	0.0034313	0.151562	-1.6797	Kiaa1671
1.94279	12.7422	3.41989	0.0034976	0.151812	-1.68061	Myh1
-0.185224	15.5092	-3.38814	0.00346536	0.151812	-1.68835	Add3
-0.299829	15.3515	-3.3855	0.0034853	0.151812	-1.69338	Stxbp5l
-0.244073	16.4827	-3.37898	0.00353497	0.152552	-1.70578	Dpp6
-0.271781	16.9162	-3.37362	0.00357633	0.152906	-1.71596	Ehd1.Ehd3
-0.673643	12.7477	-3.37264	0.00358389	0.152906	-1.71781	Sipa1l3
1.27709	12.0728	3.38422	0.00366565	0.15302	-1.7277	Ankrd46
0.805338	10.9952	3.35294	0.00374043	0.15302	-1.75525	Cdh6
0.429751	15.1772	3.34163	0.00383326	0.15302	-1.77672	Erh
0.379124	13.5961	3.34644	0.00379351	0.15302	-1.76759	Ddx17.Ddx3x.Ddx3y.Ddx5
-0.334475	15.0544	-3.33701	0.00387186	0.15302	-1.78549	Cyb5r1
-0.336306	12.41	-3.33967	0.00384956	0.15302	-1.78044	Maged1
-0.356247	11.7226	-3.3576	0.00370279	0.15302	-1.7464	B3gat3
-0.468159	12.2176	-3.36514	0.00364269	0.15302	-1.73207	Lrrc20
-0.484185	15.4407	-3.34629	0.00379473	0.15302	-1.76787	Cacng8
-0.648616	15.1057	-3.35262	0.00386128	0.15302	-1.77654	Wipf3
-0.701656	12.4382	-3.34313	0.0038208	0.15302	-1.77387	Zbtb20
-0.7055	12.4215	-3.33957	0.00385039	0.15302	-1.78063	Gatc
-0.801931	12.9567	-3.3698	0.00370208	0.15302	-1.74076	Serpinc1
-0.940635	10.1037	-3.34214	0.00382905	0.15302	-1.77576	Tbc1d4
0.325949	12.8921	3.32595	0.00396578	0.153561	-1.80648	Nt5c3a
-0.205477	15.3627	-3.32772	0.00395057	0.153561	-1.80311	Strn4
-0.494354	12.7039	-3.33144	0.00391889	0.153561	-1.79606	Polb
-0.530101	16.5547	-3.3304	0.00396735	0.153561	-1.80468	Adam11
-0.283618	13.8962	-3.32336	0.0039881	0.153573	-1.81139	Coq3
0.226023	16.7196	3.32076	0.00401064	0.153653	-1.81633	Ube2v1.Ube2v2
-0.305595	15.5437	-3.31155	0.00409147	0.155907	-1.83379	Agap3
-0.554919	11.1088	-3.30935	0.00411101	0.155907	-1.83796	Cnpy4
0.317892	13.9327	3.29515	0.00423939	0.157071	-1.86488	Slc39a10
0.215537	20.353	3.30249	0.00417249	0.157071	-1.85096	Stxbp1
-0.258483	15.7078	-3.30107	0.00418542	0.157071	-1.85366	Capn5
-0.297936	14.4574	-3.29859	0.00420789	0.157071	-1.85835	Akt3
-0.537869	11.7219	-3.2944	0.00424628	0.157071	-1.8663	Cxcl12
0.309015	14.4954	3.2861	0.00432324	0.159134	-1.88202	Snrpb.Snrpn
0.466942	14.2012	3.27827	0.0043971	0.159507	-1.89684	Hmgcl
-0.230108	13.9875	-3.2787	0.00439309	0.159507	-1.89604	Abl2
-0.451266	13.782	-3.27951	0.00438534	0.159507	-1.8945	Ephb2
0.620736	12.9782	3.26148	0.00455977	0.160093	-1.92862	Ptpn5
0.52749	13.2297	3.24131	0.00476301	0.160093	-1.96677	Asic1
0.504888	11.134	3.23802	0.00479702	0.160093	-1.97299	Grid2
0.315571	14.2742	3.25149	0.0046594	0.160093	-1.94753	Grm3
0.247659	17.699	3.26366	0.00453833	0.160093	-1.9245	Gpm6a
-0.2451	14.1909	-3.24844	0.00469017	0.160093	-1.95329	Pkp4
-0.276603	13.7472	-3.24063	0.00477003	0.160093	-1.96806	Fyn
-0.322476	18.1558	-3.26519	0.00452333	0.160093	-1.9216	Dbi
-0.375059	15.501	-3.26083	0.00456622	0.160093	-1.92986	Kctd12
-0.377623	15.0019	-3.24004	0.00477615	0.160093	-1.96918	Prkca.Prkcg
-0.401319	13.0712	-3.25175	0.0046567	0.160093	-1.94702	Stim2
-0.406916	14.8392	-3.23831	0.00479402	0.160093	-1.97244	Ehd1.Ehd2
-0.418414	12.4674	-3.26619	0.00451356	0.160093	-1.91971	Ctbp2
-0.438695	14.6215	-3.24495	0.0047257	0.160093	-1.95989	Akr1b8
-0.464959	10.8515	-3.25966	0.00457773	0.160093	-1.93206	Eml5
-0.481506	11.0962	-3.27341	0.00444364	0.160093	-1.90605	Ppp1r12a.Ppp1r12b
-0.48509	11.2286	-3.25511	0.00462303	0.160093	-1.94068	Snx9
-1.34982	10.6837	-3.24601	0.00475968	0.160093	-1.96403	Eif1ax
1.51039	12.5838	3.24906	0.00499324	0.161613	-1.99366	Myh7
0.795759	12.1532	3.22107	0.004992	0.161613	-2.0071	Cpne5
-0.207083	14.9557	-3.2199	0.00498854	0.161613	-2.00723	Pdia4
-0.223089	13.3625	-3.22028	0.00498441	0.161613	-2.0065	Map4k3
-0.298347	15.9741	-3.22407	0.00494382	0.161613	-1.99935	Gpd1
-0.339583	12.0585	-3.22524	0.00493127	0.161613	-1.99713	Sphkap
-0.640857	13.983	-3.23781	0.0049097	0.161613	-1.98815	Kit
1.3435	13.3616	3.24393	0.00507029	0.162124	-2.00605	Myh1.Myh3.Myh4.Myh6.Myh7.Myh7b.Myh8
1.2603	10.9182	3.21239	0.00511699	0.162124	-2.02734	Cobl
0.724927	11.3009	3.20968	0.00509988	0.162124	-2.02652	Cfap74
-0.221725	12.9849	-3.21268	0.00506686	0.162124	-2.02084	Map2k2
-0.292905	11.8045	-3.20958	0.00510098	0.162124	-2.02671	Nemf
1.88063	11.8615	3.22755	0.00522043	0.16271	-2.03283	Myh1.Myh3.Myh4.Myh6.Myh7
0.300621	14.2588	3.19107	0.00530887	0.16271	-2.06163	Osbpl1a
0.255574	14.6031	3.19565	0.00525667	0.16271	-2.05299	Reep1
-0.191761	15.6947	-3.18991	0.00532209	0.16271	-2.0638	Trim2
-0.284455	13.4482	-3.19929	0.00521546	0.16271	-2.04611	Dcakd
-0.298514	12.4337	-3.18918	0.00533048	0.16271	-2.06518	Ogfrl1
-0.312943	15.3693	-3.19513	0.00526248	0.16271	-2.05396	Cpe
-0.390594	14.883	-3.19502	0.00526382	0.16271	-2.05418	Grin2a
-0.573401	12.3063	-3.19237	0.00529395	0.16271	-2.05917	Tbc1d8b
0.805485	10.7894	3.18341	0.00539725	0.162796	-2.07606	Nlk
0.42943	16.0589	3.18332	0.00539835	0.162796	-2.07624	Synpo
-0.2937	14.4992	-3.18588	0.00536855	0.162796	-2.0714	Krt20
-0.274246	14.5273	-3.17818	0.00545848	0.163727	-2.08592	Plch2
-0.368772	13.449	-3.17696	0.00547282	0.163727	-2.08821	Lrrc4b
-0.29866	14.7889	-3.1751	0.00549485	0.163734	-2.09172	Camk1d
0.846189	12.3152	3.18079	0.00551925	0.163811	-2.09168	Actn2.Actn3
0.684208	13.8029	3.17647	0.00563616	0.164855	-2.10725	Cacng3
0.50512	11.4906	3.15565	0.00573006	0.164855	-2.12834	Ptgfrn
0.275269	17.1214	3.15805	0.00570053	0.164855	-2.12382	Fscn1
0.258762	14.8453	3.15591	0.00572683	0.164855	-2.12785	Dcaf7
-0.207184	14.5106	-3.1573	0.00570971	0.164855	-2.12523	Akr7a2
-0.263938	15.493	-3.15741	0.00570843	0.164855	-2.12503	Twf1
-0.319943	14.4544	-3.1639	0.00562915	0.164855	-2.11282	Cnksr2
-0.863038	11.4059	-3.15599	0.0057259	0.164855	-2.1277	Crocc2
-0.401487	12.4449	-3.15367	0.0057546	0.164929	-2.13207	Mast4
0.544167	12.3101	3.15048	0.00579427	0.165434	-2.13807	Myo1b
0.290858	17.3247	3.14855	0.0058184	0.165494	-2.1417	Clta
-0.488177	13.2816	-3.14624	0.00584737	0.16569	-2.14604	Matn4
-0.395125	14.9551	-3.14154	0.00590679	0.166745	-2.15487	Dock4
0.325454	13.5374	3.13063	0.00604716	0.170068	-2.17538	Lpgat1
0.722535	19.2604	3.14238	0.00614129	0.17191	-2.1791	Acta1
0.658929	12.2877	3.12216	0.00615845	0.17191	-2.1913	Sv2c
-0.609394	16.7687	-3.1312	0.00620687	0.17262	-2.19156	Cpne6
-0.267298	12.253	-3.11576	0.00624382	0.173007	-2.20332	Ppp4r4
0.289453	16.103	3.11193	0.00629539	0.173794	-2.2105	Fgf12
-0.360546	13.021	-3.1074	0.00635705	0.174854	-2.219	Epha4.Epha5
-0.694061	12.0413	-3.10353	0.00641006	0.175668	-2.22625	Stard5
0.505584	14.4482	3.1011	0.00648396	0.17662	-2.23473	Septin7.Septin9
-0.886835	11.2518	-3.09763	0.00649184	0.17662	-2.23731	Itih2
-0.448313	12.1433	-3.09168	0.00657533	0.178246	-2.24847	Ptp4a2
0.527875	11.9021	3.08528	0.00666635	0.178852	-2.26046	Nmnat3
0.295909	13.3954	3.08528	0.00666644	0.178852	-2.26047	Nova1
-0.979307	12.0562	-3.09632	0.00666914	0.178852	-2.25488	Cd109
-0.4608	14.1584	-3.07729	0.00678169	0.180721	-2.27542	Rgs14
-0.561984	11.7462	-3.07693	0.00678697	0.180721	-2.2761	Pcdhb6.Pcdhb8
0.303873	15.1681	3.07223	0.00685575	0.181267	-2.2849	Phf24
-0.215769	17.6233	-3.07372	0.00683398	0.181267	-2.28212	Gpd2
-0.268565	17.7942	-3.06836	0.00691293	0.182138	-2.29214	Pfkl
0.945852	12.9554	3.08347	0.00697351	0.182802	-2.28953	Gnal
-0.28733	16.4179	-3.0623	0.00700349	0.182802	-2.30349	Prkce
-0.654803	12.3637	-3.06178	0.00701117	0.182802	-2.30445	Arhgef25
-0.367601	13.5206	-3.05594	0.0070996	0.184467	-2.31537	Nsmf
0.302613	13.8964	3.05261	0.00715048	0.185148	-2.3216	S1pr1
1.37374	12.2461	3.04826	0.00759636	0.185187	-2.36133	Myh1.Myh4.Myh6.Myh7.Myh8
0.712619	11.5953	3.02491	0.00758768	0.185187	-2.37333	Ptdss2
0.65942	12.6118	3.03545	0.00744155	0.185187	-2.35558	C2cd4c
0.600002	10.7478	3.0293	0.00751662	0.185187	-2.36513	Dnaaf10
0.469355	13.4582	3.04921	0.00720277	0.185187	-2.32795	P2ry12
0.437886	11.0405	3.01558	0.00774063	0.185187	-2.39071	Dhrs11
0.387923	15.8461	3.01487	0.00775241	0.185187	-2.39204	Stx1a
0.248883	15.8153	3.04552	0.00726003	0.185187	-2.33486	Scrn1
0.149366	17.4344	3.02539	0.00757984	0.185187	-2.37243	Pacsin1
-0.150337	13.9971	-3.03597	0.00741004	0.185187	-2.35268	Plaa
-0.155969	13.7464	-3.02163	0.00764112	0.185187	-2.37944	Prkaa1
-0.189539	16.9782	-3.04761	0.00722755	0.185187	-2.33095	Capzb
-0.21826	14.2489	-3.02033	0.00766246	0.185187	-2.38187	Adcy9
-0.273551	12.3792	-3.02249	0.00762709	0.185187	-2.37784	Scly
-0.283562	12.9119	-3.03826	0.00737383	0.185187	-2.34841	Tpmt
-0.284041	12.4837	-3.01714	0.00771489	0.185187	-2.38781	Prkag2
-0.311184	12.6465	-3.03896	0.00736278	0.185187	-2.34711	Fmnl1
-0.328696	13.6209	-3.04239	0.00730879	0.185187	-2.34069	Parp1
-0.346888	14.8111	-3.0165	0.00772548	0.185187	-2.38901	Plppr4
-0.354673	17.9897	-3.01871	0.00768909	0.185187	-2.38489	Ppp3r1
-0.359935	12.51	-3.03165	0.00747892	0.185187	-2.36075	Arhgap12
-0.474241	13.4071	-3.0139	0.00776851	0.185187	-2.39385	Orai2
-0.529624	14.9485	-3.0214	0.00775395	0.185187	-2.38856	Map1lc3a
-0.581551	11.9429	-3.02123	0.00764762	0.185187	-2.38018	Ccm2
-1.01735	10.529	-3.01979	0.00767132	0.185187	-2.38288	Arl10
0.25249	12.7236	3.00985	0.00783614	0.186207	-2.40139	Fto
1.34406	11.5697	3.01806	0.00797587	0.18893	-2.40768	Rfesd
0.211518	14.9208	2.99973	0.00800751	0.189083	-2.42024	Tmx2
0.32316	11.9866	2.99513	0.00808662	0.190352	-2.4288	Znfx1
0.208263	17.1498	2.99358	0.00811353	0.190389	-2.43169	Abat
0.308511	12.2559	2.9917	0.00814625	0.190456	-2.43519	Fam3c
-0.285933	14.139	-2.9905	0.00816712	0.190456	-2.43742	Coro7
-0.374981	13.1643	-2.98837	0.00820439	0.190733	-2.44138	Iqgap1.Iqgap2
1.73144	12.3295	3.01132	0.00826111	0.191286	-2.43284	Tnni1
0.337874	13.0934	2.98182	0.0083199	0.191286	-2.45356	Cadps2
0.334061	12.7457	2.98017	0.00834924	0.191286	-2.45662	Tacc1
0.309677	15.892	2.98364	0.0082877	0.191286	-2.45018	Dnm3
-0.492145	11.6769	-2.97982	0.00835556	0.191286	-2.45728	Pltp
-0.328193	12.066	-2.97823	0.0083839	0.191352	-2.46023	Pla2g7
-0.413758	17.0549	-2.97536	0.0084355	0.191946	-2.46557	Cotl1
0.2125	13.461	2.96651	0.0085964	0.192688	-2.48201	Ctnnd1
-0.294483	15.6866	-2.9704	0.00852538	0.192688	-2.47479	Ociad2
-0.326905	13.3451	-2.96685	0.00859008	0.192688	-2.48137	Tns2.Tns3
-0.419007	14.4646	-2.97202	0.00849593	0.192688	-2.47178	Scrg1
-0.595268	9.87177	-2.96806	0.00856795	0.192688	-2.47912	Megf8
-0.270835	13.4379	-2.96452	0.00863292	0.19293	-2.4857	Asphd2
0.9031	12.2964	2.97023	0.00873479	0.194628	-2.48954	Ldb3
0.320202	13.2757	2.95118	0.00888202	0.197323	-2.51044	Adgrl3
1.82273	12.5705	2.96036	0.00918807	0.19894	-2.52558	Tnnt1
0.98826	11.4438	2.93952	0.00917428	0.19894	-2.53656	Tpbg
0.396216	12.9823	2.93752	0.00914438	0.19894	-2.53576	Ppp1r11
0.36283	12.1569	2.93709	0.00915277	0.19894	-2.53656	Elmod2
0.338495	12.9762	2.94404	0.00901824	0.19894	-2.52368	Rap1gap2
0.32329	11.6437	2.93777	0.00913956	0.19894	-2.5353	Sumf2
-0.275156	15.7865	-2.94341	0.00903044	0.19894	-2.52486	Acot1.Acot2
-0.339747	13.8303	-2.94142	0.00906868	0.19894	-2.52853	Rras2
-0.475625	11.9144	-2.93502	0.00919325	0.19894	-2.54039	Ints3
0.229143	15.5687	2.9284	0.00932364	0.199462	-2.55264	Atcay
-0.187936	13.1473	-2.92943	0.00930324	0.199462	-2.55073	Naa25
-0.332993	12.4398	-2.93148	0.0092628	0.199462	-2.54694	Ttc39c
-0.359002	12.7878	-2.93091	0.0092741	0.199462	-2.548	Cables2
0.501278	12.995	2.91845	0.00952325	0.203154	-2.57105	Gabrb2
0.427259	12.9443	2.91433	0.00960707	0.203822	-2.57866	Arhgap32.Arhgap33
-0.327974	12.68	-2.91424	0.00960888	0.203822	-2.57883	Hmgn5
-0.317784	13.0898	-2.90987	0.0096985	0.204373	-2.58689	Ksr1.Ksr2
-0.3633	15.1801	-2.909	0.00971649	0.204373	-2.5885	Faah
-0.523246	12.9154	-2.9103	0.00968965	0.204373	-2.5861	Kcnj6
0.282373	14.7759	2.90519	0.00979557	0.204888	-2.59554	Tceal3.Tceal5
-0.485308	12.9334	-2.90588	0.00978111	0.204888	-2.59426	Faim
-0.790623	15.1589	-2.92086	0.00987604	0.205998	-2.59126	Hpca
1.14846	8.69198	2.89519	0.0100058	0.207607	-2.61399	Krt222
-0.267085	13.8786	-2.89507	0.0100085	0.207607	-2.61422	Ahcyl2
-0.225926	17.2384	-2.89099	0.0100956	0.20837	-2.62175	Gria2
-0.304893	13.6715	-2.89075	0.0101007	0.20837	-2.62219	Ntrk3
1.17861	12.9356	2.91012	0.0101598	0.208541	-2.61427	Tnnt3
0.306003	15.7417	2.88778	0.0101646	0.208541	-2.62766	Ntm
-0.198216	14.1563	-2.8853	0.0102183	0.209071	-2.63223	Nop56
-0.52059	11.5029	-2.88168	0.0102971	0.209678	-2.63891	Cog8
-0.697407	10.274	-2.88137	0.0103038	0.209678	-2.63947	Rpl7l1
0.210064	17.2347	2.87664	0.0104078	0.211222	-2.64819	Sirpa
0.849046	11.7559	2.87165	0.0105814	0.213018	-2.66087	Cdh4
0.249527	18.4101	2.86963	0.0105638	0.213018	-2.6611	Vsnl1
-0.183494	15.4778	-2.8696	0.0105644	0.213018	-2.66115	Agap2
-1.00378	11.3468	-2.86515	0.0107441	0.215716	-2.67368	Hyi
0.708271	12.512	2.86318	0.0108302	0.216287	-2.67952	Tk2
0.22694	14.839	2.85833	0.0108196	0.216287	-2.68187	Sec22b
1.51319	13.3315	2.87427	0.0109892	0.216436	-2.68142	Myh4.Myh6.Myh7.Myh8
1.32947	14.677	2.87285	0.0110218	0.216436	-2.684	Myh1.Myh3.Myh4.Myh6.Myh7.Myh8
0.638344	12.1336	2.84761	0.0110682	0.216436	-2.70157	Kcnj4
0.636886	12.0528	2.85193	0.0109675	0.216436	-2.69364	Btbd11
0.623167	10.5568	2.85468	0.0109038	0.216436	-2.68859	Tmem186
0.302538	12.9402	2.8524	0.0109565	0.216436	-2.69277	Sema4a
-0.169977	15.5894	-2.84884	0.0110395	0.216436	-2.69931	Bphl
-0.328618	15.0174	-2.8528	0.0109472	0.216436	-2.69203	Cck
-0.287901	13.2744	-2.84566	0.011114	0.216767	-2.70515	Zmpste24
0.350913	12.7066	2.84085	0.0112277	0.217956	-2.71397	Serpini1
-0.710563	13.3769	-2.85326	0.011233	0.217956	-2.70675	Kctd4
0.675212	16.1463	2.8385	0.0116611	0.219488	-2.73732	Actn2
0.433351	12.09	2.82287	0.0116628	0.219488	-2.74693	Akap7
0.411733	20.6211	2.83154	0.0114511	0.219488	-2.73105	Acta1.Actg2
0.364139	11.2415	2.83515	0.0113639	0.219488	-2.72443	Cntn3
0.162871	15.2229	2.82353	0.0116466	0.219488	-2.74572	Slc2a3
-0.159228	15.7803	-2.82895	0.011514	0.219488	-2.7358	Ahsa1
-0.237282	15.7515	-2.83488	0.0113705	0.219488	-2.72493	Coq6
-0.289993	13.7816	-2.82645	0.0115748	0.219488	-2.74037	Mapk8
-0.467919	13.5694	-2.82655	0.0115725	0.219488	-2.7402	Tanc1
-0.515078	11.4637	-2.8233	0.0116523	0.219488	-2.74615	Trim33
-0.564531	11.3723	-2.82657	0.011572	0.219488	-2.74016	Fibcd1
-0.674033	11.8498	-2.82598	0.0115865	0.219488	-2.74124	Gjc2
0.259944	18.4072	2.81894	0.01176	0.220297	-2.75413	Atp1a1
-0.265543	16.1354	-2.81759	0.0117938	0.220297	-2.75661	Map4
-0.53928	10.7218	-2.81826	0.0117771	0.220297	-2.75538	Epha7
1.70932	12.2793	2.8346	0.0119306	0.220437	-2.75286	Myh1.Myh8
0.815607	10.8227	2.81249	0.0119215	0.220437	-2.76594	Rasgrp2
-0.1976	14.5151	-2.81143	0.011948	0.220437	-2.76786	Nampt
-0.335694	18.1796	-2.81591	0.0118356	0.220437	-2.75968	Hk1.Hkdc1
-0.410485	11.196	-2.81451	0.0118707	0.220437	-2.76224	Qrich1
0.369652	15.1009	2.80887	0.0120129	0.220549	-2.77255	Prkacb
-0.289038	16.6853	-2.80966	0.0119928	0.220549	-2.7711	Hapln1
0.238242	14.1092	2.80476	0.0121176	0.22193	-2.78007	Sgtb
1.21752	11.9188	2.81576	0.0122406	0.222109	-2.77907	Myh1.Myh11.Myh4.Myh6.Myh7.Myh7b.Myh8
0.723086	11.9571	2.80308	0.0121607	0.222109	-2.78315	Slc8a3
0.361984	12.4387	2.79958	0.0122507	0.222109	-2.78953	Shoc2
-0.149326	15.1365	-2.79749	0.0123049	0.222109	-2.79335	Pnp
-0.334893	15.9686	-2.80165	0.0121972	0.222109	-2.78574	Ptk2b
-1.0371	11.7485	-2.80746	0.0122984	0.222109	-2.78687	Fgfr1
-0.16676	15.2062	-2.79589	0.0123464	0.222325	-2.79627	Sbf1
-0.451389	12.8501	-2.79142	0.0124633	0.223892	-2.80443	Arhgef17
0.684029	13.2143	2.79669	0.0125911	0.224069	-2.80696	Adcy5
0.232482	15.8133	2.78694	0.0125818	0.224069	-2.81262	Dnm2.Dnm3
-0.203892	13.8568	-2.78978	0.0125065	0.224069	-2.80742	Snap29
-0.215685	14.8764	-2.78653	0.0125925	0.224069	-2.81335	Epn2
0.217058	16.0818	2.78504	0.0126322	0.224243	-2.81608	Tmem65
0.754898	10.4707	2.78152	0.012726	0.224846	-2.82248	Pik3ca
0.290622	11.9209	2.782	0.0127132	0.224846	-2.82161	Ptprm
0.393272	13.985	2.77671	0.0128558	0.225021	-2.83126	Mboat7
-0.27191	13.2591	-2.77879	0.0127995	0.225021	-2.82747	Sgpl1
-0.298677	13.3609	-2.77704	0.0128469	0.225021	-2.83066	Tigar
-0.332905	11.6766	-2.77895	0.0127953	0.225021	-2.82718	Shpk
0.45483	11.9166	2.77388	0.0129326	0.22584	-2.83642	Stard7
0.71147	11.9613	2.76681	0.0131264	0.22607	-2.84928	Gng4
0.193863	14.134	2.76702	0.0131206	0.22607	-2.8489	Asns
-0.171237	15.9963	-2.767	0.0131213	0.22607	-2.84895	Pcca
-0.35398	11.5811	-2.76948	0.0130528	0.22607	-2.84442	Pald1
-0.61462	14.418	-2.78116	0.0130714	0.22607	-2.83788	H1.0
-0.725745	11.857	-2.77061	0.0130219	0.22607	-2.84236	Urm1
0.292751	17.797	2.76329	0.0132242	0.227232	-2.8557	Hpcal4.Vsnl1
0.563706	11.7992	2.76049	0.0133021	0.22753	-2.86078	Egr3
0.32296	12.6424	2.76076	0.0132945	0.22753	-2.86029	Plxna2
0.82566	10.5321	2.75878	0.0133501	0.227832	-2.8639	Kcna1.Kcna2.Kcna3.Kcna6
0.279209	13.4255	2.75545	0.013444	0.228913	-2.86995	Lsm3
0.67164	14.5416	2.76783	0.0134987	0.229325	-2.8644	Actn1.Actn2
0.975806	14.3572	2.77243	0.0135405	0.229516	-2.86326	Ppp1r1b
-0.276266	13.2254	-2.74101	0.0138579	0.234367	-2.89616	Stk25
0.36285	12.2507	2.73913	0.0139128	0.234766	-2.89958	Retreg2
-0.231838	16.588	-2.73673	0.013983	0.234896	-2.90393	Arl8b
-0.52038	11.2032	-2.73772	0.013954	0.234896	-2.90214	Trip4
0.756639	10.5318	2.73293	0.014095	0.235849	-2.91082	Cyp2s1
-0.33288	16.6708	-2.73268	0.0141026	0.235849	-2.91129	Prkcg
0.247432	15.8805	2.72539	0.0143198	0.23895	-2.92449	Slc12a4.Slc12a5.Slc12a6
-0.405507	11.5108	-2.72408	0.014359	0.239073	-2.92685	Dock11
0.236691	13.0937	2.72239	0.01441	0.239392	-2.92991	Ank1
0.968678	14.9668	2.73794	0.0145634	0.240343	-2.9258	Tpm1.Tpm2
0.27945	19.4197	2.71829	0.0145343	0.240343	-2.93733	Tubb3
-0.265165	15.1477	-2.71831	0.0145337	0.240343	-2.93729	Rpl10
0.563263	10.5032	2.71047	0.0147747	0.24289	-2.95149	Megf9
0.530393	12.3065	2.71021	0.0147826	0.24289	-2.95195	Doc2a
-0.216328	16.4324	-2.70606	0.0149117	0.24289	-2.95946	Itpka
-0.222563	15.4056	-2.7065	0.0148978	0.24289	-2.95865	Pip4k2c
-0.313654	13.2648	-2.70697	0.0148831	0.24289	-2.9578	Rhot1.Rhot2
-1.46865	11.5083	-2.72509	0.0148293	0.24289	-2.94406	Itih1
-0.237062	13.764	-2.70373	0.0149847	0.24355	-2.96367	Dock9
0.370963	14.9143	2.69963	0.0151137	0.244062	-2.97107	Mpc2
0.238883	14.6633	2.6998	0.0151082	0.244062	-2.97075	Numb
-0.613448	16.6931	-2.71356	0.0150714	0.244062	-2.96045	Tmsb4x
-0.236638	12.3405	-2.69609	0.0152261	0.245349	-2.97746	Rnf141
-0.243734	13.0405	-2.69254	0.0153396	0.246649	-2.98387	Scfd2
-0.609005	11.0374	-2.69038	0.0154088	0.247232	-2.98775	Lpl
0.429842	11.7272	2.68896	0.0154547	0.247441	-2.99031	Jcad
-0.490442	11.4937	-2.68783	0.0154914	0.247499	-2.99235	Erich5
0.312335	13.7275	2.68637	0.0155387	0.247728	-2.99498	Rpl36
-0.456266	10.9787	-2.68534	0.0155722	0.247736	-2.99684	Gatad2a
0.314507	13.4228	2.68261	0.0156611	0.248624	-3.00175	Inpp5a
0.882132	14.8138	2.69429	0.0158763	0.251509	-3.00153	Vat1l
0.670706	12.8543	2.6817	0.0159489	0.251844	-3.01228	Plxnb2.Plxnc1.Plxnd1
0.549625	13.1785	2.67671	0.0159645	0.251844	-3.01611	Gucy1a1
-0.255536	13.2936	-2.67108	0.0160428	0.252548	-3.02251	Srp68
0.299934	11.5836	2.66695	0.0161817	0.252815	-3.02993	Prkrip1
0.253755	13.6551	2.66657	0.0161944	0.252815	-3.03061	Gpx1
-0.212076	17.5367	-2.66663	0.0161925	0.252815	-3.03051	Dbn1
-0.269582	11.8316	-2.66905	0.016111	0.252815	-3.02617	Mrpl28
-0.333136	14.1951	-2.66491	0.0162506	0.252981	-3.0336	Nck2
-0.373062	18.5392	-2.66427	0.0162724	0.252981	-3.03475	Ppp3ca.Ppp3cb
0.421022	14.9954	2.65894	0.0165106	0.253061	-3.04617	Syn3
-0.182629	18.3525	-2.65754	0.0165023	0.253061	-3.04684	Pygb
-0.217778	14.0179	-2.66189	0.0163534	0.253061	-3.03903	Ptpra
-0.288794	11.7661	-2.65722	0.0165135	0.253061	-3.04742	Ttc38
-0.312088	13.8029	-2.66282	0.0163217	0.253061	-3.03736	Mat1a.Mat2a
-0.983866	14.5116	-2.67894	0.0164369	0.253061	-3.03048	H3.3a.H3.5.H3c1.H3c2
-1.0268	16.001	-2.68043	0.0163867	0.253061	-3.02783	Gfap.Krt73
0.934385	11.1944	2.6541	0.016671	0.253612	-3.05463	Col1a2
-0.127752	16.4712	-2.65371	0.0166345	0.253612	-3.05371	Ola1
-0.259523	14.0466	-2.65409	0.0166214	0.253612	-3.05303	Ubxn2b
-0.328542	12.3035	-2.65202	0.0166932	0.253612	-3.05674	Naa10
-0.395787	15.4845	-2.6513	0.0167183	0.253612	-3.05804	Cpne4
-0.197396	16.5333	-2.64998	0.0167645	0.253712	-3.06041	Cttn
-0.279168	17.6906	-2.64878	0.0168064	0.253712	-3.06256	Capza1.Capza2
-0.395476	11.3021	-2.64821	0.0168263	0.253712	-3.06358	Rpf2
0.674785	12.9686	2.64768	0.0171529	0.255972	-3.07426	Ppp1ca.Ppp1cb
0.394964	15.1823	2.64155	0.0170614	0.255972	-3.07552	Sorbs2
0.344219	14.0012	2.6382	0.0171807	0.255972	-3.08152	Mtnd5
0.147985	16.3883	2.64022	0.0171085	0.255972	-3.0779	Gnaz
-0.570814	11.4102	-2.63987	0.0171209	0.255972	-3.07852	Rhpn2
-0.647348	13.2832	-2.65115	0.0170608	0.255972	-3.06904	Dynll1
0.621632	11.7615	2.63438	0.0173177	0.256994	-3.08836	Cpne9
-0.242473	12.8078	-2.63526	0.0172858	0.256994	-3.08677	Pik3r2
-0.234257	12.129	-2.63282	0.0173739	0.257319	-3.09114	Lrrc8c
0.147712	15.512	2.63138	0.017426	0.257582	-3.09372	Ppm1h
0.984404	11.3728	2.63209	0.0175838	0.258075	-3.09805	Slc12a7
0.560103	10.6528	2.62567	0.0176341	0.258075	-3.10393	Kiaa1522
0.252244	13.6764	2.62683	0.0175915	0.258075	-3.10185	Pitpnc1
0.216847	17.5145	2.62481	0.0176655	0.258075	-3.10546	Srsf3
-0.205218	18.5484	-2.62936	0.0174992	0.258075	-3.09733	Pgk1
-0.208254	12.9375	-2.62612	0.0176175	0.258075	-3.10312	Rab9a
0.490646	11.9615	2.62257	0.0177482	0.258779	-3.10948	Efnb1
-0.182103	15.3473	-2.6205	0.0178246	0.258888	-3.11317	Aldh1b1
-0.437602	14.2261	-2.62289	0.0178191	0.258888	-3.11137	Magoh.Magohb
0.701086	11.8884	2.61691	0.0179578	0.260318	-3.11957	Ubp1
0.232383	14.1716	2.61582	0.0179985	0.260406	-3.12152	Skt
-0.738261	11.4093	-2.61465	0.0180423	0.260538	-3.12361	Cblb
-0.660969	12.244	-2.61532	0.0181156	0.261095	-3.1253	Mrps5
0.446914	18.0789	2.61572	0.0181639	0.261255	-3.12643	Gap43
0.333616	12.9401	2.61055	0.0181964	0.261255	-3.13092	Arglu1
-0.218847	13.2468	-2.60756	0.0183096	0.26238	-3.13625	Syap1
-0.296131	13.1365	-2.60474	0.0184172	0.262418	-3.14128	Bckdhb
-0.362198	16.2314	-2.60479	0.0184153	0.262418	-3.14119	Vamp2
-0.426326	13.0256	-2.60512	0.0184025	0.262418	-3.1406	Tfcp2.Ubp1
0.320254	11.0938	2.60231	0.0185103	0.263245	-3.14561	Fam185a
-0.209485	14.218	-2.60096	0.0185621	0.263484	-3.14802	Tex2
1.15823	13.8108	2.61369	0.0187786	0.263963	-3.1454	Myh1.Myh4.Myh7.Myh8
1.09922	12.8871	2.59937	0.0192763	0.263963	-3.16893	Dnajb2.Dnajb6
0.702437	13.6398	2.59288	0.0193741	0.263963	-3.17605	Casq1
0.634243	10.7603	2.57858	0.0194425	0.263963	-3.18781	Inppl1
0.50679	11.8878	2.58848	0.0190483	0.263963	-3.17022	Pcsk1
0.454509	10.0561	2.58363	0.0192404	0.263963	-3.17884	Gpat4
0.279199	12.2887	2.57683	0.019513	0.263963	-3.19092	Mrps24
0.245066	12.6578	2.59136	0.018935	0.263963	-3.1651	Slc22a23
0.244196	13.3555	2.58727	0.0190961	0.263963	-3.17238	Ppil1
0.202898	16.0653	2.59709	0.0187116	0.263963	-3.15491	Cyrib
0.171486	15.2979	2.57387	0.0196327	0.263963	-3.19616	Blvra
0.153096	15.3976	2.57367	0.0196409	0.263963	-3.19652	Pi4ka
-0.163246	13.9714	-2.57807	0.0194632	0.263963	-3.18872	Setd7
-0.196986	15.3049	-2.57901	0.0194253	0.263963	-3.18705	Tmx1
-0.207911	13.3954	-2.57431	0.0196149	0.263963	-3.19538	Camsap2
-0.215263	16.3858	-2.58503	0.0191849	0.263963	-3.17636	Arf5
-0.222491	16.9783	-2.58279	0.019274	0.263963	-3.18034	Camk2b
-0.245394	18.7349	-2.58331	0.0192534	0.263963	-3.17942	Ppp3ca
-0.283592	16.576	-2.58413	0.0192207	0.263963	-3.17796	Nptx1
[truncated: 6,961 more rows]

## Sheet: limma_Ctsb-Con (AD)
logFC	AveExpr	t	P.Value	adj.P.Val	B	protein
[truncated: 7,509 more rows]

[truncated: 1 more sheets: limma_interaction]
