# Supplementary material for: Muscle Cathepsin B Treatment Improves Behavioral and Neurogenic Deficits in a Mouse Model of Alzheimer's Disease
Source: Aging Cell. 2025 Oct 5;24(11):e70242. doi: 10.1111/acel.70242 (PMC12610946; doi:10.1111/acel.70242)
Supplement: Supplementary file 5 — Table S25: Data matrix of the muscle proteome. [file ACEL-24-e70242-s007.xlsx]

## Sheet: limma_genotype
logFC	AveExpr	t	P.Value	adj.P.Val	B	protein
2.8461	12.5518	4.1037	0.000827978	0.950224	-2.48247	App
2.46135	17.0654	2.69116	0.0160463	0.950224	-3.52828	Myh4.Myh7
1.56506	12.8076	2.43109	0.0271637	0.950224	-3.73052	Krt10.Krt14.Krt15.Krt16.Krt17.Krt19.Krt36.Krt42
1.50448	12.0365	3.33503	0.00414876	0.950224	-3.0277	Kera
1.32936	15.0537	3.54765	0.00264321	0.950224	-2.86874	Fmod
1.11179	12.0796	3.26423	0.00471493	0.950224	-3.07127	Col12a1
1.08037	12.7229	2.05757	0.0562859	0.950224	-4.01462	Anxa4.Anxa6
0.935181	15.1464	1.17235	0.258195	0.950224	-4.5951	Hbb.b2
0.877039	11.4648	3.90686	0.00109892	0.950224	-2.55355	Myoc
0.838791	14.8291	1.28329	0.217643	0.950224	-4.53358	Myh3.Myh6.Myh8
0.812678	10.689	2.69773	0.0151033	0.950224	-3.50323	Dpp4
0.810362	15.0034	1.12992	0.275144	0.950224	-4.61751	Prdx1.Prdx4
0.781716	13.4222	0.969363	0.346771	0.950224	-4.69638	Nf1
0.750902	13.3941	2.38091	0.0297616	0.950224	-3.766	Macf1.Plec
0.733641	15.3839	2.76359	0.0134711	0.950224	-3.46058	Des.Vim
0.715949	11.0079	2.20775	0.041262	0.950224	-3.89404	Lyz1
0.709911	9.89793	2.40471	0.0276173	0.950224	-3.73701	Rbp1
0.702391	10.8917	1.72921	0.102238	0.950224	-4.24866	Tnc
0.686615	11.295	1.91518	0.0727124	0.950224	-4.11591	Gstm3
0.682784	13.5657	1.65075	0.11808	0.950224	-4.30348	H2az1.H2az2
0.668779	13.0647	1.74647	0.099698	0.950224	-4.23803	Hp
0.66726	9.64118	3.29872	0.0041545	0.950224	-3.01984	Mrpl14
0.66585	10.2928	1.80802	0.0882689	0.950224	-4.19214	Mrtfa
0.664076	17.0215	1.55384	0.139578	0.950224	-4.36762	Myh1.Myh6.Myh7.Myh8
0.651358	12.7242	1.37723	0.18738	0.950224	-4.47842	Ndufa1
0.634321	10.932	1.94968	0.067863	0.950224	-4.08931	Reep5
0.632696	13.1712	0.945358	0.358516	0.950224	-4.70732	Atp5f1e
0.616642	14.8877	1.24082	0.232535	0.950224	-4.55761	Ckb.Ckm
0.612865	14.018	3.28903	0.00429076	0.950224	-3.03277	Acot13
0.611531	11.6566	3.70246	0.00171951	0.950224	-2.70659	Aprt
0.606379	10.9804	2.26173	0.0368538	0.950224	-3.84993	Eif3k
0.603105	10.8014	1.93429	0.06975	0.950224	-4.10021	Jup
0.592502	16.2719	1.99041	0.0633754	0.950224	-4.06174	Myh1.Myh3.Myh4.Myh6.Myh7b.Myh8
0.582509	12.3972	1.28036	0.218485	0.950224	-4.53521	Sfn.Ywhab.Ywhae.Ywhag.Ywhah.Ywhaq.Ywhaz
0.57425	13.4821	2.02998	0.0588001	0.950224	-4.03237	Nudcd3
0.572217	12.7896	3.4653	0.00288926	0.950224	-2.88905	Aldh4a1
0.571078	11.5459	1.58358	0.132099	0.950224	-4.3474	Prkaa1
0.570515	11.6171	0.998363	0.332813	0.950224	-4.68289	Ppif
0.569651	11.5373	2.34218	0.0314016	0.950224	-3.78719	Syngr2
0.569587	9.44238	2.7213	0.0143363	0.950224	-3.48313	Psmg4
0.566777	12.4148	1.5099	0.150261	0.950224	-4.39584	Sepsecs
0.538205	11.3096	1.95663	0.0668737	0.950224	-4.0837	Mtnd2
0.53548	9.527	1.60883	0.125714	0.950224	-4.32951	Tgm1
0.534352	11.2477	1.6624	0.114812	0.950224	-4.29399	Akt1s1
0.527082	11.2934	1.51743	0.147726	0.950224	-4.39032	Thbs4
0.523374	10.4638	1.47137	0.159398	0.950224	-4.41948	Nudt13
0.519526	9.20318	2.64859	0.0166976	0.950224	-3.54174	Chchd1
0.517605	10.3706	1.55755	0.137545	0.950224	-4.36374	Twf1
0.513978	10.9046	1.26359	0.223758	0.950224	-4.54463	Grb14
0.51051	12.225	1.54805	0.140575	0.950224	-4.37091	Asah1
0.500461	10.8852	2.8818	0.0102054	0.950224	-3.35359	Mapk9
0.480369	14.9296	1.54307	0.141955	0.950224	-4.37437	Bdh1
0.476872	13.3426	1.48857	0.15566	0.950224	-4.40934	Krt5
0.467516	10.1197	1.72528	0.10226	0.950224	-4.24979	S100a1
0.466266	14.4608	1.19484	0.249384	0.950224	-4.58294	Col1a2
0.462562	16.0052	1.77326	0.0944506	0.950224	-4.21789	Myh1.Myh3.Myh8
0.461673	10.4282	2.1905	0.0424293	0.950224	-3.90524	Iba57
0.453589	11.6775	0.985127	0.339008	0.950224	-4.68912	Myl6b
0.453511	10.7212	1.12127	0.277952	0.950224	-4.62205	Npy2r
0.452651	10.0049	2.54987	0.0205029	0.950224	-3.6211	Pbdc1
0.44714	11.0111	1.68383	0.110147	0.950224	-4.27855	Serpina3m
0.446723	14.5882	1.93652	0.0696565	0.950224	-4.0994	Tnnt1.Tnnt3
0.446611	9.30172	1.56927	0.134659	0.950224	-4.35584	Sdhaf2
0.445317	12.2798	1.33467	0.200109	0.950224	-4.50351	Krt1.Krt2.Krt5.Krt6a.Krt77.Krt79
0.445179	10.3079	1.84203	0.0826466	0.950224	-4.16687	Hdac2
0.443966	10.3471	1.79766	0.0896727	0.950224	-4.19871	Tefm
0.439573	11.906	2.59182	0.018795	0.950224	-3.58742	Sccpdh
0.438297	11.9547	2.6109	0.0180634	0.950224	-3.57208	Fxr1.Fxr2
0.434944	10.9202	1.93489	0.0694937	0.950224	-4.09902	Sf3a1
0.43058	14.3775	1.34	0.198596	0.950224	-4.50045	Myoz2
0.429391	10.6863	1.17228	0.257295	0.950224	-4.59509	Mul1
0.429213	12.7718	1.80684	0.0885702	0.950224	-4.1933	Akr1b7.Akr1b8
0.426257	11.498	1.15351	0.265008	0.950224	-4.60512	Atxn2
0.423688	9.89331	2.13358	0.0474485	0.950224	-3.94916	Aox1
0.419013	13.5508	2.68255	0.0155517	0.950224	-3.51438	Ndufb3
0.41435	10.7957	1.07784	0.296204	0.950224	-4.64426	Dnph1
0.413665	12.1554	1.04488	0.311367	0.950224	-4.66053	Nop2
0.413645	13.4185	0.990012	0.336756	0.950224	-4.68682	Krt10
0.410121	12.2274	1.01825	0.323488	0.950224	-4.67344	Paox
0.410103	10.6	2.96895	0.00847141	0.950224	-3.28334	Tsg101
0.409119	9.6542	2.09954	0.050703	0.950224	-3.97523	Mapk3
0.403136	10.5909	2.32406	0.0325134	0.950224	-3.80083	Slmap
0.403135	14.6392	2.48584	0.0233968	0.950224	-3.67238	Myh1.Myh11.Myh3.Myh4.Myh6.Myh7.Myh7b.Myh8
0.401108	11.1212	1.68278	0.110341	0.950224	-4.27925	Ctps1
0.399211	14.736	1.70253	0.106921	0.950224	-4.26646	Txn
0.399138	13.3161	1.4992	0.152544	0.950224	-4.40222	Rpl29
0.3979	9.81157	1.60368	0.12685	0.950224	-4.33296	Pecr
0.397305	13.3782	3.18714	0.0052933	0.950224	-3.10844	Slc25a20
0.391054	10.3224	1.54703	0.139918	0.950224	-4.37047	Mtx1
0.387777	14.5786	2.10878	0.0499164	0.950224	-3.96894	Ckmt1.Ckmt2
0.387426	10.3447	1.27863	0.217882	0.950224	-4.53587	Commd2
0.387234	11.6613	2.03692	0.0572267	0.950224	-4.02279	Rpl34
0.386847	11.3031	1.92284	0.0710882	0.950224	-4.10791	Tmbim6
0.386649	13.0865	1.1266	0.276269	0.950224	-4.61925	Coq10b
0.384729	13.7801	1.47672	0.158415	0.950224	-4.4165	Myom3
0.384407	10.7712	1.86218	0.0796187	0.950224	-4.15228	Prkcd
0.381408	10.4717	1.74112	0.0993802	0.950224	-4.2387	Dnm1.Dnm2
0.379321	11.207	1.72181	0.1029	0.950224	-4.25221	Rnls
0.37752	9.8757	1.86602	0.0790531	0.950224	-4.14949	Hmbs
0.377298	16.747	1.89922	0.0745809	0.950224	-4.1263	Actn1.Actn2
0.377089	18.963	1.51835	0.147687	0.950224	-4.38994	Myh1
0.375556	10.5806	1.9471	0.0679114	0.950224	-4.08999	Rab5c
0.374926	13.1603	1.61055	0.125741	0.950224	-4.32899	Adora3
0.368963	11.0461	1.32105	0.203732	0.950224	-4.51122	Cox17
0.368658	9.18291	1.41358	0.175194	0.950224	-4.45539	Bola2
0.367077	11.7605	1.3309	0.200847	0.950224	-4.50554	Rps6ka1
0.366487	9.61792	1.27305	0.219808	0.950224	-4.53907	Chm
0.365915	13.2849	1.7756	0.0936562	0.950224	-4.21519	Rpl22
0.365378	9.60462	1.78257	0.09218	0.950224	-4.20945	Lamtor5
0.363816	15.1145	1.31769	0.205502	0.950224	-4.51345	Myh1.Myh3.Myh4.Myh6.Myh8
0.361946	11.5991	1.43209	0.170092	0.950224	-4.44405	Ubqln2
0.361029	9.70118	1.56586	0.135454	0.950224	-4.35809	Echdc1
0.358308	11.1864	1.75205	0.0974358	0.950224	-4.23103	Irgm1
0.358286	13.1616	3.26678	0.00445322	0.950224	-3.04513	Rmdn1
0.357596	15.3363	2.22253	0.0398253	0.950224	-3.88037	Fkbp1a
0.356201	18.7015	1.45435	0.164414	0.950224	-4.43056	Myh1.Myh8
0.355671	10.2648	1.18262	0.252927	0.950224	-4.5895	Exoc3
0.35359	11.4808	1.75464	0.0969807	0.950224	-4.22921	Mettl21c
0.351799	10.9545	1.67697	0.111489	0.950224	-4.28325	Rab4a
0.351702	10.1068	2.42278	0.0266195	0.950224	-3.72265	Cspg4
0.348454	12.4609	2.23687	0.038707	0.950224	-3.86919	Eif4a1.Eif4a2.Eif4a3
0.34671	12.8406	1.89561	0.0748791	0.950224	-4.12816	Ndufa3
0.346049	14.0089	2.11607	0.0490985	0.950224	-3.96259	Ndufb9
0.343626	10.0781	1.44918	0.165137	0.950224	-4.43323	Ngly1
0.343144	9.99938	1.78336	0.0920468	0.950224	-4.20889	Lrp1
0.34073	10.8741	1.76022	0.0960042	0.950224	-4.22527	Pxn
0.339898	14.1932	2.40833	0.0274149	0.950224	-3.73414	Psma3
0.337361	13.4657	1.30861	0.208418	0.950224	-4.51873	Ica.Tf
0.332617	10.6187	1.35326	0.193359	0.950224	-4.49207	Trip12
0.331125	15.7392	2.181	0.0432323	0.950224	-3.9126	Acyp2
0.329535	10.511	0.981907	0.339795	0.950224	-4.69081	Msrb2
0.328644	15.3939	2.22783	0.0394084	0.950224	-3.87624	Tubb4a.Tubb4b.Tubb5
0.328487	18.3977	1.41728	0.174688	0.950224	-4.45349	Myh4.Myh6.Myh7
0.327546	16.2672	1.45472	0.164014	0.950224	-4.43008	Prelp
0.327399	11.7366	1.26711	0.222143	0.950224	-4.54254	Nceh1
0.327075	14.7338	2.53774	0.0210238	0.950224	-3.63083	Hk1.Hk2
0.32646	11.7262	1.94331	0.0683985	0.950224	-4.09279	Hsdl2
0.325868	10.7974	1.30166	0.210068	0.950224	-4.52255	Pgrmc1
0.324855	10.1817	2.61589	0.0178769	0.950224	-3.56807	Hbs1l
0.32404	12.5415	1.49002	0.154487	0.950224	-4.40764	Cab39.Cab39l
0.324006	11.9345	1.26196	0.224009	0.950224	-4.54548	Sumo1
0.322596	11.738	1.09061	0.290707	0.950224	-4.6378	Csrp3
0.321279	10.6329	1.90302	0.0737818	0.950224	-4.12248	Abhd14b
0.320621	10.041	1.33279	0.199857	0.950224	-4.50426	Lsm3
0.319376	10.7489	2.09726	0.0509286	0.950224	-3.97697	Fdps
0.317749	10.738	2.01691	0.0594666	0.950224	-4.03787	Plaat3
0.315311	11.1827	1.54288	0.140918	0.950224	-4.37318	Mlf1
0.314167	11.5502	2.21024	0.0408064	0.950224	-3.88992	Chpt1
0.312188	11.2033	1.0202	0.321897	0.950224	-4.67265	Tma7
0.311099	15.5355	1.39768	0.180233	0.950224	-4.46541	Bgn
0.30859	13.0709	1.81741	0.0864834	0.950224	-4.18459	Uqcrh
0.308505	10.7151	1.10199	0.285533	0.950224	-4.63203	Hexa
0.307746	15.1143	1.35622	0.192821	0.950224	-4.49049	Exoc4
0.307465	16.6697	2.29256	0.0346362	0.950224	-3.82561	Actn1.Actn2.Actn4
0.303882	12.0336	1.71363	0.104423	0.950224	-4.25791	Mrpl47
0.301939	9.79597	1.19002	0.250082	0.950224	-4.58548	Rpl3
0.301429	14.1171	1.93559	0.0694018	0.950224	-4.0985	Rps12
0.29995	9.00763	1.62896	0.121358	0.950224	-4.31596	Exoc2
0.298092	10.8512	0.970891	0.345097	0.950224	-4.69592	Tpm2.Tpm4
0.297045	10.6023	1.15637	0.26322	0.950224	-4.6036	Vamp3
0.297026	10.6684	1.44359	0.166684	0.950224	-4.43673	Tmco1
0.296363	9.87476	1.51041	0.148954	0.950224	-4.39427	Cbx3
0.295476	10.7721	1.72634	0.102064	0.950224	-4.24905	Tango2
0.292573	9.39854	1.23136	0.234633	0.950224	-4.56267	Trappc12
0.291994	10.0671	1.76442	0.095274	0.950224	-4.2223	Nup35
0.291899	10.7033	0.979562	0.340831	0.950224	-4.69193	Pctp
0.291514	13.7389	2.46421	0.0244584	0.950224	-3.68965	Rpl14
0.290418	10.8703	1.03403	0.315377	0.950224	-4.66599	Adprhl1
0.289362	10.7275	1.18157	0.253334	0.950224	-4.59007	Lims1
0.287821	14.5759	1.51976	0.146791	0.950224	-4.38843	Hsp90ab1.Hsp90b1
0.287248	10.2617	2.20444	0.0412771	0.950224	-3.89443	Gaa
0.286711	10.9829	1.04468	0.310562	0.950224	-4.66078	Rras.Rras2
0.285088	10.8093	1.24389	0.230101	0.950224	-4.55564	Tubb2a
0.284423	9.71192	0.951749	0.354308	0.950224	-4.70473	Cyp2u1
0.283702	12.534	2.79343	0.0123121	0.950224	-3.42492	Dnaja3
0.280703	11.9265	1.10743	0.283503	0.950224	-4.62921	Ier3ip1
0.28032	11.1874	1.50054	0.15147	0.950224	-4.40062	Tmem38b
0.279482	11.8054	1.53528	0.142765	0.950224	-4.37814	Ube2v1
0.277847	10.538	0.951332	0.354514	0.950224	-4.70492	Rnmt
0.277347	10.3201	1.40148	0.178723	0.950224	-4.46284	Cmas
0.277178	12.1468	1.93389	0.0696252	0.950224	-4.09976	Plin3
0.275413	12.299	1.65009	0.116927	0.950224	-4.30163	Map2k1.Map2k2
0.273899	12.3176	1.17428	0.256439	0.950224	-4.59402	Eml1.Eml4
0.273787	11.9747	1.37041	0.188048	0.950224	-4.48175	Usp2
0.273311	14.7919	2.56524	0.0198608	0.950224	-3.60877	Tcap
0.272627	12.4432	1.10041	0.286534	0.950224	-4.6328	H1.0
0.272548	11.7965	1.72568	0.102185	0.950224	-4.24951	Edf1
0.27246	8.82988	1.02898	0.317632	0.950224	-4.66845	Slc7a8
0.270624	11.222	1.74102	0.0993989	0.950224	-4.23878	Srsf1
0.270109	12.9495	1.56931	0.134649	0.950224	-4.35581	Tmem182
0.269676	11.5077	1.4425	0.166988	0.950224	-4.43741	Serhl
0.269263	9.20481	1.24394	0.230081	0.950224	-4.55561	Ddx42
0.267117	9.72099	1.09959	0.286547	0.950224	-4.63325	Arf4
0.266493	17.1583	1.68964	0.109001	0.950224	-4.27452	Slc25a12.Slc25a13
0.264967	10.5514	1.30034	0.21051	0.950224	-4.52331	Asb15
0.264747	10.5512	1.23005	0.23511	0.950224	-4.5634	Mars2
0.264096	10.7997	0.982813	0.339219	0.950224	-4.69043	Pm20d2
0.262871	10.4282	2.16739	0.0444053	0.950224	-3.92312	Shmt2
0.262846	13.3623	1.07343	0.298308	0.950224	-4.64645	Rpl38
0.262479	15.07	2.03814	0.0570932	0.950224	-4.02187	Camk2a
0.262339	13.4844	2.2638	0.0366866	0.950224	-3.84816	Cav1
0.262248	11.0492	1.85815	0.0802163	0.950224	-4.1552	Lrrc57
0.261944	10.5374	1.41536	0.174678	0.950224	-4.45429	Xpo7
0.261781	17.9194	2.3594	0.0302758	0.950224	-3.77293	Glo1
0.260577	17.0233	1.63189	0.120735	0.950224	-4.31398	Acadl
0.260132	11.6088	2.38793	0.0285757	0.950224	-3.75034	Xirp2
0.259669	11.3585	1.49923	0.151806	0.950224	-4.40146	Ucp3
0.259466	11.6001	1.07317	0.297972	0.950224	-4.64664	Sptb.Sptbn1
0.259199	9.41877	1.16049	0.261584	0.950224	-4.60141	Mrpl49
0.259146	13.6791	1.37816	0.185869	0.950224	-4.47716	Mfap4
0.258847	13.3434	1.92246	0.0711385	0.950224	-4.10819	Phospho1
0.258797	15.2015	1.58279	0.131543	0.950224	-4.34689	Tubb4b
0.25878	13.3601	2.37162	0.029536	0.950224	-3.76326	Mgst3
0.258712	11.4012	1.85473	0.0807264	0.950224	-4.15768	Map2k3
0.258392	11.8896	1.68553	0.109802	0.950224	-4.27736	Tom1l2
0.258362	9.99731	0.952154	0.354108	0.950224	-4.70455	Pitpnc1
0.257287	18.5357	1.21069	0.242626	0.950224	-4.57419	Mb
0.256097	10.0762	1.21163	0.241912	0.950224	-4.57363	Mrpl43
0.255944	12.4817	1.15612	0.263582	0.950224	-4.60374	Gstm1.Gstm3
0.255009	11.4772	1.58861	0.130221	0.950224	-4.34302	Pcbp1.Pcbp2
0.253373	9.75589	1.60207	0.127206	0.950224	-4.33404	Shmt1.Shmt2
0.252742	10.6023	1.26209	0.223635	0.950224	-4.54533	Kpna1
0.251101	11.1069	1.67553	0.111775	0.950224	-4.28424	Snrpd2
0.2508	13.7462	1.58745	0.130484	0.950224	-4.34379	Arf5
0.249451	9.88476	1.22672	0.236332	0.950224	-4.56526	Mrps7
0.249098	11.3022	2.24129	0.0383685	0.950224	-3.86574	Dync1li2
0.248677	12.2741	1.33337	0.19967	0.950224	-4.50392	Mustn1
0.248499	11.6438	2.62819	0.0174243	0.950224	-3.55817	Rnpep
0.247221	9.55724	1.02978	0.317271	0.950224	-4.66807	Sumf2
0.247116	9.91786	1.32314	0.202978	0.950224	-4.50996	Hars2
0.246538	10.6242	1.46223	0.161573	0.950224	-4.42501	Ctnnd1
0.246245	11.3458	1.30282	0.20968	0.950224	-4.52187	Vamp2.Vamp3
0.245927	10.4204	1.02132	0.321148	0.950224	-4.67216	Rala
0.245495	11.5083	1.33285	0.199836	0.950224	-4.50422	Fam114a2
0.245277	10.7854	0.977304	0.341862	0.950224	-4.69299	Sri
0.244381	14.5474	1.87869	0.0772109	0.950224	-4.14027	Atp1b1
0.243775	11.5883	2.09988	0.0506699	0.950224	-3.97497	Parvb
0.243617	11.7576	2.17288	0.0439285	0.950224	-3.91888	Selenot
0.239134	11.01	0.962879	0.348849	0.950224	-4.69965	Minpp1
0.237905	10.7575	1.53689	0.142373	0.950224	-4.37709	Nudt8
0.237526	17.3112	1.66895	0.113087	0.950224	-4.28875	Fabp3
0.237066	10.1924	1.50609	0.150051	0.950224	-4.39705	Klc1
0.236977	9.23094	1.13834	0.270467	0.950224	-4.61314	Dennd4c
0.236678	10.1186	1.09234	0.289633	0.950224	-4.63696	Lhpp
0.236309	9.64616	1.32891	0.201106	0.950224	-4.50655	Umps
0.235849	11.1412	1.12697	0.275113	0.950224	-4.6191	Mocs1
0.23583	13.368	1.2221	0.238204	0.950224	-4.56785	Ndufs5
0.235637	11.7489	2.24909	0.0377775	0.950224	-3.85965	Nae1
0.235044	11.4262	1.0921	0.289735	0.950224	-4.63708	Akt2
0.234806	11.9483	2.24306	0.0382335	0.950224	-3.86436	Mcat
0.23361	16.1153	1.61267	0.124873	0.950224	-4.32693	Camk2a.Camk2b.Camk2d.Camk2g
0.233471	19.2247	1.72001	0.103234	0.950224	-4.25347	Tnni2
0.233128	12.2197	1.45606	0.163251	0.950224	-4.42891	Bves
0.232707	11.572	1.47785	0.157389	0.950224	-4.41512	Kpna1.Kpna6
0.232411	8.76443	1.38938	0.182308	0.950224	-4.47024	Klhl22
0.232013	10.9224	1.75978	0.0960797	0.950224	-4.22558	Marcks
0.230894	10.1778	1.47088	0.159244	0.950224	-4.41954	Rrbp1
0.22877	16.0054	1.99243	0.0623138	0.950224	-4.05623	Gstm1.Gstm2.Gstm4.Gstm5.Gstm7
0.228686	10.7261	2.02948	0.0580503	0.950224	-4.0284	Mrps28
0.228649	10.8725	1.59066	0.129757	0.950224	-4.34165	Magoh.Magohb
0.227768	10.922	1.59448	0.128899	0.950224	-4.33911	Ppp2r5e
0.22769	14.3265	1.57393	0.133577	0.950224	-4.35276	Acot2
0.227349	12.5258	1.13453	0.272155	0.950224	-4.61514	Ywhab.Ywhag
0.225667	13.1189	1.98715	0.0629439	0.950224	-4.06018	Rplp1
0.225624	11.8285	1.50335	0.150749	0.950224	-4.39881	Selenow
0.225414	13.9961	1.73137	0.101145	0.950224	-4.24554	Nutf2
0.224768	10.8798	1.92415	0.0709139	0.950224	-4.10695	Rhot2
0.224642	11.9388	1.77934	0.0927229	0.950224	-4.21174	Mdp1
0.224577	18.016	1.64435	0.118116	0.950224	-4.30553	Actn2
0.224028	12.3567	2.82722	0.0114613	0.950224	-3.39764	Gpt
0.223838	9.9858	1.42005	0.173329	0.950224	-4.45139	Ddx39a
0.222647	13.3213	1.4839	0.155792	0.950224	-4.41126	Fxyd1
0.222543	9.76399	1.57448	0.13345	0.950224	-4.35239	Vps53
0.222098	11.6103	1.31509	0.205614	0.950224	-4.5147	Rcan1
0.220269	10.9063	1.77534	0.0934014	0.950224	-4.21458	Rars2
0.219961	10.4817	1.28883	0.214395	0.950224	-4.52999	Gmfb
0.219371	15.0625	1.71148	0.104827	0.950224	-4.2594	Ndufa7
0.218952	11.9453	1.85825	0.0802014	0.950224	-4.15513	Ubac1
0.21844	13.6258	1.39351	0.181076	0.950224	-4.46771	Hspb7
0.217975	12.7495	1.90259	0.0738407	0.950224	-4.12279	Coq3
0.217945	12.9025	0.966761	0.347255	0.950224	-4.69779	Tmem65
0.217726	10.9174	1.20861	0.243042	0.950224	-4.57529	Ggct
0.217159	15.9805	1.70488	0.106073	0.950224	-4.26399	Gapdh.Gapdhs
0.216106	9.71117	1.33434	0.199357	0.950224	-4.50334	Gdpd1
0.21579	14.7683	2.23612	0.0387649	0.950224	-3.86978	Ndufb4
0.215773	15.417	0.979677	0.341022	0.950224	-4.69181	Cox7a2
0.215728	9.64753	1.19039	0.24994	0.950224	-4.58527	Ube4a
0.214452	10.0924	1.32012	0.203962	0.950224	-4.51174	Mfge8
0.214003	10.572	1.66911	0.113056	0.950224	-4.28864	Tnpo1
0.213177	11.9945	2.0891	0.0517419	0.950224	-3.9832	Grpel1
0.212779	12.5774	1.37856	0.185565	0.950224	-4.47682	Add3
0.212556	12.4465	1.28608	0.21533	0.950224	-4.53158	Fem1aa
0.212247	10.1504	1.41181	0.175704	0.950224	-4.45648	Rcn1
0.212085	10.2464	1.52672	0.14487	0.950224	-4.38371	Naa20
0.211941	10.1148	1.09442	0.288747	0.950224	-4.6359	Gstt3
0.211649	13.7731	2.14508	0.0463928	0.950224	-3.94032	Ppm1b
0.21124	10.5923	1.62331	0.122568	0.950224	-4.31977	Cars2
0.211156	11.3073	1.53497	0.142841	0.950224	-4.37834	Ccdc9
0.211	12.6212	1.50096	0.151362	0.950224	-4.40035	Coq7
0.210807	10.135	0.941939	0.359167	0.950224	-4.70917	Cutc
0.210038	16.2478	1.80359	0.0887045	0.950224	-4.19448	Serpinb6
0.206881	18.6392	1.8475	0.0818148	0.950224	-4.16292	Atp5f1a
0.206319	11.0234	1.3749	0.186677	0.950224	-4.47904	Snx27
0.205657	11.5705	1.72409	0.102479	0.950224	-4.25062	Eif4e3
0.204578	13.8732	1.86143	0.0797292	0.950224	-4.15282	Ndufv3
0.203887	12.712	1.01868	0.322509	0.950224	-4.6734	Vps4a.Vps4b
0.203703	11.0236	1.00304	0.329641	0.950224	-4.6809	Cfi
0.202349	11.9488	1.17128	0.257336	0.950224	-4.59562	Mtfp1
0.202219	12.0931	0.965047	0.347848	0.950224	-4.69864	Pdcd10
0.201472	12.1946	1.70104	0.106804	0.950224	-4.26664	Tmem143
0.201338	9.49378	0.981148	0.340016	0.950224	-4.6912	Inpp1
0.201307	11.4357	1.4174	0.17409	0.950224	-4.45303	Klc2
0.201105	11.6268	1.31592	0.205339	0.950224	-4.51421	Ppox
0.200372	15.3111	1.59975	0.127721	0.950224	-4.33559	Acadm
0.199275	17.0041	1.57271	0.133861	0.950224	-4.35357	Nme1.Nme2
0.198829	11.137	1.54804	0.139677	0.950224	-4.36981	Ap1g1
0.19849	10.5218	1.30049	0.210458	0.950224	-4.52322	Mipep
0.197741	9.58925	1.11466	0.280212	0.950224	-4.6255	Mtap
0.197454	11.369	1.60253	0.127104	0.950224	-4.33373	Serpina3n
0.196892	14.0368	1.90946	0.0728969	0.950224	-4.11776	Rpl23
0.196655	11.1351	1.24909	0.228239	0.950224	-4.55271	Tmx2
0.196448	12.2683	1.32787	0.201444	0.950224	-4.50717	Rpl13a
0.195596	11.6625	1.46043	0.162059	0.950224	-4.42614	Dnaja4
0.194983	11.9385	1.44191	0.167151	0.950224	-4.43778	Ufc1
0.192472	9.99914	1.24503	0.229691	0.950224	-4.555	Mrpl23
0.192207	9.98608	1.51248	0.148429	0.950224	-4.39293	Add1
0.190784	11.8515	1.35715	0.192143	0.950224	-4.48973	Mrpl12
0.190596	12.2024	1.75752	0.0964744	0.950224	-4.22717	Sec31b
0.190316	10.8738	1.15755	0.262749	0.950224	-4.60297	Mpp3
0.190289	11.4569	1.37427	0.186866	0.950224	-4.47941	Poglut1
0.189875	11.8627	1.38366	0.184023	0.950224	-4.47372	Sqstm1
0.189809	9.8836	0.955783	0.352323	0.950224	-4.7029	N6amt1
0.189301	11.722	1.42979	0.170556	0.950224	-4.44535	Ptms
0.188852	12.5513	1.7763	0.0932379	0.950224	-4.2139	Nudt3
0.188003	14.035	1.2861	0.215321	0.950224	-4.53156	Prkaca
0.187781	11.1628	1.04974	0.308252	0.950224	-4.6583	Pigt
0.187092	11.3108	1.39839	0.179633	0.950224	-4.46473	Anp32b
0.186118	11.3707	1.01999	0.321759	0.950224	-4.6728	Mfsd3
0.185705	9.70295	1.03489	0.314942	0.950224	-4.66558	Gbp4
0.185438	14.7467	0.992196	0.334874	0.950224	-4.686	Ndufs4
0.184843	11.6692	1.77204	0.093965	0.950224	-4.21692	Ywhah
0.184647	9.78366	0.990632	0.335493	0.950224	-4.68676	Kif1c
0.183407	9.76889	1.10291	0.285144	0.950224	-4.63156	Irf3
0.182785	11.4819	1.19556	0.247968	0.950224	-4.58245	Stim1.Stim2
0.182268	15.1849	1.04979	0.308275	0.950224	-4.65827	Des.Ina.Nefh.Nefl.Nefm.Vim
0.181555	13.181	2.01158	0.0600764	0.950224	-4.04187	Ndufb7
0.181262	12.1847	1.20266	0.245278	0.950224	-4.57857	Lpcat3
0.180955	10.5367	1.22904	0.23548	0.950224	-4.56396	Psmd10
0.180543	12.8647	2.07925	0.0527391	0.950224	-3.9907	Rad23a.Rad23b
0.180542	11.0048	1.46391	0.161118	0.950224	-4.42395	Hikeshi
0.180457	10.2127	1.16986	0.25789	0.950224	-4.59638	Srp68
0.180255	14.1808	1.587	0.130586	0.950224	-4.34409	Anxa7
0.179575	11.3878	1.12562	0.27567	0.950224	-4.61981	Osbpl1a
0.17865	10.5952	1.51457	0.147902	0.950224	-4.39158	Nup107
0.178645	13.4279	1.64092	0.118832	0.950224	-4.30786	Hibadh
0.177468	20.0369	2.30419	0.0338374	0.950224	-3.81647	Eno3
0.177405	10.2319	1.34637	0.195525	0.950224	-4.49618	Stat1
0.176711	11.9023	1.20146	0.245732	0.950224	-4.57922	Clpb
0.176175	16.7449	1.46018	0.162129	0.950224	-4.42631	Cycs
0.175749	13.0782	1.64989	0.116967	0.950224	-4.30176	Hnrnpc
0.174909	13.1393	1.91116	0.0726649	0.950224	-4.11651	Pcbp1
0.174694	17.0671	1.80325	0.0887597	0.950224	-4.19472	Got2
0.17388	14.8317	1.99937	0.0614947	0.950224	-4.05104	Ndufs8
0.173735	11.1152	1.61983	0.123317	0.950224	-4.32212	Bcl2l13
0.173106	10.2313	1.38257	0.184351	0.950224	-4.47438	Snrnp70
0.172543	18.3791	2.32243	0.0326196	0.950224	-3.80211	Cs
0.172423	12.4036	1.41692	0.17423	0.950224	-4.45333	Rps5
0.17242	11.9609	1.84414	0.0823246	0.950224	-4.16534	Lman2
0.170475	12.5301	1.76081	0.0959009	0.950224	-4.22485	Actr1a.Actr1b
0.170453	12.7205	1.27245	0.220019	0.950224	-4.53942	Fahd1
0.170423	13.2693	1.23903	0.231852	0.950224	-4.55837	Dhrs4
0.170176	10.6357	1.31488	0.20568	0.950224	-4.51481	Ptcd3
0.169871	12.4941	1.06852	0.299943	0.950224	-4.64898	Pdk4
0.168647	10.75	1.17637	0.255351	0.950224	-4.59288	Fbxo22
0.168532	10.7886	1.36337	0.190214	0.950224	-4.486	Slc29a1
0.167804	14.7042	1.16058	0.261549	0.950224	-4.60136	Acp1
0.167063	12.181	0.956403	0.352018	0.950224	-4.70261	Nedd8
0.166636	12.6986	1.49228	0.153601	0.950224	-4.40591	Nsfl1c
0.166292	16.0434	1.12286	0.27681	0.950224	-4.62125	Acaa2
0.164412	11.3898	1.29511	0.212266	0.950224	-4.52635	Hccs
0.164379	14.5034	1.53127	0.143748	0.950224	-4.38075	Ndufb8
0.164346	12.6118	1.34597	0.195654	0.950224	-4.49643	Rcsd1
0.163982	12.3092	1.451	0.164637	0.950224	-4.43209	Anxa4
0.163467	13.4071	1.52033	0.146459	0.950224	-4.38785	Map2k6
0.163231	12.8671	2.45811	0.0247657	0.950224	-3.69451	Eif3f
0.163187	11.1593	1.06588	0.301099	0.950224	-4.6503	Ppp1cc
0.163095	12.7827	1.65016	0.116912	0.950224	-4.30158	Nap1l4
0.162691	11.5304	1.29324	0.212897	0.950224	-4.52743	Pls3
0.162017	10.9501	1.453	0.164088	0.950224	-4.43083	Bod1
0.161958	13.5705	1.22938	0.235357	0.950224	-4.56377	Rps27
0.161381	10.9354	1.03725	0.313873	0.950224	-4.66443	Serpinf1
0.161125	10.6568	0.985615	0.337881	0.950224	-4.68912	Hnrnpf.Hnrnph1
0.161004	11.4339	1.37314	0.187212	0.950224	-4.4801	Tmx4
0.160249	10.0024	0.983103	0.339081	0.950224	-4.69029	Vps26b
0.160155	12.6747	1.39808	0.179724	0.950224	-4.46492	Slirp
0.160072	10.3141	0.961996	0.34928	0.950224	-4.70006	Lrba
0.158986	15.8713	1.46223	0.161572	0.950224	-4.42501	Uqcrfs1
0.158433	9.41133	0.969061	0.345843	0.950224	-4.69681	Mrps9
0.157261	12.4462	1.34501	0.195958	0.950224	-4.497	Rab6a
0.157164	12.4141	1.41653	0.174341	0.950224	-4.45356	Acadsb
0.156603	17.2002	1.00239	0.329943	0.950224	-4.68121	Flnb.Flnc
0.155722	17.5454	1.4095	0.176377	0.950224	-4.4579	Got1
0.155084	11.7641	1.26133	0.223902	0.950224	-4.54576	Cdc42
0.154932	14.1764	1.38767	0.182818	0.950224	-4.47128	Ube2v1.Ube2v2
0.154762	13.0196	1.0095	0.326618	0.950224	-4.67783	Mpc1
0.154427	14.8071	1.16397	0.260208	0.950224	-4.59954	Aimp2
0.154188	18.2163	1.175	0.255885	0.950224	-4.59362	Sod1
0.15403	12.2478	1.17584	0.255558	0.950224	-4.59317	Pacsin2
0.154017	12.5676	2.0366	0.0572627	0.950224	-4.02303	Tln2
0.153832	14.194	1.58981	0.129949	0.950224	-4.34222	Eif4e
0.153672	11.021	1.09778	0.287317	0.950224	-4.63418	Clic5
0.15337	12.3004	1.57972	0.132246	0.950224	-4.34893	Hdhd5
0.153223	11.6962	2.0988	0.0507759	0.950224	-3.97579	Rock2
0.152841	11.9546	1.23091	0.234798	0.950224	-4.56292	Mtdh
0.15154	12.8389	2.6733	0.0158562	0.950224	-3.52183	Armt1
0.150683	11.287	1.64433	0.118121	0.950224	-4.30555	Mrpl37
0.150589	12.4716	1.03345	0.315599	0.950224	-4.66628	Naxe
0.150372	10.448	0.965936	0.34736	0.950224	-4.69825	Mtmr1
0.150296	15.194	1.60007	0.127651	0.950224	-4.33538	Ndufv2
0.150293	11.4575	1.79902	0.0894498	0.950224	-4.19774	Gfm2
0.150238	11.5158	1.23205	0.234381	0.950224	-4.56228	Rcn2
0.150159	19.201	1.27401	0.219478	0.950224	-4.53852	Tpm2
0.149969	13.5945	1.68147	0.110599	0.950224	-4.28015	Lamb1
0.149953	13.3151	1.26121	0.223944	0.950224	-4.54583	Ak3
0.14865	10.9124	1.10656	0.283607	0.950224	-4.62968	Psph
0.148192	12.7958	1.19638	0.247657	0.950224	-4.58201	Lmcd1
0.148191	12.36	1.23164	0.234531	0.950224	-4.56251	Hars1.Hars2
0.148003	10.465	1.43527	0.169009	0.950224	-4.44193	Wnk1
0.14743	12.6927	1.09508	0.288465	0.950224	-4.63556	Bpnt1
0.147405	11.3783	1.54464	0.140495	0.950224	-4.37203	Chmp4b
0.146889	12.0291	1.43407	0.169345	0.950224	-4.44268	Ppp3cb
0.14644	20.3043	1.22964	0.235263	0.950224	-4.56363	Slc25a4
0.146425	12.7899	1.79092	0.0907855	0.950224	-4.20352	Epdr1
0.146395	12.1075	1.45988	0.162211	0.950224	-4.4265	Slc3a2
0.146143	14.8624	1.69767	0.10745	0.950224	-4.26898	Hspa9
0.146081	12.7793	1.06566	0.301197	0.950224	-4.65041	Sbk2
0.145696	12.9851	1.37759	0.185856	0.950224	-4.4774	Bcam
0.145596	18.4993	1.00398	0.329198	0.950224	-4.68046	Ckmt2
0.14456	15.374	1.13986	0.269851	0.950224	-4.61235	Hspb1
0.144546	11.3101	1.53632	0.142513	0.950224	-4.37747	Copb2
0.144306	12.1671	0.952916	0.353733	0.950224	-4.7042	Lyrm4
0.144153	12.7643	1.08399	0.293217	0.950224	-4.6412	Ssr1
0.144016	11.4766	1.08105	0.294488	0.950224	-4.64268	Ppp2r1a.Ppp2r1b
0.143682	12.1235	1.25139	0.227417	0.950224	-4.5514	Ndufaf5
0.142894	10.1931	1.03618	0.314358	0.950224	-4.66495	Tfeb
0.142252	12.5721	1.73083	0.101242	0.950224	-4.24591	Hnrnpd
0.1421	11.9329	1.47591	0.157903	0.950224	-4.41635	Ube2d1
0.141571	15.341	1.84203	0.0826466	0.950224	-4.16687	Hsp90aa1.Hsp90ab1
0.141289	12.2347	1.20357	0.244937	0.950224	-4.57807	Camk2b
0.141062	16.9404	1.70502	0.106046	0.950224	-4.26389	Coq9
0.14103	15.2192	1.41341	0.175242	0.950224	-4.45549	Ndufb10
0.140385	11.7283	1.36754	0.188926	0.950224	-4.48348	Plpp1
0.139672	14.0793	1.33557	0.198962	0.950224	-4.50261	Qdpr
0.139543	12.3708	1.52022	0.146486	0.950224	-4.38792	Sirt5
0.139537	14.2961	1.77954	0.0926902	0.950224	-4.2116	Pccb
0.139437	12.5885	0.965042	0.347795	0.950224	-4.69866	Tsc2
0.139425	12.6274	1.78823	0.0912324	0.950224	-4.20543	Nek7
0.139285	12.8009	1.33534	0.199037	0.950224	-4.50275	Ube2g1
0.138776	11.1508	1.43776	0.168311	0.950224	-4.44038	Drg1
0.138429	11.2047	1.29941	0.210821	0.950224	-4.52385	Pigk
0.138217	11.3012	1.26999	0.220872	0.950224	-4.54082	Mapk8.Mapk9
0.137955	12.7526	1.30862	0.20775	0.950224	-4.51848	Adi1
0.137917	12.7852	1.8239	0.085456	0.950224	-4.17992	Crk
0.137232	14.3837	0.95352	0.353435	0.950224	-4.70393	Aamdc
0.137217	15.7306	1.5013	0.151276	0.950224	-4.40013	Actn1.Actn2.Actn3.Actn4
0.137012	10.8899	1.1406	0.26955	0.950224	-4.61195	Tkfc
0.136777	11.7739	1.20542	0.244239	0.950224	-4.57705	Rhot1
0.136278	11.8306	1.01025	0.326271	0.950224	-4.67747	Perm1
0.136257	12.371	1.28896	0.21435	0.950224	-4.52991	Wfs1
0.13597	10.5204	0.949138	0.355597	0.950224	-4.70592	Uap1
0.134902	14.875	0.961701	0.349424	0.950224	-4.70019	Amph.Bin1
0.134768	11.6659	0.954341	0.353032	0.950224	-4.70355	Psme2
0.134311	14.4007	1.45456	0.163659	0.950224	-4.42984	Eef1d
0.133441	15.4818	1.47408	0.158389	0.950224	-4.41751	Acads
0.133426	13.5743	1.17582	0.255564	0.950224	-4.59317	Rpl11
0.133278	11.201	1.13495	0.271845	0.950224	-4.61492	Entpd2
0.133227	13.8843	0.976331	0.34233	0.950224	-4.69344	Ociad2
0.132605	10.8098	1.42969	0.170583	0.950224	-4.44541	Nmt1
0.132521	11.7458	1.69238	0.10847	0.950224	-4.27264	Hectd1
0.132272	12.6756	1.63371	0.120349	0.950224	-4.31275	Ppme1
0.131946	10.5699	1.20006	0.24626	0.950224	-4.57999	Timm29
0.131495	12.2532	1.01928	0.322085	0.950224	-4.67314	Bnip3
0.131333	12.0765	1.2116	0.241926	0.950224	-4.57365	Cnpy2
0.131277	14.44	1.31478	0.205714	0.950224	-4.51488	Cox6b1
0.130874	11.3703	1.07965	0.295093	0.950224	-4.64339	Tfam
0.130853	12.7392	1.14774	0.266671	0.950224	-4.60819	Ppp1cb
0.130666	12.6442	1.05254	0.307005	0.950224	-4.65692	Rbm8a
0.129828	10.7189	1.06898	0.29974	0.950224	-4.64875	Ganc
0.129313	15.4959	1.74286	0.0990696	0.950224	-4.23749	Hspd1
0.128733	19.8073	1.14502	0.267765	0.950224	-4.60962	Myh1.Myh3.Myh4.Myh6.Myh7.Myh7b.Myh8
0.128603	12.1577	1.26548	0.222446	0.950224	-4.5434	Pcbp2
0.128566	13.3295	1.61274	0.124858	0.950224	-4.32689	Synpo
0.128525	10.3885	1.00317	0.329578	0.950224	-4.68084	Prkaa1.Prkaa2
0.128276	13.0745	1.69056	0.108823	0.950224	-4.27389	Txnrd1
0.128264	9.98971	1.10522	0.284167	0.950224	-4.63037	Rexo2
0.127788	12.5566	1.34073	0.197316	0.950224	-4.49955	Atad3
0.127749	11.924	1.56782	0.134996	0.950224	-4.3568	Lars1
0.126551	15.48	1.5239	0.145569	0.950224	-4.38554	Ndufb5
0.126263	10.9538	0.967669	0.346519	0.950224	-4.69745	Copg1
0.126191	13.1346	1.22671	0.236335	0.950224	-4.56526	Rpl13
0.125992	16.3389	1.05506	0.305883	0.950224	-4.65568	Uqcrq
0.125918	12.0375	1.30282	0.209678	0.950224	-4.52187	Ppp2r5a
0.125315	10.717	1.03047	0.316952	0.950224	-4.66773	Tprg1l
0.124871	12.9291	1.17997	0.253953	0.950224	-4.59093	Dnaja2
0.124529	10.8761	1.20106	0.245884	0.950224	-4.57944	Nudt21
0.124472	14.1279	1.67069	0.11274	0.950224	-4.28756	Aldh2
0.12431	14.7527	1.09734	0.287504	0.950224	-4.63441	Ywhag
0.124122	11.0028	0.976199	0.342394	0.950224	-4.6935	Acat2
0.123905	11.7715	1.69634	0.107705	0.950224	-4.26989	Cars1
0.123705	13.6053	1.89704	0.0746121	0.950224	-4.12686	Lrpprc
0.123702	12.538	0.967941	0.346386	0.950224	-4.69732	Sgcd
0.123598	14.6193	1.44312	0.166814	0.950224	-4.43702	Aifm1
0.123499	13.3187	0.945576	0.35736	0.950224	-4.70753	Rpl24
0.122813	11.5498	1.14533	0.267638	0.950224	-4.60946	Uba3
0.122597	11.2751	1.36678	0.18916	0.950224	-4.48394	Septin2
0.122142	15.608	1.11114	0.281685	0.950224	-4.62732	Cfl1.Cfl2
0.121907	11.7365	1.27187	0.220221	0.950224	-4.53975	Lasp1
0.121437	15.0696	1.65073	0.116794	0.950224	-4.30119	Echs1
0.12086	11.528	1.02828	0.317956	0.950224	-4.6688	Alpk3
0.120287	13.8902	0.984176	0.338568	0.950224	-4.68979	Ppib
0.118064	12.3762	0.986301	0.337553	0.950224	-4.68879	Akap1
0.117806	11.9997	1.56661	0.135278	0.950224	-4.35759	Acaca.Acacb
0.117271	13.1781	2.28842	0.0349248	0.950224	-3.82886	Taldo1
0.117102	16.784	1.32704	0.201711	0.950224	-4.50766	Des
0.116308	12.5835	1.88216	0.0767139	0.950224	-4.13774	Thop1
0.115949	12.2537	1.48663	0.155076	0.950224	-4.40952	Dlg1
0.115639	12.4505	0.945799	0.35725	0.950224	-4.70743	Psma2
0.115585	16.6321	1.55107	0.138951	0.950224	-4.36782	Cyc1
0.115069	12.0838	1.02194	0.320863	0.950224	-4.67186	Arf2
0.114773	12.753	1.07306	0.297958	0.950224	-4.64671	Creg1
0.114249	17.1234	1.34452	0.196111	0.950224	-4.49729	Ndufa10
0.114058	12.1703	1.59004	0.129897	0.950224	-4.34206	Cluh
0.112709	11.8243	0.943558	0.358362	0.950224	-4.70844	Sorbs1
0.112458	16.2754	1.80897	0.087834	0.950224	-4.19063	Slc25a12
0.112366	12.909	1.17616	0.255433	0.950224	-4.59299	Coro6
0.111882	12.2822	0.944411	0.357939	0.950224	-4.70806	Pon2
0.111862	12.5946	1.10723	0.283323	0.950224	-4.62933	Mri1
0.111741	13.3092	1.26497	0.222625	0.950224	-4.54369	Sdr39u1
0.111366	12.1143	1.10288	0.285156	0.950224	-4.63157	Prpsap2
0.110168	13.8038	2.02922	0.0580796	0.950224	-4.0286	Trap1
0.109236	16.3055	1.79259	0.0905079	0.950224	-4.20232	Plec
0.109133	14.8916	1.21896	0.239189	0.950224	-4.56957	Arl6ip5
0.108675	12.5713	1.20343	0.244987	0.950224	-4.57814	Rpia
0.107505	11.5939	1.01447	0.324312	0.950224	-4.67545	Nos1
0.107014	12.0031	1.00532	0.328572	0.950224	-4.67982	Lrrc59
0.106725	11.6136	1.27992	0.217438	0.950224	-4.53513	Erap1
0.106457	13.374	1.22121	0.238359	0.950224	-4.56832	Hsd17b8
0.106368	11.876	1.46059	0.162016	0.950224	-4.42604	Mars1
0.1058	15.8622	1.17079	0.257528	0.950224	-4.59589	Hadha
0.105343	11.0352	1.05064	0.307854	0.950224	-4.65786	Mob1a.Mob1b
0.105257	13.6605	1.18617	0.251558	0.950224	-4.58757	Prkar2a
0.105114	10.1332	0.954115	0.353143	0.950224	-4.70366	Igbp1
0.104072	10.4258	0.983542	0.338871	0.950224	-4.69008	Tpr
0.103673	16.9442	1.44753	0.165594	0.950224	-4.43427	Sucla2
0.103613	15.3577	1.13044	0.273691	0.950224	-4.61729	Crat
0.102378	12.5533	0.992312	0.334696	0.950224	-4.68597	Rtn4ip1
0.101911	13.2014	1.26163	0.223794	0.950224	-4.54559	Oxsr1
0.10188	14.9846	1.01572	0.32373	0.950224	-4.67485	Smtnl2
0.101868	15.0606	1.50723	0.149761	0.950224	-4.39632	Tufm
0.101368	12.585	0.961108	0.349714	0.950224	-4.70046	Uggt1
0.101229	12.7336	1.16128	0.261272	0.950224	-4.60098	Canx
0.101153	13.1667	1.77919	0.0927487	0.950224	-4.21185	Yars1
0.100619	13.3304	1.6449	0.118001	0.950224	-4.30516	Pdpr
0.100508	11.749	0.945954	0.357173	0.950224	-4.70736	Eif3g
0.100507	12.6425	1.26783	0.221625	0.950224	-4.54206	Pgam1
0.0998907	12.5654	0.972938	0.343967	0.950224	-4.69502	Myh14
0.0998473	12.5294	1.30285	0.209669	0.950224	-4.52185	Hnrnpa0
0.099536	12.3732	1.11628	0.279538	0.950224	-4.62466	Lonp1
0.0994549	14.5945	1.29021	0.213924	0.950224	-4.52919	Hibch
0.0993272	12.425	1.39852	0.179595	0.950224	-4.46465	Sec23a
0.0991416	20.457	1.45145	0.164512	0.950224	-4.4318	Ldha
0.0983341	16.0219	1.18592	0.251657	0.950224	-4.58771	Ndufv1
0.0982652	11.7756	1.24008	0.231471	0.950224	-4.55778	Hyou1
0.0980075	13.8542	1.05751	0.304793	0.950224	-4.65446	Naca
0.0975644	15.7308	1.39412	0.180897	0.950224	-4.46734	Ndufs7
0.0969554	13.1857	1.26908	0.22119	0.950224	-4.54134	Kpna3.Kpna4
0.0966528	12.1631	1.24824	0.22854	0.950224	-4.55318	Nek9
0.0963127	12.9834	1.46271	0.161443	0.950224	-4.42471	Map4
0.0962986	14.058	1.09458	0.288676	0.950224	-4.63581	Banf1
0.0962067	12.5645	0.949924	0.355208	0.950224	-4.70556	Ephx2
0.0957498	15.1563	0.956525	0.351958	0.950224	-4.70256	Pbxip1
0.0956673	15.7966	1.18217	0.253101	0.950224	-4.58974	Dlat
0.0949717	14.0149	1.32069	0.203776	0.950224	-4.5114	Ola1
0.0946572	11.8483	1.03744	0.313787	0.950224	-4.66434	Parp1
0.0944079	16.8207	1.12646	0.275324	0.950224	-4.61937	Vdac2
0.0937396	12.1901	1.05869	0.304273	0.950224	-4.65388	Ppp5c
0.0934455	17.6808	0.993618	0.334078	0.950224	-4.68536	Myoz1
0.0930511	14.8625	1.12991	0.27391	0.950224	-4.61757	Nipsnap2
0.092536	12.0752	0.962226	0.349168	0.950224	-4.69995	Sorbs3
0.092415	16.3627	1.48455	0.155621	0.950224	-4.41085	Rtn4
0.0923001	16.6558	1.63121	0.120879	0.950224	-4.31444	Ndufs1
0.0917058	14.6183	1.5814	0.131861	0.950224	-4.34781	Hk2
0.0915495	15.1052	1.18455	0.252185	0.950224	-4.58845	Aldh6a1
0.0902755	12.1696	1.10349	0.284897	0.950224	-4.63126	Sec22b
0.0894705	13.035	0.991156	0.335244	0.950224	-4.68652	Gfm1
0.0881634	12.4451	1.20735	0.243516	0.950224	-4.57599	Atpaf1
0.0879252	15.7203	1.26421	0.222892	0.950224	-4.54413	Cpt1b
0.0873507	16.9344	1.26818	0.221503	0.950224	-4.54186	Ndufb6
0.0863018	13.2466	1.22355	0.237496	0.950224	-4.56702	Abcb7
0.0861053	13.3781	1.19133	0.249581	0.950224	-4.58476	Clip1
0.0860964	13.0688	1.28279	0.216454	0.950224	-4.53348	Eif2s1
0.0847236	14.1874	1.06384	0.301996	0.950224	-4.65131	Bsg
0.0844154	12.9552	1.38744	0.182889	0.950224	-4.47142	Acacb
0.0840423	16.6246	1.04408	0.31079	0.950224	-4.66109	Vdac3
0.0840136	12.8844	1.23787	0.232269	0.950224	-4.55902	Eif3i
0.0838229	19.0244	0.957094	0.351679	0.950224	-4.7023	Mdh2
0.0835712	12.3962	0.969251	0.345751	0.950224	-4.69672	Farsa
0.0835631	15.9103	1.3116	0.206762	0.950224	-4.51674	Prdx2
0.0826871	14.0566	1.37157	0.187693	0.950224	-4.48105	Stxbp3
0.0821138	13.6242	1.15955	0.261957	0.950224	-4.60191	Mthfd1
0.0821076	12.425	1.33249	0.199953	0.950224	-4.50444	Suclg2
0.0817271	12.5376	1.00891	0.326893	0.950224	-4.67811	Ppp3ca
0.0813437	18.6835	1.03075	0.316828	0.950224	-4.6676	Pgam1.Pgam2
0.0803206	13.2306	1.12819	0.274612	0.950224	-4.61847	Aars1
0.0794805	20.2275	0.966499	0.347087	0.950224	-4.69799	Ckm
0.0791943	11.7961	1.15026	0.265659	0.950224	-4.60685	Naa25
0.0789393	11.6415	1.03935	0.312924	0.950224	-4.66341	Gmppb
0.0788295	18.4389	0.975441	0.342759	0.950224	-4.69386	Casq1
0.0777432	12.439	1.02774	0.3182	0.950224	-4.66905	Tom1
0.0770042	13.1153	1.20695	0.243665	0.950224	-4.57621	Ddx1
0.076767	18.546	1.08756	0.291683	0.950224	-4.63939	Pdlim5
0.0756468	13.3809	1.14113	0.269336	0.950224	-4.61168	Ddost
0.0754543	14.2604	0.961077	0.349729	0.950224	-4.70048	Rack1
0.0717811	11.8059	0.946229	0.357037	0.950224	-4.70723	Popdc2
0.0712445	11.5889	1.04723	0.309376	0.950224	-4.65954	Dpp9
0.0695359	13.008	1.04395	0.310849	0.950224	-4.66115	Iars2
0.069287	12.7164	0.963389	0.348601	0.950224	-4.69942	Pmm2
0.0623363	13.6176	1.02348	0.320155	0.950224	-4.67112	Ppa1
0.0611125	13.0774	1.03594	0.314469	0.950224	-4.66507	Vars1
0.0611049	12.1861	1.04982	0.30822	0.950224	-4.65827	Naxd
0.0569509	20.4231	1.13856	0.270378	0.950224	-4.61303	Myh1.Myh4
0.0564637	13.8786	0.980778	0.340194	0.950224	-4.69137	Scrn3
-0.0497946	15.863	-0.949663	0.355338	0.950224	-4.70568	Macrod1
-0.0591969	13.4234	-1.05294	0.306826	0.950224	-4.65672	Syncrip
-0.0592866	13.0011	-0.949053	0.355639	0.950224	-4.70596	H6pd
-0.0595944	20.5147	-1.02977	0.317273	0.950224	-4.66807	Myh1.Myh4.Myh8
-0.0629818	12.9105	-1.09213	0.289723	0.950224	-4.63706	Csde1
-0.0635576	12.3609	-0.991685	0.334993	0.950224	-4.68627	Cct3
-0.0643393	14.0627	-0.98215	0.339537	0.950224	-4.69073	Carnmt1
-0.0652706	15.7945	-1.11031	0.28203	0.950224	-4.62775	Gys1
-0.0660135	14.1953	-1.11889	0.278452	0.950224	-4.62331	Qars1
-0.0666654	12.8525	-0.986297	0.337555	0.950224	-4.6888	Xpnpep1
-0.0671572	12.9099	-0.969958	0.345408	0.950224	-4.69639	Tmem43
-0.06846	15.6618	-1.06185	0.302876	0.950224	-4.65231	Atl2
-0.0698077	13.0397	-1.02562	0.319173	0.950224	-4.67008	Vwa5a
-0.0715174	13.0529	-0.971269	0.344774	0.950224	-4.69579	Pcyox1
-0.072245	14.8237	-1.44413	0.166534	0.950224	-4.43639	Npepps
-0.0725632	14.4757	-0.961571	0.349488	0.950224	-4.70025	Klhl40
-0.0729781	12.8965	-1.1394	0.270038	0.950224	-4.61259	Eif3a
-0.0730772	15.7447	-1.06211	0.30276	0.950224	-4.65218	Msn.Rdx
-0.0737905	12.4294	-1.06667	0.300753	0.950224	-4.6499	Nlrx1
-0.0739341	13.3744	-1.42408	0.172178	0.950224	-4.44889	Ank3
-0.0743087	14.703	-1.26405	0.222947	0.950224	-4.54422	Rps3
-0.074631	14.2247	-1.03333	0.315652	0.950224	-4.66634	Hmox2
-0.0752096	13.9878	-1.07471	0.297239	0.950224	-4.64588	Eif2s3x
-0.0752475	14.7244	-1.0222	0.320743	0.950224	-4.67173	Plpbp
-0.0762577	13.3752	-1.10757	0.283179	0.950224	-4.62916	Lta4h
-0.0765164	16.8266	-1.03284	0.315873	0.950224	-4.66658	Ryr1
-0.0772779	12.3176	-0.942447	0.358915	0.950224	-4.70894	Plcd4
-0.0776995	13.2501	-0.953043	0.35367	0.950224	-4.70414	Rpl10a
-0.0777887	13.2364	-1.12695	0.275123	0.950224	-4.61912	Cops5
-0.0778602	13.9471	-0.989192	0.336177	0.950224	-4.68744	Hnrnpa3
-0.0791579	16.1868	-1.07287	0.298041	0.950224	-4.6468	Rplp2
-0.0792203	13.3905	-0.967511	0.346595	0.950224	-4.69752	Aldh7a1
-0.0792761	13.4581	-1.01115	0.325852	0.950224	-4.67704	Ube2m
-0.0795586	17.1581	-1.18559	0.251784	0.950224	-4.58789	Hspa2.Hspa8
-0.080672	14.5499	-1.20006	0.246261	0.950224	-4.57999	Wdr1
-0.0807007	14.6553	-1.26912	0.221177	0.950224	-4.54132	Capn2
-0.0811948	15.713	-1.10589	0.283888	0.950224	-4.63003	Phkb
-0.0812317	13.8627	-1.03289	0.315851	0.950224	-4.66655	Cst3
-0.0814914	12.2712	-0.972767	0.344049	0.950224	-4.69509	Eif4h
-0.0818586	14.5222	-1.43017	0.170447	0.950224	-4.44511	Ddb1
-0.0819398	14.6233	-1.02993	0.3172	0.950224	-4.66799	Bag3
-0.0823027	13.2608	-1.10464	0.284412	0.950224	-4.63067	Ano10
-0.0830441	13.7337	-1.20114	0.245852	0.950224	-4.5794	Rps14
-0.083092	14.3662	-1.12328	0.276634	0.950224	-4.62103	Grhpr
-0.0831075	17.0476	-1.33841	0.198054	0.950224	-4.50092	Hsp90ab1
-0.0842895	16.4409	-1.19692	0.247453	0.950224	-4.58171	Cacna1s
-0.0849621	13.6799	-1.34882	0.194752	0.950224	-4.49472	Myh9
-0.0850028	13.5202	-1.10626	0.283732	0.950224	-4.62984	Fn3k
-0.0855224	14.4404	-1.08138	0.294345	0.950224	-4.64252	Ddx3x.Ddx3y
-0.0859246	12.4071	-1.44303	0.166841	0.950224	-4.43708	Srpra
-0.0859343	17.1315	-0.975187	0.342881	0.950224	-4.69397	Hhatl
-0.0873688	13.9771	-1.12925	0.274176	0.950224	-4.61791	Prkab2
-0.0874177	14.7822	-1.02459	0.319642	0.950224	-4.67058	Anxa5
-0.0875893	15.1534	-1.21928	0.239072	0.950224	-4.5694	Cab39
-0.0877197	11.0599	-0.999769	0.331175	0.950224	-4.68245	Stx4
-0.0882636	13.8133	-1.50415	0.150546	0.950224	-4.3983	Psmc4
-0.0886234	17.0857	-1.29112	0.213617	0.950224	-4.52867	Pebp1
-0.0887371	13.0488	-0.999571	0.331268	0.950224	-4.68255	Tor1aip1
-0.089088	14.6713	-1.2961	0.211932	0.950224	-4.52577	Psmd6
-0.0904943	16.681	-1.095	0.288498	0.950224	-4.6356	Pdlim3
-0.0905142	14.6497	-1.23655	0.232746	0.950224	-4.55976	Stim1
-0.0911396	12.334	-1.35079	0.194134	0.950224	-4.49355	Comt
-0.0912426	12.8434	-1.27773	0.218192	0.950224	-4.53639	Rtcb
-0.0914134	15.2032	-0.992608	0.334556	0.950224	-4.68583	Snta1
-0.0919219	12.1266	-0.985495	0.337938	0.950224	-4.68917	Pcyt2
-0.0921858	13.379	-1.33263	0.199908	0.950224	-4.50435	Pepd
-0.092475	13.1754	-0.979779	0.340673	0.950224	-4.69184	Ide
-0.0927606	14.3877	-1.27473	0.219227	0.950224	-4.53811	Rars1
-0.0928326	11.923	-0.948387	0.355968	0.950224	-4.70626	Eif5
-0.0935256	13.2923	-1.31183	0.206686	0.950224	-4.5166	Bola1
-0.0937795	14.3775	-1.0704	0.299117	0.950224	-4.64804	Rpl7
-0.094232	11.3156	-1.00813	0.327259	0.950224	-4.67848	Eif3d
-0.0946407	11.3288	-0.974177	0.343368	0.950224	-4.69444	Limch1
-0.0946806	15.613	-1.14811	0.266523	0.950224	-4.60799	Slc25a5
-0.0953288	13.2715	-1.09411	0.288877	0.950224	-4.63605	Pgp
-0.0961196	13.0362	-1.3158	0.205379	0.950224	-4.51428	Cavin2
-0.096208	13.9861	-1.62746	0.121679	0.950224	-4.31697	Sptb
-0.0962717	16.6406	-1.46726	0.160215	0.950224	-4.42183	Vapa.Vapb
-0.0963066	11.6411	-1.11018	0.282086	0.950224	-4.62782	Nap1l1
-0.0971315	12.1584	-1.016	0.3236	0.950224	-4.67471	Plgrkt
-0.0985987	17.6462	-0.987235	0.337108	0.950224	-4.68836	Dld
-0.0986436	12.5823	-1.19836	0.246904	0.950224	-4.58092	Eml2
-0.0987374	12.9785	-1.55489	0.138041	0.950224	-4.36531	Psmc6
-0.0988801	15.1277	-0.969773	0.345498	0.950224	-4.69648	Rpl27
-0.0993772	13.5333	-1.41492	0.174806	0.950224	-4.45456	Sptan1
-0.0999972	13.4618	-1.59495	0.128793	0.950224	-4.33879	Tcp1
-0.100017	15.1102	-0.965702	0.347474	0.950224	-4.69835	Ndufab1
-0.100375	16.2649	-1.16881	0.258305	0.950224	-4.59695	Actb.Actg1
-0.100927	12.613	-1.32684	0.201778	0.950224	-4.50778	Cul4a
-0.101116	13.5313	-1.04258	0.311466	0.950224	-4.66182	Tollip
-0.101432	17.226	-1.06599	0.301054	0.950224	-4.65024	Pygb.Pygm
-0.101631	14.0341	-1.13839	0.270447	0.950224	-4.61312	Pc
-0.102164	12.9605	-1.34889	0.19473	0.950224	-4.49468	Abcf2
-0.102219	12.8648	-1.08598	0.29236	0.950224	-4.64019	Myl12b
-0.102339	15.364	-1.18094	0.253578	0.950224	-4.59041	Dusp3
-0.102491	12.8465	-1.16833	0.258492	0.950224	-4.59721	Maoa
-0.102617	11.1596	-1.08469	0.292916	0.950224	-4.64084	Ndufaf4
-0.102803	13.6562	-0.984721	0.338308	0.950224	-4.68953	Csnk2b
-0.103325	16.959	-1.45768	0.162809	0.950224	-4.42788	Adsl
-0.103482	14.6714	-1.00138	0.330418	0.950224	-4.68169	Gsto1
-0.103575	14.9627	-1.22391	0.237361	0.950224	-4.56682	Flnb
-0.103664	13.3704	-1.27145	0.220367	0.950224	-4.53999	Psmb1
-0.10448	12.7001	-1.67477	0.111926	0.950224	-4.28476	Septin7
-0.10483	11.269	-1.16473	0.259906	0.950224	-4.59913	Ubr3
-0.104846	15.1071	-1.06903	0.299717	0.950224	-4.64872	Akr1b8
-0.105424	12.2316	-1.24643	0.229188	0.950224	-4.5542	Sfpq
-0.105457	18.9449	-1.88785	0.0759043	0.950224	-4.13359	Tnnt3
-0.105589	14.0216	-1.03166	0.31641	0.950224	-4.66715	Gmpr
-0.105917	11.4102	-0.991973	0.334857	0.950224	-4.68613	Pfdn1
-0.10602	15.0212	-1.05826	0.304461	0.950224	-4.65409	Gyg1
-0.106101	13.2502	-1.60323	0.126948	0.950224	-4.33326	Gnas
-0.106595	12.5736	-1.10346	0.284912	0.950224	-4.63127	Nt5c
-0.107076	12.927	-1.47943	0.15697	0.950224	-4.41411	Crkl
-0.107229	11.4966	-0.947605	0.356355	0.950224	-4.70661	Stk38
-0.107479	13.2316	-1.4509	0.164663	0.950224	-4.43215	Serpinb1a
-0.107481	12.8562	-1.05256	0.306993	0.950224	-4.65691	Gdi1
-0.10794	12.1985	-1.03001	0.317163	0.950224	-4.66795	Bcs1l
-0.108339	10.6837	-1.01739	0.322957	0.950224	-4.67405	Prpf19
-0.108536	12.5924	-1.85504	0.0806799	0.950224	-4.15746	Vps35
-0.108621	18.456	-1.31702	0.204978	0.950224	-4.51356	Myh4.Myh8
-0.108768	18.1527	-0.968014	0.346351	0.950224	-4.69729	Ampd1
-0.108917	15.1734	-1.00729	0.327649	0.950224	-4.67888	Adipoq
-0.109286	13.2643	-1.05775	0.30469	0.950224	-4.65434	Anp32e
-0.109602	12.0901	-1.02135	0.32113	0.950224	-4.67214	Rcc1
-0.109693	13.3269	-1.97523	0.0643874	0.950224	-4.06908	Asb2
-0.109985	11.3675	-1.0864	0.292179	0.950224	-4.63997	Galm
-0.110477	11.7891	-1.44481	0.166345	0.950224	-4.43597	Nomo1
-0.110628	13.0187	-1.01241	0.325265	0.950224	-4.67644	Gspt1
-0.110928	12.683	-1.28803	0.214666	0.950224	-4.53045	Mcts1
-0.111367	11.7952	-1.05218	0.307164	0.950224	-4.6571	Pin1
-0.111479	15.9745	-1.25515	0.226084	0.950224	-4.54928	Vapa
-0.112752	14.1588	-1.61809	0.123694	0.950224	-4.32329	Tmed10
-0.113172	12.6457	-1.39358	0.181056	0.950224	-4.46767	Npepl1
-0.11365	11.7949	-1.05589	0.305512	0.950224	-4.65526	Naa50
-0.113668	12.7835	-1.08162	0.294242	0.950224	-4.6424	Them6
-0.114266	13.646	-1.4468	0.165796	0.950224	-4.43472	Twf2
-0.114291	15.5586	-1.04281	0.311363	0.950224	-4.66171	Hint1
-0.11445	11.64	-1.05755	0.304777	0.950224	-4.65444	Prkcsh
-0.114631	15.7635	-1.06083	0.303326	0.950224	-4.65281	Ppia
-0.11471	13.4405	-1.83188	0.0842087	0.950224	-4.17418	Mvp
-0.114719	12.5224	-1.34064	0.197344	0.950224	-4.4996	Eif3m
-0.114982	17.7803	-1.01332	0.324846	0.950224	-4.676	Pfkl.Pfkm
-0.115192	14.4375	-1.12177	0.277262	0.950224	-4.62182	S100a10
-0.115798	13.1129	-1.50015	0.151569	0.950224	-4.40086	Fech
-0.115861	14.8982	-1.26646	0.222102	0.950224	-4.54284	Rps15a
-0.115988	12.9374	-1.28282	0.216445	0.950224	-4.53346	Myo1c
-0.116036	17.4439	-1.59167	0.129529	0.950224	-4.34098	Anxa6
-0.116238	11.6	-0.962788	0.348894	0.950224	-4.69969	Ube2v2
-0.116414	10.7535	-0.954496	0.352955	0.950224	-4.70348	Agk
-0.117094	10.1685	-0.959535	0.350483	0.950224	-4.70118	Ptbp2
-0.117136	14.5026	-1.62613	0.121964	0.950224	-4.31787	Hnrnpab
-0.117373	11.9308	-1.23661	0.232725	0.950224	-4.55973	Mrps22
-0.117733	12.9396	-1.3129	0.206334	0.950224	-4.51598	Dcun1d2
-0.117839	12.4496	-1.26949	0.221047	0.950224	-4.54111	Dhrs7b
-0.118763	11.1449	-1.09912	0.286747	0.950224	-4.6335	Ublcp1
-0.119842	14.7845	-1.11721	0.27915	0.950224	-4.62418	Ehd2
-0.119998	11.6158	-1.05648	0.305251	0.950224	-4.65497	Csnk1a1
-0.120054	11.8481	-1.05132	0.307549	0.950224	-4.65752	Cygb
-0.120057	14.0043	-1.44285	0.166889	0.950224	-4.43719	Sugt1
-0.122442	11.4747	-1.62751	0.121669	0.950224	-4.31694	Bcap29
-0.123595	11.2922	-1.0754	0.296936	0.950224	-4.64553	Hp1bp3
-0.124581	14.2831	-1.42728	0.171267	0.950224	-4.44691	Gstz1
-0.124789	15.2863	-1.62444	0.122325	0.950224	-4.31901	Cavin1
-0.125203	12.2911	-1.68071	0.11075	0.950224	-4.28068	Cfl1
-0.125212	14.3511	-0.97571	0.342629	0.950224	-4.69373	Mrps36
-0.125542	14.6857	-1.27996	0.217424	0.950224	-4.5351	Glud1
-0.126013	12.0917	-1.25098	0.227564	0.950224	-4.55164	Fxn
-0.126048	13.0508	-1.45913	0.162413	0.950224	-4.42697	Pon3
-0.126464	10.3174	-1.13691	0.271049	0.950224	-4.6139	Arhgef10l
-0.126857	10.4559	-1.11098	0.281752	0.950224	-4.62741	Atg5
-0.126892	12.0561	-1.21257	0.24156	0.950224	-4.57311	Pdap1
-0.1271	15.3038	-1.20038	0.246139	0.950224	-4.57981	Obscn
-0.127818	13.5489	-0.945842	0.357229	0.950224	-4.70741	Fetub
-0.128018	13.5168	-1.03236	0.316095	0.950224	-4.66682	Cd99
-0.128427	12.6558	-0.983096	0.339084	0.950224	-4.69029	Igfbp5
-0.129442	13.5193	-1.59753	0.128217	0.950224	-4.33707	Hsp90aa1
-0.129742	13.6378	-1.81326	0.0871455	0.950224	-4.18756	Akr1a1
-0.130281	13.9089	-1.35407	0.193105	0.950224	-4.49158	Tigar
-0.131023	11.9018	-1.80424	0.088599	0.950224	-4.19401	Ago2
-0.131137	13.5052	-1.40603	0.177389	0.950224	-4.46004	Rpl23a
-0.131413	19.5088	-1.30923	0.207546	0.950224	-4.51812	Acta1.Actbl2.Actg2
-0.131736	13.8932	-0.942379	0.358948	0.950224	-4.70897	Vps29
-0.131802	12.2514	-1.43074	0.170285	0.950224	-4.44475	Cyp27a1
-0.132196	11.2519	-1.17246	0.256875	0.950224	-4.59499	Mogs
-0.132306	17.1081	-1.44085	0.167448	0.950224	-4.43845	Eno2
-0.132359	11.2996	-1.28609	0.215326	0.950224	-4.53157	Eif4a3
-0.134463	10.4902	-1.02154	0.321047	0.950224	-4.67205	Ccdc22
-0.135766	10.5461	-0.943724	0.35828	0.950224	-4.70837	Smu1
-0.136003	14.719	-1.47433	0.158323	0.950224	-4.41735	Psap
-0.137242	11.2885	-1.26083	0.224078	0.950224	-4.54605	Col6a5.Col6a6
-0.137624	11.7049	-1.26032	0.224258	0.950224	-4.54634	Rps15
-0.137684	15.5815	-1.28757	0.214823	0.950224	-4.53072	Me1
-0.137802	12.0897	-1.07857	0.295558	0.950224	-4.64393	Slc44a2
-0.138146	12.4855	-1.38588	0.183355	0.950224	-4.47237	Arpc3
-0.138316	10.2254	-1.2084	0.24312	0.950224	-4.57541	Mrps30
-0.138462	15.0912	-1.36201	0.190633	0.950224	-4.48681	Hspb2
-0.139054	10.5978	-1.00254	0.329874	0.950224	-4.68114	Mrpl3
-0.139898	12.0343	-1.03745	0.313784	0.950224	-4.66433	Mgll
-0.140287	11.9915	-1.24144	0.23098	0.950224	-4.55701	Pitpnb
-0.140635	15.7223	-1.46467	0.160911	0.950224	-4.42347	Nebl.1
-0.140727	11.6781	-1.21276	0.24149	0.950224	-4.573	Ephx1
-0.141145	11.7346	-1.02128	0.321165	0.950224	-4.67218	Mapre2.Mapre3
-0.141772	15.8079	-1.26239	0.223528	0.950224	-4.54516	Tmem38a
-0.142204	12.8677	-2.62209	0.0176472	0.950224	-3.56308	Cct5
-0.142389	19.9272	-2.10803	0.0498732	0.950224	-3.96874	Aldoa
-0.143011	13.6781	-1.35994	0.191275	0.950224	-4.48806	Psmb2
-0.143029	11.6916	-1.24337	0.230285	0.950224	-4.55593	Actr1b
-0.144024	12.1309	-1.66363	0.11416	0.950224	-4.29239	Ccdc124
-0.144194	10.4975	-0.952672	0.353853	0.950224	-4.70431	Tm9sf3
-0.144959	13.9324	-1.57853	0.132519	0.950224	-4.34971	Prkar2a.Prkar2b
-0.144963	13.1893	-2.17901	0.0434019	0.950224	-3.91414	Aco1
-0.146572	11.826	-1.13976	0.269894	0.950224	-4.6124	Pdia4
-0.146829	12.6712	-1.61018	0.125418	0.950224	-4.3286	Memo1
-0.147399	15.514	-1.74795	0.098162	0.950224	-4.23391	Sar1b
-0.147425	11.7098	-1.40271	0.17836	0.950224	-4.46208	Stt3b
-0.147981	20.311	-1.04746	0.309275	0.950224	-4.65943	Atp2a1.Atp2a2.Atp2a3
-0.148555	11.8965	-1.27266	0.219946	0.950224	-4.5393	Trim54
-0.149011	12.497	-1.53231	0.143494	0.950224	-4.38008	Abhd16a
-0.149414	14.1334	-1.2437	0.230169	0.950224	-4.55575	Myh10.Myh9
-0.149543	13.3763	-1.32173	0.203439	0.950224	-4.51079	Prorsd1
-0.149715	15.3875	-1.24036	0.23137	0.950224	-4.55762	Rps20
-0.149819	10.6151	-1.06372	0.30205	0.950224	-4.65137	Eftud2
-0.151468	10.6973	-1.33508	0.199119	0.950224	-4.5029	Prpf8
-0.151698	11.3952	-1.05133	0.307543	0.950224	-4.65752	Tubb2a.Tubb3.Tubb4a.Tubb4b.Tubb5.Tubb6
-0.152074	14.7123	-1.18444	0.252227	0.950224	-4.58851	Rps16
-0.15235	11.2886	-1.09876	0.286902	0.950224	-4.63368	Pptc7
-0.152401	14.9678	-1.5282	0.144504	0.950224	-4.38275	Ftl1
-0.153352	12.3501	-1.12223	0.27707	0.950224	-4.62157	Kif1b
-0.153552	13.0792	-1.00876	0.326965	0.950224	-4.67818	C3
-0.153687	12.6287	-1.43719	0.16847	0.950224	-4.44073	Cp
-0.157148	12.7993	-1.506	0.150074	0.950224	-4.39711	Pnp
-0.157314	17.0591	-1.75432	0.0970363	0.950224	-4.22943	Klhl41
-0.157606	11.9786	-1.39676	0.180114	0.950224	-4.46573	Npl
-0.157767	10.0511	-1.21646	0.240113	0.950224	-4.57095	Flii
-0.157858	14.8842	-1.04546	0.310172	0.950224	-4.66041	Mpc2
-0.158741	14.3233	-1.78638	0.0915412	0.950224	-4.20675	Apoa4
-0.158855	10.8512	-1.22206	0.238045	0.950224	-4.56785	Coro7
-0.160516	10.9879	-1.86725	0.0788723	0.950224	-4.1486	Bckdk
-0.160727	11.8027	-1.01544	0.323862	0.950224	-4.67499	Lsm14a
-0.160931	10.6149	-1.28401	0.216035	0.950224	-4.53277	EEF1AKNMT
-0.161691	17.692	-0.952458	0.353997	0.950224	-4.7044	Pfkl.Pfkm.Pfkp
-0.161695	16.2569	-1.70382	0.106274	0.950224	-4.26472	Ryr1.Ryr2
-0.162001	11.4046	-1.13135	0.273319	0.950224	-4.61682	Mtpn
-0.162597	11.4341	-1.62464	0.122283	0.950224	-4.31888	Abcg2
-0.164022	12.8562	-1.12968	0.274003	0.950224	-4.61769	Blvrb
-0.164584	15.656	-1.04004	0.31261	0.950224	-4.66306	Ttr
-0.165634	12.6612	-1.89042	0.0755403	0.950224	-4.1317	Steap4
-0.165933	10.7676	-1.10035	0.286225	0.950224	-4.63287	Ap1b1
-0.166709	11.4261	-1.54879	0.139497	0.950224	-4.36932	Lamp2
-0.167225	10.1252	-1.06664	0.300767	0.950224	-4.64992	Pla2g4e
-0.168333	11.9079	-1.2594	0.22458	0.950224	-4.54686	Prkag3
-0.168527	12.4008	-1.71687	0.103817	0.950224	-4.25565	D2hgdh
-0.168904	12.3579	-1.56757	0.135056	0.950224	-4.35697	Abcf1
-0.16936	11.8246	-1.60966	0.125532	0.950224	-4.32895	Cyrib
-0.169809	13.6646	-1.55817	0.137262	0.950224	-4.36316	Camk2b.Camk2d.Camk2g
-0.170318	10.8585	-1.32147	0.203524	0.950224	-4.51095	Usp13
-0.170531	11.5759	-2.01139	0.0600979	0.950224	-4.04201	Prmt1
-0.171098	15.2514	-1.249	0.228268	0.950224	-4.55275	Vim
-0.17144	13.8341	-1.37333	0.187154	0.950224	-4.47999	Ank1
-0.172262	11.9516	-2.40035	0.0278636	0.950224	-3.74048	Abhd12
-0.173584	18.141	-1.77985	0.0926376	0.950224	-4.21138	Actg2
-0.173946	11.5298	-1.01459	0.324256	0.950224	-4.67539	Mrpl30
-0.174116	9.78817	-0.940786	0.359741	0.950224	-4.70969	Rab11fip5
-0.174254	15.8557	-2.52451	0.021606	0.950224	-3.64143	Psmc1
-0.174376	11.2423	-1.6594	0.115017	0.950224	-4.29528	Hspbp1
-0.174427	11.8132	-0.957318	0.351569	0.950224	-4.7022	Pfdn6
-0.174589	14.2032	-1.13738	0.27086	0.950224	-4.61365	Cav1.Cav3
-0.174711	12.3437	-1.86346	0.0794298	0.950224	-4.15135	Mecp2
-0.175489	17.8581	-1.62941	0.121262	0.950224	-4.31565	Tubb2a.Tubb2b.Tubb3.Tubb4b.Tubb5.Tubb6
-0.175531	12.9787	-1.68653	0.109606	0.950224	-4.27667	Asl
-0.176074	10.7452	-1.46092	0.161927	0.950224	-4.42584	Stim2
-0.176079	12.4738	-2.1037	0.0502947	0.950224	-3.97205	Ap2b1
-0.176388	10.0095	-1.19652	0.247602	0.950224	-4.58193	Cc2d1b
-0.176604	11.0717	-1.88131	0.0768346	0.950224	-4.13835	Lmod3
-0.177194	11.8709	-1.0479	0.309077	0.950224	-4.65921	Neu2
-0.177731	10.1737	-1.58649	0.1307	0.950224	-4.34442	Aldh3a2
-0.178461	11.1591	-1.28958	0.21414	0.950224	-4.52956	Abcc1
-0.179025	11.8676	-1.43294	0.169666	0.950224	-4.44338	Dcaf8
-0.179098	15.6635	-1.01604	0.323641	0.950224	-4.67469	Lum
-0.179163	13.1856	-1.52474	0.14536	0.950224	-4.38499	Gpd1l
-0.179388	11.4301	-1.1565	0.263168	0.950224	-4.60353	Snx5
-0.179551	12.1591	-1.4712	0.159159	0.950224	-4.41934	Reep1
-0.179651	11.0686	-0.99749	0.332249	0.950224	-4.68353	Derl1
-0.181763	13.9786	-2.06898	0.0537973	0.950224	-3.99851	Lrpap1
-0.182063	10.4758	-1.35047	0.194233	0.950224	-4.49373	Mia2
-0.182534	11.5756	-0.941375	0.359448	0.950224	-4.70942	Trappc5
-0.185174	14.771	-1.64817	0.117323	0.950224	-4.30293	Serpina1b
-0.185318	12.7024	-1.7755	0.0933744	0.950224	-4.21447	Eif6
-0.185394	15.2796	-1.53064	0.143904	0.950224	-4.38116	Gsn
-0.186404	12.757	-1.36794	0.188805	0.950224	-4.48324	Myh10.Myh11.Myh14.Myh9
-0.188107	11.4408	-1.44818	0.165413	0.950224	-4.43385	Sec61a2
-0.188232	16.0095	-2.55082	0.0204629	0.950224	-3.62035	Tecr
-0.188649	10.2987	-0.948739	0.355794	0.950224	-4.7061	Tor1aip2
-0.189117	12.0845	-1.63579	0.119911	0.950224	-4.31134	Amy1
-0.1901	11.6675	-1.6006	0.127533	0.950224	-4.33502	Ube2o
-0.19039	12.423	-1.2799	0.217444	0.950224	-4.53514	Ppt1
-0.191439	12.8846	-1.6245	0.122312	0.950224	-4.31897	Mcu
-0.192553	14.6623	-1.5652	0.135608	0.950224	-4.35853	Myl6
-0.192691	18.0947	-1.34208	0.196885	0.950224	-4.49874	Myh1.Myh3.Myh4
-0.193731	11.7893	-1.38078	0.184892	0.950224	-4.47547	Cpq
-0.193859	12.1541	-1.31284	0.206354	0.950224	-4.51601	Ap2a1.Ap2a2
-0.194057	12.3223	-1.40753	0.17695	0.950224	-4.45912	Inmt
-0.195676	12.1601	-1.48483	0.155548	0.950224	-4.41067	Dohh
-0.195706	10.817	-1.27442	0.219337	0.950224	-4.53829	Naa15
-0.19629	13.4994	-1.24839	0.228489	0.950224	-4.5531	Fgg
-0.200132	17.6152	-1.6969	0.107598	0.950224	-4.26951	Pdlim7
-0.200648	14.3684	-1.87737	0.0774019	0.950224	-4.14123	Serpinc1
-0.201207	18.1609	-1.50335	0.150751	0.950224	-4.39881	Cox7a1
-0.201608	11.9108	-1.66763	0.113353	0.950224	-4.28965	Scn1a.Scn4a
-0.202533	10.0148	-1.13724	0.270916	0.950224	-4.61373	Exoc7
-0.203284	12.3351	-1.09131	0.290075	0.950224	-4.63748	Rbbp4.Rbbp7
-0.204127	15.3722	-1.39424	0.18086	0.950224	-4.46727	Tmod1.Tmod4
-0.204165	13.2635	-1.54533	0.140328	0.950224	-4.37158	Cat
-0.204708	18.94	-1.33738	0.198383	0.950224	-4.50153	Alb
-0.205335	11.9854	-1.43966	0.167779	0.950224	-4.43919	Rab35
-0.206986	15.0607	-2.62434	0.0175648	0.950224	-3.56127	Cdh13
-0.207692	11.7852	-1.72556	0.102207	0.950224	-4.24959	Vldlr
-0.208287	11.7891	-1.8473	0.081845	0.950224	-4.16306	Tfrc
-0.210935	12.8635	-1.92929	0.0702307	0.950224	-4.10315	Erp44
-0.211505	11.9205	-1.52125	0.146229	0.950224	-4.38726	Carns1
-0.212194	12.5897	-2.31464	0.033135	0.950224	-3.80825	U2af2
-0.214709	11.4372	-2.48038	0.0236604	0.950224	-3.67674	Flot1
-0.214928	9.9436	-1.26823	0.221486	0.950224	-4.54183	Agt
-0.216165	12.756	-1.59292	0.129249	0.950224	-4.34015	Rps17
-0.21707	18.0619	-1.28283	0.216489	0.950224	-4.53346	Pygl.Pygm
-0.219473	19.0275	-1.59615	0.128524	0.950224	-4.33799	Myh4.Myh6.Myh7.Myh8
-0.219898	9.62635	-1.53537	0.142745	0.950224	-4.37809	Cdk16
-0.220095	11.9264	-1.90005	0.0741921	0.950224	-4.12465	Pygl
-0.221793	11.3431	-0.989832	0.335873	0.950224	-4.68714	Ranbp2
-0.221809	11.7874	-2.09155	0.0514961	0.950224	-3.98133	Cope
-0.221917	11.362	-1.11849	0.278621	0.950224	-4.62352	Mcam
-0.222494	10.2816	-1.27445	0.219326	0.950224	-4.53827	Commd3
-0.223332	12.8907	-1.61704	0.123922	0.950224	-4.32399	Ces1d
-0.223702	9.84734	-1.18101	0.253551	0.950224	-4.59037	Coro1a
-0.223746	12.3118	-2.1207	0.0486568	0.950224	-3.95904	Ntmt1
-0.224031	11.1702	-1.47687	0.157649	0.950224	-4.41574	Glrx2
-0.227395	10.651	-2.00432	0.0609157	0.950224	-4.04732	Nono
-0.2275	20.1956	-2.59704	0.018592	0.950224	-3.58322	Myh1.Myh3.Myh4.Myh6.Myh7
-0.228084	11.2054	-1.3887	0.182512	0.950224	-4.47065	Rbbp9
-0.228805	12.4341	-1.42541	0.171796	0.950224	-4.44806	Rtn3
-0.229173	9.36927	-1.11772	0.278939	0.950224	-4.62392	Acox3
-0.230161	12.6216	-1.92276	0.0710984	0.950224	-4.10797	Cd99l2
-0.232757	12.6812	-2.01199	0.060029	0.950224	-4.04156	Mlec
-0.233981	11.2719	-1.1632	0.260513	0.950224	-4.59996	Dhodh
-0.234747	12.2073	-2.63975	0.0170088	0.950224	-3.54886	Snx2
-0.236208	14.4136	-1.8035	0.0887191	0.950224	-4.19454	Mpst
-0.236593	10.4346	-0.959669	0.350418	0.950224	-4.70112	Fah
-0.237055	12.881	-1.00924	0.327048	0.950224	-4.67788	Csrp1
-0.237154	14.8493	-1.56967	0.134566	0.950224	-4.35558	Cacng1
-0.238585	10.7416	-1.78068	0.0924973	0.950224	-4.21079	Ehd3.Ehd4
-0.240217	10.3126	-1.21499	0.240662	0.950224	-4.57177	Serping1
-0.241424	10.4111	-1.07173	0.298537	0.950224	-4.64737	Lmnb1.Lmnb2
-0.241458	11.6654	-2.24069	0.0384141	0.950224	-3.86621	Itih1
-0.242154	13.7234	-1.00218	0.330524	0.950224	-4.6812	Syne1
-0.242683	12.9286	-2.17356	0.0438699	0.950224	-3.91835	Gpx3
-0.243136	11.4323	-1.28216	0.216671	0.950224	-4.53384	Rfk
-0.243313	12.5153	-1.80099	0.0891278	0.950224	-4.19633	Sts
-0.245684	9.76453	-1.69062	0.108811	0.950224	-4.27385	Top2b
-0.246319	12.5504	-1.41959	0.173463	0.950224	-4.45167	Art1
-0.246425	12.6717	-1.89378	0.0750672	0.950224	-4.12924	Hrg
-0.246806	11.2614	-1.84492	0.0822051	0.950224	-4.16477	Cavin3
-0.24757	14.7924	-2.22274	0.039808	0.950224	-3.8802	Aldh1a1
-0.247714	12.6526	-2.02547	0.0584991	0.950224	-4.03142	Serpinf2
-0.250602	12.3973	-2.87033	0.0104578	0.950224	-3.36285	Ncln
-0.252561	10.3522	-1.46181	0.161685	0.950224	-4.42527	Gatb
-0.252863	10.2022	-1.30982	0.20735	0.950224	-4.51778	Fmo5
-0.253137	12.5159	-1.82039	0.0860107	0.950224	-4.18245	Ube2i
-0.254437	10.6573	-1.97338	0.0646134	0.950224	-4.07046	Ugdh
-0.254624	11.9747	-2.2322	0.0390683	0.950224	-3.87284	Tmem161a
-0.255084	11.1268	-2.24951	0.0377465	0.950224	-3.85933	Man2c1
-0.256668	13.0116	-0.984577	0.338904	0.950224	-4.68947	Aoc3
-0.257052	11.0773	-1.96353	0.0658325	0.950224	-4.07779	Usp19
-0.257442	10.8906	-1.47163	0.159043	0.950224	-4.41906	Ctnna1
-0.257995	15.9263	-1.54944	0.139339	0.950224	-4.36889	Apoa1
-0.258155	12.5808	-1.6478	0.1174	0.950224	-4.30319	Ckb
-0.260248	12.1136	-1.37256	0.187389	0.950224	-4.48045	Carhsp1
-0.261	10.6561	-1.43051	0.170352	0.950224	-4.4449	Babam2
-0.262208	12.4228	-1.79224	0.0905663	0.950224	-4.20257	Dstn
-0.262942	13.1393	-1.67106	0.112666	0.950224	-4.28731	Clu
-0.263189	13.4775	-1.52741	0.144754	0.950224	-4.38332	Kng1
-0.26347	10.3289	-0.986525	0.337447	0.950224	-4.68869	IGHA_MOUSE
-0.263645	13.9603	-2.19409	0.0421302	0.950224	-3.90246	Bpgm
-0.264212	16.9065	-2.3154	0.0330843	0.950224	-3.80765	Tf
-0.265622	12.3637	-2.12004	0.0487197	0.950224	-3.95955	Gstt1
-0.265623	12.8667	-1.01352	0.325295	0.950224	-4.67579	Serpina3k.Serpina3m
-0.266432	10.6876	-2.00245	0.0611341	0.950224	-4.04873	Cemip2
-0.267893	13.9194	-1.9992	0.0615144	0.950224	-4.05116	Rps27l
-0.26997	11.8448	-0.974686	0.343421	0.950224	-4.69413	Ddx17.Ddx5
-0.270883	9.51964	-1.64004	0.119018	0.950224	-4.30846	Csnk1d.Csnk1e
-0.271177	13.714	-2.68086	0.0156072	0.950224	-3.51574	Pdcd6
-0.273952	15.1745	-1.8618	0.0796746	0.950224	-4.15255	Calml3
-0.274272	12.1488	-1.97019	0.0650061	0.950224	-4.07283	F13a1
-0.274597	11.2689	-1.59589	0.128582	0.950224	-4.33816	Gtpbp1
-0.276091	11.3104	-1.11743	0.279082	0.950224	-4.62406	Drg2
-0.276647	13.503	-1.98701	0.0629601	0.950224	-4.06028	Mug1
-0.277954	11.43	-1.71803	0.1036	0.950224	-4.25484	Acad11
-0.278918	10.9163	-1.88672	0.076064	0.950224	-4.13441	Snrpe
-0.279089	11.3924	-1.35517	0.192761	0.950224	-4.49092	Ddah1
-0.279663	15.5204	-1.69933	0.107131	0.950224	-4.26783	Pygb
-0.280035	13.8461	-3.05155	0.0070944	0.950224	-3.21693	Col6a6
-0.280272	10.3356	-1.58546	0.130935	0.950224	-4.34511	Mrpl16
-0.280981	10.7611	-2.88375	0.0101631	0.950224	-3.35202	Cfb
-0.282333	14.7192	-1.50691	0.150004	0.950224	-4.39669	Eloc
-0.282604	12.8005	-2.17889	0.0434118	0.950224	-3.91423	Tppp3
-0.2839	11.3253	-1.01467	0.324368	0.950224	-4.67532	Rps6kb1
-0.287206	11.7055	-2.31827	0.0328942	0.950224	-3.80539	Nrbp1
-0.287441	10.5988	-1.77249	0.0938878	0.950224	-4.2166	Timmdc1
-0.290912	11.5904	-2.1037	0.0502948	0.950224	-3.97205	Ica
-0.29119	11.4906	-1.71934	0.103358	0.950224	-4.25393	Ache
-0.293083	10.2083	-1.18365	0.252531	0.950224	-4.58894	Colgalt1
-0.294312	10.5492	-1.86861	0.0786727	0.950224	-4.1476	Nup93
-0.295171	14.8383	-1.5725	0.134072	0.950224	-4.35393	Cpa3
-0.295262	12.4834	-1.42592	0.17184	0.950224	-4.44789	Fbxo6
-0.296367	9.8953	-1.72765	0.101824	0.950224	-4.24813	Ddah2
-0.296746	13.175	-1.82608	0.0851137	0.950224	-4.17835	Ces1c
-0.297205	11.0527	-0.96184	0.349567	0.950224	-4.70007	Plp2
-0.297493	11.7246	-1.31107	0.207006	0.950224	-4.51707	Srsf3
-0.301372	10.3653	-1.5474	0.139831	0.950224	-4.37023	Slc25a1
-0.303785	11.3508	-2.07187	0.0534978	0.950224	-3.99631	Abracl
-0.306057	11.6876	-1.65422	0.116077	0.950224	-4.29882	Trappc3
-0.311965	9.28059	-1.30412	0.209245	0.950224	-4.52111	Stat3
-0.313078	9.05864	-1.51082	0.148849	0.950224	-4.394	Guf1
-0.314134	13.7812	-2.16505	0.0446103	0.950224	-3.92493	Plg
-0.315322	12.4218	-2.65088	0.016618	0.950224	-3.5399	Nptn
-0.316157	9.45129	-1.27769	0.218205	0.950224	-4.53641	Vps35l
-0.317019	9.78736	-1.42046	0.173213	0.950224	-4.45114	Rdh11
-0.317101	10.228	-1.83707	0.0834074	0.950224	-4.17045	Sbds
-0.318619	15.5037	-2.43624	0.0258987	0.950224	-3.71195	Serpina1a.Serpina1c
-0.330403	10.4701	-1.01411	0.324582	0.950224	-4.6756	Map1a.Map1b
-0.335917	11.9864	-2.38808	0.0285669	0.950224	-3.75022	Amy1.Amy2
-0.336869	10.9329	-1.53295	0.143336	0.950224	-4.37966	Nudt7
-0.338369	11.0358	-1.41598	0.1745	0.950224	-4.45391	Celf1
-0.340012	9.04717	-1.99596	0.0618959	0.950224	-4.05359	Daglb
-0.340018	13.9055	-2.38089	0.0289864	0.950224	-3.75591	Gstm1.Gstm2.Gstm4.Gstm7
-0.340206	10.8329	-2.33477	0.0318196	0.950224	-3.79239	Mpp1
-0.341127	12.1327	-1.79103	0.0907662	0.950224	-4.20343	Mrpl45
-0.348005	9.00217	-1.47829	0.157271	0.950224	-4.41483	Cd151
-0.348353	13.601	-1.96534	0.065676	0.950224	-4.07676	Cyb5a
-0.351884	11.0118	-1.26437	0.222902	0.950224	-4.54405	Hebp1
-0.352291	11.3094	-1.96748	0.0653407	0.950224	-4.07485	Susd2
-0.352954	15.9697	-1.80714	0.0883161	0.950224	-4.19249	Serpina1a.Serpina1b.Serpina1c.Serpina1d.Serpina1e
-0.355721	16.3241	-2.58638	0.0190085	0.950224	-3.59179	Myh3
-0.357999	10.5354	-1.79152	0.0906852	0.950224	-4.20309	Ermp1
-0.360618	8.96456	-1.19515	0.248123	0.950224	-4.58268	Kif13a
-0.36222	11.2536	-2.19785	0.0418184	0.950224	-3.89954	Rab3gap2
-0.366709	13.8954	-1.13628	0.27224	0.950224	-4.6142	Serpina1c
-0.373118	10.579	-0.966672	0.347298	0.950224	-4.69783	Myh10
-0.375566	11.3908	-1.03013	0.317661	0.950224	-4.66779	Atxn2l
-0.377483	11.5384	-0.960313	0.350759	0.950224	-4.70064	Dnm3
-0.378244	10.8033	-2.62798	0.0174317	0.950224	-3.55833	Lsm8
-0.378362	11.1319	-0.985423	0.3385	0.950224	-4.68907	Rmc1
-0.379189	13.6912	-1.31494	0.206513	0.950224	-4.5151	Serpina3k.Serpina3m.Serpina3n
-0.38088	14.9066	-1.71114	0.105291	0.950224	-4.26051	Ces1c.Ces1d
-0.382531	13.0254	-2.12896	0.0479395	0.950224	-3.95313	Cma1
-0.383547	9.7134	-2.21138	0.0407144	0.950224	-3.88904	Tor1b
-0.384454	9.19502	-1.83288	0.084054	0.950224	-4.17346	Uba2
-0.385961	11.9225	-3.01396	0.00769173	0.950224	-3.24713	Rbp4
-0.391945	9.77007	-2.09609	0.0510448	0.950224	-3.97787	Dazap1
-0.392138	10.9001	-3.34353	0.00376836	0.950224	-2.98447	Arpc5
-0.393932	9.45002	-1.4566	0.163104	0.950224	-4.42856	Stambp
-0.397419	13.5497	-1.61352	0.125339	0.950224	-4.32739	Pzp
-0.401797	9.72759	-2.53293	0.0212336	0.950224	-3.63469	Papln
-0.405344	14.0358	-2.2409	0.0385049	0.950224	-3.86704	Serpina1b.Serpina1d
-0.408502	9.55042	-1.7374	0.100051	0.950224	-4.24132	Uqcc2
-0.409098	10.3217	-3.57026	0.00229675	0.950224	-2.8077	Pecam1
-0.412381	10.2394	-2.09651	0.0510032	0.950224	-3.97755	Specc1l
-0.413919	13.0759	-0.985517	0.338891	0.950224	-4.68892	Prx
-0.417063	14.5307	-1.8303	0.0848449	0.950224	-4.17654	Mcpt4
-0.42646	8.90229	-1.09273	0.289467	0.950224	-4.63676	Myh1.Myh3.Myh4.Myh7.Myh8
-0.430552	17.7318	-1.04587	0.311007	0.950224	-4.66003	Mpz
-0.433079	10.5431	-1.18699	0.251545	0.950224	-4.58715	Abhd5
-0.434274	11.8723	-1.24826	0.229302	0.950224	-4.55333	Tubb3.Tubb6
-0.43455	16.1907	-2.23002	0.0393899	0.950224	-3.87592	Mybph
-0.434873	9.54434	-1.47121	0.159156	0.950224	-4.41933	Cnst
-0.436936	11.6993	-1.84056	0.0829775	0.950224	-4.16827	Serpina6
-0.438167	10.9031	-1.79906	0.0894437	0.950224	-4.19771	Urod
-0.438734	12.5934	-1.17572	0.25665	0.950224	-4.59327	Atp2a2
-0.445491	10.1104	-2.49644	0.0228923	0.950224	-3.6639	Armc8
-0.447061	12.0136	-1.3417	0.197797	0.950224	-4.49933	Ighm
-0.453637	10.7608	-1.51817	0.147074	0.950224	-4.38933	Ahcyl2
-0.45582	11.1104	-1.28574	0.215822	0.950224	-4.53189	Plin1
-0.456829	9.6075	-2.92159	0.00937493	0.950224	-3.32151	Ppp1r12c
-0.45721	10.5459	-1.75274	0.0973134	0.950224	-4.23054	Lipe
-0.463154	10.4731	-1.61304	0.124792	0.950224	-4.32668	Gimap4
-0.469492	16.7905	-3.63274	0.00200317	0.950224	-2.75972	Serpina1d
-0.47328	12.2075	-1.27199	0.221195	0.950224	-4.53995	Igh.3
-0.489056	9.90571	-1.54583	0.140208	0.950224	-4.37126	Aldh3a1.Aldh3a2
-0.494217	10.1356	-1.96585	0.0655435	0.950224	-4.07606	F12
-0.503441	12.2375	-1.4027	0.179433	0.950224	-4.46277	Tubb3
-0.504955	11.9967	-1.6925	0.109092	0.950224	-4.27388	Sncg
-0.506114	14.3149	-1.41508	0.176014	0.950224	-4.45532	Actn2.Actn4
-0.506568	17.8032	-2.51818	0.0220794	0.950224	-3.64997	Serpina1a.Serpina1b.Serpina1c.Serpina1d
-0.509566	10.776	-1.34833	0.195295	0.950224	-4.4952	Cryl1
-0.510155	14.5132	-1.50429	0.151686	0.950224	-4.39942	Tagln
-0.519158	11.2976	-1.08858	0.292145	0.950224	-4.63877	Prph
-0.526837	9.72133	-1.62651	0.121882	0.950224	-4.31761	Numa1
-0.534375	16.13	-1.13655	0.27244	0.950224	-4.61405	Mbp
-0.550678	9.83845	-2.69856	0.0150383	0.950224	-3.50147	Plvap
-0.55206	11.1195	-2.04892	0.0559846	0.950224	-4.01408	Pon1
-0.664844	12.2833	-1.56915	0.135976	0.950224	-4.35764	Nol9
-0.702729	15.9877	-1.12418	0.2775	0.950224	-4.6205	Myh6.Myh7
-0.721165	14.5295	-1.77108	0.0953968	0.950224	-4.22091	Igh.1a.Ighg
-0.763134	14.2372	-1.16887	0.259555	0.950224	-4.59696	Ehd1.Ehd2
0.457492	13.2292	0.941897	0.360232	0.950426	-4.70888	Rala.Ralb
-0.195243	12.3641	-0.939595	0.360452	0.950426	-4.71019	Rad21
0.167263	10.7244	0.928397	0.36595	0.951105	-4.71523	Eif2s2
0.164995	8.98944	0.935359	0.362452	0.951105	-4.71212	Ubxn4
0.136229	11.6273	0.929407	0.365441	0.951105	-4.71478	Enoph1
0.112778	13.9712	0.935101	0.362582	0.951105	-4.71224	Ppp3ca.Ppp3cb
0.078712	13.9469	0.929911	0.365188	0.951105	-4.71456	Txnl1
0.0721316	13.4978	0.936436	0.361913	0.951105	-4.71164	Cryz
0.0705522	14.4249	0.9307	0.36479	0.951105	-4.7142	Nqo2
0.0691912	15.8744	0.928505	0.365896	0.951105	-4.71518	Prdx6
0.0688284	13.185	0.928095	0.366102	0.951105	-4.71536	Hsp90b1
0.0637486	13.2144	0.934947	0.362658	0.951105	-4.71231	Ppp1r7
-0.058368	13.4307	-0.935614	0.362325	0.951105	-4.71201	Kars1
-0.0660922	14.0371	-0.931148	0.364565	0.951105	-4.71401	Tpp2
-0.0910889	15.5982	-0.933074	0.363598	0.951105	-4.71315	Hdhd2
-0.116995	11.2739	-0.933089	0.36359	0.951105	-4.71314	Tpd52
-0.156434	10.2643	-0.931576	0.36435	0.951105	-4.71381	Fbln2
-0.17148	15.7391	-0.936819	0.3618	0.951105	-4.71145	Smarca4
-0.271826	14.8427	-0.934941	0.3633	0.951105	-4.71211	Actbl2
0.256085	16.5058	0.922906	0.369274	0.952661	-4.71749	Cryab
0.228055	10.1157	0.923484	0.368432	0.952661	-4.71741	Ubl5
0.100967	12.996	0.922877	0.36874	0.952661	-4.71768	Bpnt2
0.0959766	13.0539	0.922804	0.368777	0.952661	-4.71771	Rras2
0.0841615	12.7394	0.924318	0.36801	0.952661	-4.71704	Itga7
0.0777355	12.2544	0.921994	0.369187	0.952661	-4.71807	Upf1
0.0504328	12.6781	0.922296	0.369034	0.952661	-4.71794	Ipo5
-0.0463798	14.996	-0.921257	0.369561	0.952661	-4.7184	Stip1
-0.0610316	14.9471	-0.92167	0.369352	0.952661	-4.71821	Dnpep
0.333286	10.318	0.887365	0.387233	0.953086	-4.73306	Golga3
0.295162	11.2431	0.902376	0.379501	0.953086	-4.72657	Fkbp2
0.222159	10.7046	0.905465	0.377633	0.953086	-4.72532	Cnot1
0.218202	9.61193	0.897283	0.381861	0.953086	-4.72887	Tbx15
0.216513	12.0301	0.907228	0.376925	0.953086	-4.72449	Mtatp8
0.208654	9.57047	0.885977	0.387756	0.953086	-4.73373	Echdc2
0.17511	11.0632	0.888004	0.386695	0.953086	-4.73286	Kcna7
0.153486	9.55388	0.905499	0.377616	0.953086	-4.72531	Erlin1
0.146755	10.2999	0.913815	0.37335	0.953086	-4.72167	Sec63
0.144058	10.2655	0.904416	0.378174	0.953086	-4.72578	Stoml2
0.135633	14.8158	0.88708	0.387178	0.953086	-4.73326	Coq8a
0.133388	11.1764	0.898492	0.381235	0.953086	-4.72835	Dhps
0.133319	11.1211	0.888265	0.386558	0.953086	-4.73275	Gga1
0.132584	13.6845	0.889454	0.385937	0.953086	-4.73224	Gsta3.Gsta4
0.124037	11.2557	0.910554	0.375019	0.953086	-4.7231	Timm8b
0.123943	11.8715	0.889819	0.385746	0.953086	-4.73208	Ube2h
0.116776	11.0692	0.908919	0.375858	0.953086	-4.72382	Nmnat3
0.104063	16.7272	0.904951	0.377898	0.953086	-4.72555	Atp5me
0.103012	15.5539	0.894592	0.383259	0.953086	-4.73003	Atp5pf
0.101868	12.7618	0.903303	0.378747	0.953086	-4.72626	Eif4b
0.099482	11.7475	0.896316	0.382363	0.953086	-4.72929	Ykt6
0.0950669	12.1096	0.910808	0.374889	0.953086	-4.72299	Apip
0.0917542	12.557	0.916087	0.372191	0.953086	-4.72067	Ap2m1
0.0909721	10.7739	0.904883	0.377933	0.953086	-4.72558	Smpdl3a
0.090715	11.351	0.893783	0.38368	0.953086	-4.73038	Set
0.0903751	13.4095	0.889493	0.385917	0.953086	-4.73222	Art3
0.0900083	14.765	0.897756	0.381616	0.953086	-4.72867	Fam162a
0.0896836	19.4213	0.914976	0.372758	0.953086	-4.72116	Atp5f1b
0.0801446	14.1255	0.892043	0.384586	0.953086	-4.73113	Rplp0
0.079627	11.4936	0.916956	0.371748	0.953086	-4.72029	Rabggta
0.0728775	13.1006	0.900749	0.380066	0.953086	-4.72737	Ptpa
0.0672425	17.935	0.887741	0.386833	0.953086	-4.73297	Aco2
0.066832	12.5631	0.915744	0.372366	0.953086	-4.72083	Pter
0.0657883	15.7812	0.909018	0.375807	0.953086	-4.72377	Eppk1.Plec
0.0608143	20.8314	0.912725	0.373908	0.953086	-4.72215	Myh4
-0.0455336	14.6508	-0.894095	0.383518	0.953086	-4.73025	Hnrnpa2b1
-0.0622046	17.3824	-0.901476	0.379691	0.953086	-4.72706	Ogdh
-0.0626666	17.4471	-0.885804	0.387847	0.953086	-4.7338	Ndufs3
-0.0754855	14.751	-0.900294	0.380302	0.953086	-4.72757	Ran
-0.0772618	11.5767	-0.89911	0.380914	0.953086	-4.72808	Pgm2l1
-0.0922453	10.904	-0.917579	0.37143	0.953086	-4.72002	Lmf2
-0.0986537	11.5684	-0.903827	0.378477	0.953086	-4.72603	Arl1
-0.0997984	10.2902	-0.902548	0.379137	0.953086	-4.72659	Dgkz
-0.101543	10.1885	-0.905773	0.377475	0.953086	-4.72519	Tdrkh
-0.10361	10.2532	-0.887278	0.387075	0.953086	-4.73317	Mtor
-0.104031	12.3073	-0.890155	0.385571	0.953086	-4.73194	Fitm2
-0.104733	19.8121	-0.890305	0.385493	0.953086	-4.73187	Atp2a1.Atp2a2
-0.127788	10.545	-0.894069	0.383531	0.953086	-4.73026	Mast4
-0.141115	9.82914	-0.890663	0.385306	0.953086	-4.73172	Ankfy1
-0.141174	10.6639	-0.918149	0.37114	0.953086	-4.71977	Ctsl
-0.159651	10.5541	-0.904011	0.378382	0.953086	-4.72595	Pla2g7
-0.19824	15.4687	-0.908117	0.376547	0.953086	-4.72407	Serpina3k
-0.215257	10.3571	-0.902498	0.379163	0.953086	-4.72661	Lpgat1
-0.218652	12.0791	-0.910664	0.375172	0.953086	-4.72298	mt.Co3
-0.247952	11.2963	-0.892696	0.384374	0.953086	-4.7308	Gda
-0.249245	10.023	-0.898748	0.381102	0.953086	-4.72824	Bccip
-0.323358	10.5018	-0.892591	0.384505	0.953086	-4.73082	Smim12
0.0958571	11.5068	0.885059	0.388238	0.953265	-4.73412	Lancl2
-0.082533	16.061	-0.884349	0.38861	0.953399	-4.73442	Eef1g
-0.0473348	13.096	-0.880593	0.390585	0.956677	-4.73602	Ecpas
-0.0496193	15.9886	-0.88094	0.390402	0.956677	-4.73587	Pcmt1
0.121624	15.2711	0.87986	0.390971	0.956841	-4.73633	Sh3bgr
-0.166076	10.7289	-0.879067	0.391388	0.957082	-4.73667	Ctsa
0.0904204	16.4431	0.878343	0.39177	0.957235	-4.73698	Cox5b
0.416215	14.8405	0.791048	0.44047	0.957513	-4.77201	Xxylt1
0.387195	19.1706	0.80059	0.435081	0.957513	-4.7683	Hbb.b1.Hbb.b2
0.369583	12.8289	0.852114	0.406597	0.957513	-4.74764	Gstm1.Gstm2.Gstm3.Gstm6.Gstm7
0.335579	10.5897	0.850332	0.406992	0.957513	-4.74859	Rangrf
0.307623	10.3284	0.826485	0.419949	0.957513	-4.75832	Ywhab.Ywhaq.Ywhaz
0.305122	10.05	0.824154	0.421167	0.957513	-4.75928	Dctn6
0.293278	10.8726	0.781266	0.445421	0.957513	-4.77603	Osbpl11
0.282513	14.2145	0.849183	0.408112	0.957513	-4.74887	Col1a1
0.275343	12.9574	0.840965	0.412514	0.957513	-4.75226	Krt42
0.263537	11.8855	0.833959	0.416092	0.957513	-4.75521	S100a13
0.262658	11.5143	0.857066	0.403363	0.957513	-4.7458	Clint1
0.23732	15.9221	0.861244	0.401371	0.957513	-4.74398	Idh1.Idh2
0.217446	9.69217	0.874567	0.393766	0.957513	-4.73857	Denr
0.200354	10.4846	0.870716	0.395808	0.957513	-4.7402	Dysf.Myof
0.199526	9.95778	0.839617	0.412554	0.957513	-4.75308	Qrsl1
0.190283	10.4116	0.795691	0.436973	0.957513	-4.77057	Abcf3
0.175148	11.1975	0.805273	0.43157	0.957513	-4.76682	Myl4
0.174048	16.8328	0.846706	0.408891	0.957513	-4.75011	Idh2
0.173889	8.81799	0.779972	0.445927	0.957513	-4.77662	Mrps6
0.154678	12.2968	0.836223	0.414409	0.957513	-4.75446	Hspa1l
0.153782	12.1332	0.834174	0.415531	0.957513	-4.75529	Rpl28
0.152521	11.1218	0.812955	0.42727	0.957513	-4.76379	Crip2
0.15245	9.71148	0.858502	0.402331	0.957513	-4.74531	Sf3b4
0.152232	10.6813	0.866893	0.397842	0.957513	-4.7418	Ppm1f
0.147244	12.9131	0.837043	0.413979	0.957513	-4.75412	Amd1.Amd2
0.144937	9.82873	0.78325	0.444051	0.957513	-4.77537	Mon2
0.140901	11.2802	0.808689	0.429654	0.957513	-4.76548	Mrps18b
0.134524	10.4983	0.804959	0.431746	0.957513	-4.76695	Coro1c
0.133319	16.1223	0.832897	0.416232	0.957513	-4.75581	Hspb6
0.126323	11.9933	0.826521	0.419741	0.957513	-4.75838	Kyat3
0.126018	12.3237	0.863718	0.399537	0.957513	-4.74313	Mtx2
0.125013	11.3669	0.799145	0.435021	0.957513	-4.76922	Uchl5
0.123914	11.2502	0.816314	0.425397	0.957513	-4.76246	Apex1
0.120481	13.2613	0.80737	0.430394	0.957513	-4.766	Ech1
0.118799	13.4838	0.791723	0.439223	0.957513	-4.77211	Gstm2.Gstm4.Gstm7
0.118456	10.7243	0.781695	0.44494	0.957513	-4.77596	Odr4
0.116129	15.9327	0.826029	0.420012	0.957513	-4.75858	Hadh
0.11454	13.0094	0.824641	0.420779	0.957513	-4.75914	Pmpca
0.114335	11.6073	0.81174	0.427947	0.957513	-4.76428	Tmpo.1
0.111892	14.1843	0.861389	0.400783	0.957513	-4.7441	Ndufb11
0.109516	14.5624	0.876561	0.392711	0.957513	-4.73773	Camk2g
0.107807	11.6283	0.874019	0.394056	0.957513	-4.73881	Herc4
0.107701	13.8684	0.865336	0.398673	0.957513	-4.74246	Atad1
0.103199	19.1775	0.818672	0.424086	0.957513	-4.76152	Rps27a.Uba52.Ubb.Ubc
0.102382	13.7619	0.83724	0.413853	0.957513	-4.75405	Jsrp1
0.101059	10.4654	0.809406	0.429253	0.957513	-4.7652	Ccny
0.0990507	10.976	0.783847	0.44371	0.957513	-4.77514	Ipo7
0.0986476	12.9427	0.84846	0.407746	0.957513	-4.74946	Dnajc11
0.0968266	12.7451	0.844666	0.409805	0.957513	-4.75102	Vwa8
0.0952105	12.384	0.827545	0.419176	0.957513	-4.75797	Acy1
0.0947361	12.9812	0.873312	0.394431	0.957513	-4.7391	Rps19
0.0944402	11.5604	0.829759	0.417956	0.957513	-4.75708	Gpcpd1
0.0885923	12.9614	0.858057	0.40257	0.957513	-4.74549	Ssr4
0.0870244	13.5211	0.854108	0.404695	0.957513	-4.74713	Rpl27a
0.0834445	10.9	0.838872	0.41296	0.957513	-4.75338	Tmed1
0.0814195	13.4803	0.860003	0.401526	0.957513	-4.74468	Tubb2a.Tubb2b.Tubb4b
0.0812046	11.9126	0.799031	0.435085	0.957513	-4.76927	CK054_MOUSE
0.0808346	14.3109	0.856771	0.403261	0.957513	-4.74602	Abhd11
0.0801467	17.0934	0.84106	0.411767	0.957513	-4.75249	Flnc
0.0797638	11.9725	0.82082	0.422894	0.957513	-4.76067	Bax
0.0793468	12.3226	0.81352	0.426954	0.957513	-4.76357	Mtm1
0.0777077	11.5431	0.77919	0.446376	0.957513	-4.77692	Map2k2
0.0765309	12.0511	0.871156	0.395575	0.957513	-4.74001	Dcaf6
0.074828	14.4879	0.854911	0.404262	0.957513	-4.7468	C1qbp
0.0720955	13.7036	0.82939	0.418159	0.957513	-4.75723	Psma1
0.0716782	11.9168	0.815722	0.425727	0.957513	-4.7627	Phykpl
0.0708063	10.9917	0.789458	0.44051	0.957513	-4.77298	Carm1
0.0702406	13.0641	0.813156	0.427157	0.957513	-4.76371	Dync1i2
0.0689103	17.0185	0.800552	0.434227	0.957513	-4.76867	Atp5po
0.0676146	12.5651	0.857762	0.402728	0.957513	-4.74561	Plaa
0.0665964	18.4695	0.789142	0.44069	0.957513	-4.7731	Mdh1
0.0664358	12.2136	0.80086	0.434053	0.957513	-4.76855	Ptpn11
0.0643779	13.9462	0.822759	0.42182	0.957513	-4.75989	Ivd
0.0641006	14.19	0.78734	0.441716	0.957513	-4.7738	Pdhx
0.0638014	13.2342	0.821583	0.422471	0.957513	-4.76036	Nampt
0.0632941	11.8809	0.830945	0.417304	0.957513	-4.7566	Pa2g4
0.062312	11.7196	0.788371	0.441129	0.957513	-4.7734	Hdlbp
0.057708	17.727	0.832608	0.41639	0.957513	-4.75593	Idh3a
0.0569205	17.1683	0.845901	0.409134	0.957513	-4.75051	Uqcrc1
0.0567212	12.3735	0.820479	0.423083	0.957513	-4.7608	Nploc4
0.0558814	13.3782	0.778976	0.446499	0.957513	-4.777	Sgcg
0.0558508	13.9557	0.789533	0.440468	0.957513	-4.77295	Rps18
0.0553108	12.5823	0.804288	0.432123	0.957513	-4.76721	Appl1
0.0541525	13.379	0.830949	0.417302	0.957513	-4.7566	Psmd1
0.0499007	18.9623	0.787451	0.441653	0.957513	-4.77376	Gpi
0.0486965	12.5488	0.795302	0.437193	0.957513	-4.77072	Ahsa1
-0.0441716	14.1732	-0.811332	0.428176	0.957513	-4.76444	Mypn
-0.0446733	15.1566	-0.78893	0.440811	0.957513	-4.77319	Jph2
-0.04596	15.1069	-0.835825	0.414627	0.957513	-4.75462	Vcp
-0.0467067	13.2071	-0.830146	0.417743	0.957513	-4.75692	Pank4
-0.0485573	14.3035	-0.812024	0.427789	0.957513	-4.76416	Farsb
-0.0560772	12.5371	-0.800939	0.434008	0.957513	-4.76852	Ddx5
-0.0562965	12.5909	-0.864793	0.398963	0.957513	-4.74268	Usp9x
-0.0566148	12.2386	-0.815383	0.425916	0.957513	-4.76283	Csnk2a1
-0.056681	17.5918	-0.831661	0.416911	0.957513	-4.75631	Smyd1
-0.0577563	14.7591	-0.801121	0.433906	0.957513	-4.76845	Blvra
-0.0579704	12.4991	-0.83602	0.41452	0.957513	-4.75454	Tra2b
-0.0602379	11.9992	-0.817024	0.425002	0.957513	-4.76218	Atp6v1b2
-0.061517	14.5553	-0.790952	0.439661	0.957513	-4.77241	Pitpna
-0.0628199	18.9189	-0.779468	0.446217	0.957513	-4.77682	Pfkm
-0.0628795	19.998	-0.7835	0.443908	0.957513	-4.77527	Mylpf
-0.0644808	11.5456	-0.841709	0.411413	0.957513	-4.75223	Fbxo40
-0.0676002	17.0722	-0.845429	0.40939	0.957513	-4.7507	Atp5mf
-0.0678598	13.227	-0.854154	0.40467	0.957513	-4.74711	Atp6v1a
-0.0685397	11.7115	-0.782179	0.444663	0.957513	-4.77578	Itih2
-0.0692545	13.6565	-0.855978	0.403688	0.957513	-4.74635	Cops2
-0.069343	18.586	-0.829118	0.418309	0.957513	-4.75734	Acta1
-0.0702473	15.5619	-0.798356	0.435466	0.957513	-4.76953	Myoz3
-0.0720402	15.6531	-0.853964	0.404772	0.957513	-4.74719	Phkg1
-0.0734672	10.972	-0.848774	0.407576	0.957513	-4.74933	Esyt2
-0.0738738	13.3387	-0.870149	0.396109	0.957513	-4.74044	Sacm1l
-0.0745321	12.5405	-0.855476	0.403958	0.957513	-4.74656	Apeh
-0.075613	12.2459	-0.810183	0.428818	0.957513	-4.76489	Eif3h
-0.076564	12.6776	-0.815634	0.425776	0.957513	-4.76273	Rab1b
-0.077688	14.5061	-0.832397	0.416506	0.957513	-4.75601	Rab3gap1
-0.0781824	10.7621	-0.812218	0.427681	0.957513	-4.76409	Atp6v1h
-0.0786422	16.3237	-0.805474	0.431457	0.957513	-4.76675	Cacnb1.Cacnb3
-0.0800337	13.376	-0.838709	0.41305	0.957513	-4.75345	Hnrnpf.Hnrnph1.Hnrnph2
-0.0805112	11.4043	-0.795656	0.436993	0.957513	-4.77058	Gna11
-0.0846793	14.3599	-0.779972	0.445928	0.957513	-4.77662	Rpl7a
-0.0864501	17.1819	-0.795617	0.437015	0.957513	-4.7706	Cox4i1
-0.0887382	13.9898	-0.807564	0.430285	0.957513	-4.76592	Glul
-0.0893723	12.04	-0.780122	0.445842	0.957513	-4.77657	F2
-0.0894996	13.7466	-0.87033	0.396013	0.957513	-4.74036	Rpl8
-0.0895467	11.7845	-0.795452	0.437108	0.957513	-4.77066	Retreg1
-0.093365	12.5752	-0.864564	0.399085	0.957513	-4.74278	Arfgap2
-0.0944651	12.4336	-0.780728	0.445494	0.957513	-4.77633	Mkrn2
-0.0948241	16.8425	-0.870644	0.395846	0.957513	-4.74023	Dbi
-0.098799	11.8937	-0.814376	0.426477	0.957513	-4.76323	Pea15
-0.101069	10.3049	-0.814697	0.426298	0.957513	-4.7631	Mycbp
-0.102455	13.2756	-0.79667	0.436419	0.957513	-4.77019	Alad
-0.102808	10.6695	-0.845517	0.409342	0.957513	-4.75067	Hcfc1
-0.10297	12.2297	-0.798711	0.435266	0.957513	-4.76939	Mrps34
-0.104757	16.1736	-0.829843	0.41791	0.957513	-4.75704	Mylk2
-0.10749	14.4157	-0.789196	0.440659	0.957513	-4.77308	Mob2
-0.107709	12.8566	-0.782837	0.444287	0.957513	-4.77553	Sorbs2
-0.108578	15.1562	-0.808964	0.4295	0.957513	-4.76537	Fitm1
-0.110315	11.6595	-0.870568	0.395887	0.957513	-4.74026	Lcp1.Pls3
-0.112561	12.9485	-0.799808	0.434646	0.957513	-4.76896	Dhx9
-0.112711	14.2138	-0.790041	0.440179	0.957513	-4.77276	Sec11a
-0.115664	11.598	-0.799113	0.435039	0.957513	-4.76924	Dcps
-0.116193	11.9113	-0.859023	0.402052	0.957513	-4.74509	Cap1
-0.12023	10.58	-0.789828	0.4403	0.957513	-4.77284	Fyco1
-0.126532	10.6563	-0.872635	0.39479	0.957513	-4.73939	Chid1
-0.12941	14.0904	-0.808545	0.429735	0.957513	-4.76554	Eno2.Eno3
-0.129616	10.8316	-0.820112	0.423287	0.957513	-4.76095	Babam1
-0.134698	13.3348	-0.782914	0.444274	0.957513	-4.77549	Flna
-0.139776	8.96165	-0.807853	0.430123	0.957513	-4.76581	Scamp2
-0.139948	13.3373	-0.780433	0.445707	0.957513	-4.77643	Nap1l1.Nap1l4
-0.142494	12.0924	-0.787285	0.441748	0.957513	-4.77382	Uros
-0.143723	10.4837	-0.842689	0.41088	0.957513	-4.75183	Gnaq
-0.143932	11.4032	-0.782248	0.444624	0.957513	-4.77575	Nup133
-0.145328	12.9073	-0.809047	0.429486	0.957513	-4.76533	Myh11
-0.147514	12.2386	-0.852635	0.405489	0.957513	-4.74774	Rpl18
-0.149381	9.77117	-0.860326	0.401353	0.957513	-4.74455	Heatr3
-0.150016	10.9859	-0.832032	0.416706	0.957513	-4.75616	Cyfip1
-0.158621	12.9825	-0.78975	0.440502	0.957513	-4.7728	Tubb2a.Tubb2b.Tubb3.Tubb5
-0.159046	10.3906	-0.820393	0.423131	0.957513	-4.76084	Ccdc25
-0.160126	11.6301	-0.840101	0.41229	0.957513	-4.75288	Dcun1d1
-0.161176	11.4473	-0.826095	0.419976	0.957513	-4.75855	Lclat1
-0.164968	10.3586	-0.825082	0.420535	0.957513	-4.75896	Thap4
-0.165136	10.2548	-0.843717	0.41032	0.957513	-4.7514	Eif2b2
-0.167358	10.5725	-0.83672	0.414137	0.957513	-4.75426	Rufy3
-0.17759	13.8301	-0.78374	0.444006	0.957513	-4.77508	Gnb1
-0.198581	9.49945	-0.868589	0.396939	0.957513	-4.74109	Nudcd1
-0.22302	10.8999	-0.869808	0.396291	0.957513	-4.74058	Niban1
-0.26771	11.8569	-0.814323	0.426955	0.957513	-4.76307	Mydgf
-0.268843	8.84673	-0.800358	0.434336	0.957513	-4.76875	Igfals
-0.279795	13.6423	-0.858091	0.403271	0.957513	-4.74521	Nefm
-0.299761	10.0664	-0.805906	0.431331	0.957513	-4.76653	Clptm1l
-0.383956	13.5326	-0.822358	0.422944	0.957513	-4.75969	Serpina1b.Serpina1d.Serpina1e
0.108632	10.7378	0.777857	0.447141	0.95752	-4.77743	Caprin1
0.0914194	12.8283	0.778148	0.446974	0.95752	-4.77732	Arpc5l
-0.106749	11.7225	-0.777265	0.447481	0.957564	-4.77765	Esyt1
0.174764	12.4638	0.773601	0.449771	0.957989	-4.77897	Hspb8
0.117368	14.5487	0.774016	0.44935	0.957989	-4.77889	Txndc17
0.0585411	13.1299	0.77293	0.449976	0.957989	-4.7793	Rsu1
-0.0569141	17.886	-0.772479	0.450236	0.957989	-4.77947	Eef1a2
-0.07435	13.4883	-0.773888	0.449424	0.957989	-4.77894	Map3k20
-0.0818742	12.8043	-0.773383	0.449715	0.957989	-4.77913	Sqor
-0.0866032	13.9319	-0.776172	0.448109	0.957989	-4.77807	Pafah1b1
-0.0908812	10.0393	-0.775115	0.448717	0.957989	-4.77847	Arl2
0.350797	10.7459	0.704404	0.491032	0.958445	-4.80398	Map1lc3a.Map1lc3b
0.324623	11.745	0.687506	0.501509	0.958445	-4.80973	Tspan8
0.299266	12.4841	0.683189	0.504162	0.958445	-4.81119	Nid1.Nid2
0.253829	13.5871	0.740573	0.469523	0.958445	-4.79103	Krt1
0.22159	14.8793	0.751184	0.463121	0.958445	-4.78721	Fndc3b
0.221092	9.76988	0.700964	0.492629	0.958445	-4.8054	Ppp2r5b
0.212558	10.6489	0.767347	0.453202	0.958445	-4.78141	Cbfb
0.202816	8.42441	0.673366	0.509594	0.958445	-4.81479	Gng12
0.193309	11.3882	0.748995	0.463965	0.958445	-4.78821	Mesd
0.188746	12.381	0.676521	0.507986	0.958445	-4.81357	Ankrd2
0.185135	19.0294	0.757906	0.459086	0.958445	-4.78477	Myh8
0.16697	9.93406	0.68744	0.500901	0.958445	-4.81004	Ca4
0.156092	10.417	0.699552	0.493489	0.958445	-4.80589	Rabggtb
0.155163	17.0811	0.678503	0.506611	0.958445	-4.81298	Fhl1
0.154389	10.883	0.727847	0.476425	0.958445	-4.79592	Tmem30a
0.151237	16.7285	0.676568	0.507807	0.958445	-4.81363	H2ac21
0.150765	10.6651	0.700896	0.49267	0.958445	-4.80542	Eefsec
0.144985	10.1036	0.715734	0.483686	0.958445	-4.80023	Fam98a
0.143511	10.2636	0.769435	0.451993	0.958445	-4.78062	Mrpl51
0.142965	12.8901	0.724248	0.478677	0.958445	-4.79716	Rraga
0.138436	11.776	0.72375	0.478873	0.958445	-4.79739	Fam210a
0.127373	10.9654	0.704124	0.490708	0.958445	-4.8043	Slc25a35
0.126719	12.2552	0.71142	0.486288	0.958445	-4.80175	Fabp5
0.122598	11.2506	0.750015	0.463305	0.958445	-4.78786	Mrps11
0.122498	12.0262	0.771497	0.450802	0.958445	-4.77984	Postn
0.114484	12.6818	0.712755	0.485482	0.958445	-4.80128	Parva.Parvb
0.114351	11.8105	0.680013	0.505477	0.958445	-4.81256	Timm8a1
0.112807	10.3464	0.711649	0.48615	0.958445	-4.80167	Pds5b
0.109392	10.6266	0.744673	0.466446	0.958445	-4.78982	Dhx15
0.109257	12.5716	0.748641	0.464112	0.958445	-4.78837	Ppp6c
0.108422	12.4221	0.695337	0.496061	0.958445	-4.80734	Ehd1.Ehd3
0.108182	10.0596	0.681459	0.504585	0.958445	-4.81207	Fxr2
0.107325	10.8798	0.715011	0.484122	0.958445	-4.80049	Nrdc
0.106238	11.8318	0.765355	0.454355	0.958445	-4.78216	Nenf
0.102217	12.6144	0.696236	0.495512	0.958445	-4.80703	Taco1
0.100854	18.8255	0.688123	0.500481	0.958445	-4.80981	Myl1.Myl3
0.0997622	11.1212	0.761985	0.456312	0.958445	-4.78342	Cobl
0.0982599	11.2343	0.752304	0.461963	0.958445	-4.78702	Crot
0.0971993	9.97027	0.734099	0.472702	0.958445	-4.79367	Prkca
0.0969908	11.0004	0.721428	0.480265	0.958445	-4.79821	Mff
0.0958885	11.1799	0.728779	0.475869	0.958445	-4.79559	Ptpn1
0.0955789	10.7156	0.715972	0.483543	0.958445	-4.80015	Ipo4
0.095551	11.8748	0.740597	0.468852	0.958445	-4.79131	Eci2
0.0940998	10.3717	0.708087	0.488304	0.958445	-4.80292	Lpl
0.0932598	11.5101	0.706581	0.489217	0.958445	-4.80345	Ank2
0.0929108	11.296	0.704787	0.490305	0.958445	-4.80407	Ndufaf2
0.0928032	11.7475	0.7516	0.462375	0.958445	-4.78728	Rpa1
0.0921335	11.1487	0.700367	0.492992	0.958445	-4.80561	Micos13
0.0913444	10.6299	0.740012	0.469198	0.958445	-4.79153	Plekhf1
0.0912252	10.5501	0.724726	0.47829	0.958445	-4.79704	Trim28
0.087087	12.9953	0.74398	0.466855	0.958445	-4.79008	Timm44
0.0831571	11.7599	0.67384	0.509299	0.958445	-4.81463	Stt3a
0.08286	11.0161	0.750717	0.462893	0.958445	-4.7876	Ablim1
0.0813207	10.1028	0.746703	0.465251	0.958445	-4.78908	Limd1
0.0802742	11.274	0.725429	0.477869	0.958445	-4.79679	Septin8
0.0797537	12.3073	0.727934	0.476373	0.958445	-4.79589	Pdcd5
0.0769519	13.8691	0.706704	0.489143	0.958445	-4.8034	Lamb2
0.0768783	15.8056	0.68528	0.502229	0.958445	-4.81078	Cisd1
0.0761782	12.0986	0.694673	0.496467	0.958445	-4.80757	Lypla2
0.0755537	13.254	0.696612	0.495282	0.958445	-4.8069	Cbr4
0.0748472	10.1839	0.714039	0.484708	0.958445	-4.80083	Eea1
0.074648	11.8113	0.683849	0.503111	0.958445	-4.81126	Aarsd1
0.0739331	12.0629	0.693315	0.497298	0.958445	-4.80804	Thnsl2
0.0732519	11.3143	0.688901	0.500004	0.958445	-4.80955	Hnrnpdl
0.0731379	19.0487	0.706775	0.489099	0.958445	-4.80338	Eno1.Eno2.Eno3
0.0727592	15.3534	0.71164	0.486156	0.958445	-4.80167	Uqcrb
0.0697141	13.0149	0.701359	0.492388	0.958445	-4.80526	Timm10
0.0683897	14.1941	0.68265	0.50385	0.958445	-4.81167	Ddt
0.0679694	11.3061	0.687309	0.500982	0.958445	-4.81009	Naalad2
0.067502	11.54	0.727632	0.476553	0.958445	-4.796	Snap23
0.0673088	12.4846	0.700685	0.492799	0.958445	-4.8055	Ppp3r1
0.0672724	16.457	0.740741	0.468767	0.958445	-4.79126	Acadvl
0.0669734	11.7028	0.712271	0.485775	0.958445	-4.80145	Sgta
0.066819	13.5492	0.736776	0.471114	0.958445	-4.7927	Krt36
0.0649342	12.5196	0.72534	0.477923	0.958445	-4.79682	Dtna
0.0640127	12.9224	0.75259	0.461795	0.958445	-4.78691	Mapkapk2
0.0638477	12.7462	0.753809	0.461082	0.958445	-4.78646	Prune1
0.0637023	13.4757	0.734789	0.472293	0.958445	-4.79342	Mpi
0.0631666	12.0872	0.681716	0.504426	0.958445	-4.81199	Srprb
0.0631069	16.8459	0.760564	0.457139	0.958445	-4.78395	Etfa
0.0630046	13.0238	0.768726	0.452404	0.958445	-4.78089	Psmd14
0.0629914	14.0924	0.697524	0.494725	0.958445	-4.80659	Lamc1
0.0623945	14.3956	0.755397	0.460153	0.958445	-4.78587	Capns1
0.0613159	18.5025	0.744942	0.466288	0.958445	-4.78973	Vdac1
0.0610797	12.935	0.701025	0.492592	0.958445	-4.80538	Cyb5r1
0.0599777	12.9925	0.714412	0.484483	0.958445	-4.8007	Klhl31
0.0594991	16.2257	0.688345	0.500345	0.958445	-4.80974	Cpt2
0.0591874	19.2683	0.702314	0.491808	0.958445	-4.80493	Atp2a1
0.0589562	20.1866	0.701696	0.492184	0.958445	-4.80515	Pygb.Pygl.Pygm
0.0581945	12.737	0.673736	0.509364	0.958445	-4.81467	Napa
0.057708	14.3456	0.689116	0.499872	0.958445	-4.80947	Phb
0.0574125	14.3897	0.680836	0.504969	0.958445	-4.81228	Tst
0.0504707	12.6226	0.728817	0.475846	0.958445	-4.79557	Tars3
0.0498607	13.7841	0.767861	0.452904	0.958445	-4.78121	Usp5
0.0491353	16.2009	0.67339	0.509579	0.958445	-4.81478	Ndrg2
0.0487518	12.1858	0.75356	0.461227	0.958445	-4.78655	Usp4
0.0467554	12.6287	0.762231	0.45617	0.958445	-4.78333	Kpnb1
0.0439297	13.3884	0.748449	0.464225	0.958445	-4.78844	Nit2
0.0436967	13.6073	0.684046	0.502989	0.958445	-4.8112	Psma7
0.0436661	16.4942	0.702151	0.491907	0.958445	-4.80499	Sdha
0.0406626	13.476	0.721351	0.480311	0.958445	-4.79824	Gsr
0.0389853	13.1308	0.673553	0.509478	0.958445	-4.81473	Prep
0.0330739	14.3465	0.68948	0.499648	0.958445	-4.80935	Rdx
-0.0359285	13.8694	-0.726647	0.477141	0.958445	-4.79635	Psmd2
-0.0409657	13.797	-0.724619	0.478354	0.958445	-4.79708	Dysf
-0.0445333	18.8398	-0.738974	0.469812	0.958445	-4.7919	Myom1
-0.0454367	14.0235	-0.679239	0.505956	0.958445	-4.81282	Psmd11
-0.0455377	15.0934	-0.728445	0.476068	0.958445	-4.79571	Capn1
-0.0455481	12.7743	-0.677519	0.50702	0.958445	-4.8134	Nucb1
-0.0471536	14.5759	-0.715219	0.483997	0.958445	-4.80041	Eprs1
-0.0486516	12.9678	-0.690558	0.498987	0.958445	-4.80898	Preb
-0.0499266	12.1653	-0.688203	0.500432	0.958445	-4.80978	Etf1
-0.0526087	19.1282	-0.681166	0.504765	0.958445	-4.81217	Ttn
-0.0530606	20.6909	-0.731305	0.474364	0.958445	-4.79468	Pvalb
-0.0545198	12.6276	-0.702455	0.491722	0.958445	-4.80488	Arpc2
-0.0553321	15.1003	-0.709013	0.487744	0.958445	-4.8026	Phb2
-0.0561162	13.0336	-0.73997	0.469223	0.958445	-4.79154	Cct2
-0.0575827	12.0734	-0.718344	0.482116	0.958445	-4.79931	Ddx19a
-0.0583604	12.7997	-0.729189	0.475624	0.958445	-4.79544	Kyat1
-0.0589721	16.1312	-0.756521	0.459497	0.958445	-4.78545	Ndufa8
-0.059875	14.2056	-0.701553	0.492271	0.958445	-4.8052	Glod4
-0.0604466	14.7815	-0.675869	0.508041	0.958445	-4.81395	Prxl2b
-0.0610147	11.9024	-0.725043	0.4781	0.958445	-4.79693	Ate1
-0.0632988	14.803	-0.695539	0.495938	0.958445	-4.80727	Hmgb1
-0.0633081	11.1698	-0.698345	0.494224	0.958445	-4.80631	Atp6v1e1
-0.0641017	11.6063	-0.751883	0.462209	0.958445	-4.78717	Erp29
-0.0644581	12.218	-0.688405	0.500308	0.958445	-4.80972	Cpox
-0.0646057	11.707	-0.709279	0.487583	0.958445	-4.8025	Alyref
-0.0653384	13.5794	-0.764193	0.45503	0.958445	-4.78259	Mccc1
-0.066711	12.4746	-0.735829	0.471675	0.958445	-4.79304	Metap1
-0.0680046	12.0699	-0.704226	0.490646	0.958445	-4.80427	Ccdc47
-0.0690238	13.1933	-0.767161	0.453309	0.958445	-4.78148	Sirt2
-0.0690809	11.1791	-0.673572	0.509466	0.958445	-4.81472	Aip
-0.0693006	15.0624	-0.733338	0.473154	0.958445	-4.79395	Padi2
-0.0710833	11.7602	-0.687526	0.500848	0.958445	-4.81002	Impdh2
-0.0740939	10.2654	-0.677381	0.507105	0.958445	-4.81345	Zer1
-0.0751287	12.0849	-0.697925	0.494481	0.958445	-4.80645	Cav2
-0.076341	11.655	-0.750313	0.46313	0.958445	-4.78775	Otud4
-0.0788273	12.2794	-0.700854	0.492696	0.958445	-4.80544	St13
-0.0803556	10.8638	-0.70713	0.488884	0.958445	-4.80325	Nmral1
-0.081188	13.5817	-0.746653	0.46528	0.958445	-4.7891	Cyb5r3
-0.0841269	11.7257	-0.737963	0.47041	0.958445	-4.79227	Ank2.Ank3
-0.0851475	12.0576	-0.68688	0.501245	0.958445	-4.81024	Cdnf
-0.0854724	11.6606	-0.742281	0.467857	0.958445	-4.7907	Ppil1
-0.0866309	10.9069	-0.720427	0.480866	0.958445	-4.79857	Hnrnpul2
-0.0885125	11.681	-0.762555	0.455981	0.958445	-4.78321	Myorg
-0.0885678	12.863	-0.678663	0.506312	0.958445	-4.81301	Myl12b.Myl9
-0.0888893	17.5006	-0.679512	0.505787	0.958445	-4.81273	Suclg1
-0.0893654	11.8062	-0.754897	0.460445	0.958445	-4.78606	Gpam
-0.0902107	11.038	-0.765695	0.454158	0.958445	-4.78203	Ubr1
-0.0915405	13.8894	-0.700141	0.49313	0.958445	-4.80568	Nqo1
-0.0935502	11.4599	-0.679325	0.505903	0.958445	-4.81279	Cirbp
-0.0936583	10.8318	-0.693181	0.49738	0.958445	-4.80808	Pnpla7
-0.0958853	11.413	-0.724516	0.478415	0.958445	-4.79711	Flad1
-0.0975899	12.2093	-0.718052	0.482292	0.958445	-4.79941	Vtn
-0.099728	11.1	-0.724641	0.478341	0.958445	-4.79707	Pnpt1
-0.099872	10.5596	-0.746507	0.465366	0.958445	-4.78915	Sae1
-0.101793	11.1949	-0.677053	0.507308	0.958445	-4.81356	Sephs2
-0.107086	11.2809	-0.70049	0.492918	0.958445	-4.80556	Pex11b
-0.11361	12.2611	-0.692646	0.497707	0.958445	-4.80827	Plxdc2
-0.114084	11.6709	-0.678811	0.506221	0.958445	-4.81296	Mrpl17
-0.114803	10.6367	-0.705449	0.489903	0.958445	-4.80384	Lrrc39
-0.115192	10.3466	-0.731089	0.474493	0.958445	-4.79476	Eps15l1
-0.121191	10.2629	-0.706265	0.489408	0.958445	-4.80356	Serac1
-0.122489	13.0397	-0.674022	0.509223	0.958445	-4.81455	Fgb
-0.127538	10.2029	-0.680197	0.505364	0.958445	-4.8125	Lmod1
-0.135254	10.5456	-0.74941	0.46366	0.958445	-4.78808	Atp6v1f
-0.1356	12.9259	-0.691041	0.498787	0.958445	-4.80877	Myl6.Myl6b
-0.136054	10.035	-0.731106	0.474482	0.958445	-4.79475	Zyx
-0.13993	16.9053	-0.728948	0.47587	0.958445	-4.79548	Fabp4
-0.143961	11.591	-0.765239	0.454423	0.958445	-4.7822	Clic1
-0.146756	9.71038	-0.727085	0.47688	0.958445	-4.79619	Rab9a
-0.148474	11.2368	-0.760938	0.456922	0.958445	-4.78381	Bola3
-0.155485	9.59912	-0.679804	0.505607	0.958445	-4.81263	Dab2
-0.156933	10.2249	-0.748573	0.464152	0.958445	-4.78839	Nadk2
-0.160074	9.91888	-0.73402	0.47275	0.958445	-4.7937	Hnrnpf
-0.168315	13.2356	-0.763337	0.455755	0.958445	-4.78281	Dpt
-0.178479	9.76491	-0.727187	0.476819	0.958445	-4.79616	St3gal6
-0.20533	10.1653	-0.711403	0.486299	0.958445	-4.80176	Bak1
-0.214976	10.206	-0.700098	0.493156	0.958445	-4.8057	Mstn
-0.218327	10.9561	-0.688278	0.500532	0.958445	-4.80969	Mtch1
-0.248496	14.1822	-0.766653	0.45423	0.958445	-4.7814	Ca2
-0.269993	13.4176	-0.772127	0.451127	0.958445	-4.77931	Nefl
-0.295215	13.3253	-0.742225	0.468599	0.958445	-4.79041	Nefh
-0.611897	13.3564	-0.731644	0.474952	0.958445	-4.79421	Tnnt1
0.0843616	17.1197	0.669817	0.5118	0.958967	-4.81597	Actn1.Actn2.Actn3
0.0800934	12.1726	0.671492	0.510758	0.958967	-4.81541	Pdk1
0.0758519	10.7947	0.666252	0.51402	0.958967	-4.81715	Lpin1
0.074784	14.7255	0.665047	0.514772	0.958967	-4.81755	Oxnad1
0.0743861	12.4702	0.664319	0.515227	0.958967	-4.81779	Tatdn1
0.0696967	16.8323	0.664717	0.514978	0.958967	-4.81766	Des.Prph.Vim
0.0623428	12.4148	0.666692	0.513746	0.958967	-4.81701	Hsd17b4
-0.0445164	12.6062	-0.672316	0.510246	0.958967	-4.81514	Cops6
-0.060745	14.2019	-0.665916	0.51423	0.958967	-4.81726	Rab2a
-0.0626856	13.31	-0.666442	0.513902	0.958967	-4.81709	Rps6ka1.Rps6ka3
-0.0642488	13.0042	-0.664924	0.514849	0.958967	-4.81759	Get3
-0.0719872	13.9877	-0.664187	0.515309	0.958967	-4.81784	Rps23
-0.0757589	15.8233	-0.670728	0.511233	0.958967	-4.81567	Ldha.Ldhb
-0.0893805	13.4721	-0.665583	0.514438	0.958967	-4.81737	Impa1
-0.100523	10.3439	-0.665004	0.514799	0.958967	-4.81757	Mia3
-0.113166	9.55254	-0.66783	0.513036	0.958967	-4.81663	Nhp2
-0.122206	14.0704	-0.664796	0.515008	0.958967	-4.8176	Actn1
0.305815	11.5642	0.640396	0.530846	0.958971	-4.82529	Rps21
0.203714	11.4098	0.637356	0.532408	0.958971	-4.82643	Mrps2
0.16428	9.4258	0.65517	0.520959	0.958971	-4.82079	Mrpl20
0.136807	11.2746	0.641085	0.529853	0.958971	-4.82533	Pdcl3
0.133725	10.9606	0.648752	0.525001	0.958971	-4.82287	Git2
0.10609	10.8421	0.654354	0.521472	0.958971	-4.82106	Prrc1
0.1059	13.3507	0.638539	0.53147	0.958971	-4.82614	Hint2
0.105805	13.247	0.639791	0.530675	0.958971	-4.82574	Msrb3
0.0979492	11.6077	0.654047	0.521665	0.958971	-4.82116	Col18a1
0.0905859	11.957	0.639244	0.531022	0.958971	-4.82592	Srsf7
0.0863792	14.3634	0.64123	0.529761	0.958971	-4.82528	Asrgl1
0.0843106	14.3824	0.641918	0.529325	0.958971	-4.82506	Sypl2
0.0771603	11.2428	0.653876	0.521772	0.958971	-4.82121	Gsk3b
0.0764053	11.597	0.647088	0.526052	0.958971	-4.82341	Dmac2l
0.0747908	12.1239	0.660071	0.517884	0.958971	-4.81919	Pdia6
0.0734581	10.6008	0.635619	0.533327	0.958971	-4.82707	Snf8
0.0724701	11.6218	0.657791	0.519313	0.958971	-4.81994	Gnpda1
0.0666648	11.7655	0.654695	0.521258	0.958971	-4.82094	Dnm1.Dnm2.Dnm3
0.053318	14.6678	0.635917	0.533137	0.958971	-4.82697	Acad10
0.0531925	14.0879	0.652581	0.522588	0.958971	-4.82163	Pacsin3
0.046053	12.5215	0.643128	0.528558	0.958971	-4.82468	Eif3l
0.0445635	12.4131	0.636927	0.532495	0.958971	-4.82665	Ddx39b
-0.0450927	15.6135	-0.639225	0.531034	0.958971	-4.82592	Rps9
-0.0459394	13.5922	-0.63601	0.533078	0.958971	-4.82694	Fsd2
-0.0551431	12.699	-0.659037	0.518532	0.958971	-4.81953	Tmed9
-0.0601248	12.452	-0.642687	0.528838	0.958971	-4.82482	Acot9
-0.0606366	12.4139	-0.661329	0.517096	0.958971	-4.81878	Dnase1l1
-0.063603	11.2201	-0.638623	0.531417	0.958971	-4.82611	Prmt5
-0.0655775	10.9856	-0.648596	0.5251	0.958971	-4.82292	Alkbh3
-0.0665067	11.1718	-0.647209	0.525976	0.958971	-4.82337	Tmem33
-0.0666949	15.0911	-0.649858	0.524303	0.958971	-4.82251	Rps7
-0.0671782	11.3027	-0.638376	0.531574	0.958971	-4.82619	Khsrp
-0.0673973	12.5268	-0.638078	0.531763	0.958971	-4.82629	Nfs1
-0.0677025	13.8235	-0.636825	0.53256	0.958971	-4.82669	Rbm3
-0.0688425	12.2033	-0.644648	0.527595	0.958971	-4.82419	Kcnj11
-0.0702673	15.4375	-0.657661	0.519395	0.958971	-4.81998	Trdn
-0.0743456	11.9201	-0.660396	0.51768	0.958971	-4.81908	Actr1a
-0.0780904	15.5128	-0.641837	0.529376	0.958971	-4.82509	Phpt1
-0.0808765	12.2532	-0.660333	0.51772	0.958971	-4.8191	Tsn
-0.0815266	12.2115	-0.66128	0.517127	0.958971	-4.81879	Rras
-0.091898	16.3968	-0.6518	0.523079	0.958971	-4.82188	Prps1
-0.0933346	11.2371	-0.655856	0.520528	0.958971	-4.82057	Dennd4b
-0.0936849	11.999	-0.652275	0.52278	0.958971	-4.82173	Sult1a1
-0.0959938	10.4385	-0.635279	0.533544	0.958971	-4.82718	Ube2f
-0.0992666	11.7512	-0.654487	0.521388	0.958971	-4.82101	Fbl
-0.0994662	10.971	-0.658975	0.51857	0.958971	-4.81955	Ttc19
-0.105325	11.3682	-0.651475	0.523284	0.958971	-4.82199	Smim20
-0.117562	10.8598	-0.644733	0.527542	0.958971	-4.82416	Dctn4
-0.123706	10.0466	-0.644633	0.527605	0.958971	-4.8242	Mrpl9
-0.130053	13.4244	-0.66145	0.51716	0.958971	-4.81867	Ddx39a.Ddx39b
-0.167488	12.3458	-0.649759	0.524556	0.958971	-4.82246	Tubb2a.Tubb2b
-0.178346	10.1026	-0.652613	0.522567	0.958971	-4.82162	Egfr
-0.187881	12.7901	-0.654868	0.521523	0.958971	-4.82072	Mylk
-0.266558	11.8065	-0.641478	0.530114	0.958971	-4.82497	Ca1
-0.280991	13.0867	-0.651652	0.523783	0.958971	-4.82165	Serpina1a.Serpina1c.Serpina1d
-0.293432	10.5632	-0.636465	0.533127	0.958971	-4.82664	Mrpl27
-0.483023	14.5123	-0.654046	0.52236	0.958971	-4.82083	Myh7
0.0618465	11.5678	0.633974	0.534376	0.959891	-4.82759	Ganab
-0.0412848	13.5236	-0.633017	0.534985	0.959966	-4.82789	Cul2
-0.0686732	11.6522	-0.632401	0.535378	0.959966	-4.82808	Dnm2.Dnm3
-0.217376	10.79	-0.633125	0.535061	0.959966	-4.82779	Copz1
0.0838084	10.9376	0.629725	0.537087	0.960958	-4.82893	Ubap2l
0.044751	16.8765	0.629528	0.537213	0.960958	-4.82899	Sdhb
-0.0733465	11.4097	-0.630683	0.536475	0.960958	-4.82862	Camk1
-0.0873241	12.406	-0.630466	0.536614	0.960958	-4.82869	Obsl1
0.0954546	13.2959	0.626992	0.538836	0.961566	-4.82978	Camk2d
0.0948054	10.1091	0.627884	0.538265	0.961566	-4.8295	Emc10
0.0891227	12.8708	0.627829	0.5383	0.961566	-4.82952	Mrpl13
-0.0900665	11.0845	-0.62723	0.538683	0.961566	-4.82971	Ubl4a
0.0581906	11.5624	0.625733	0.539642	0.961689	-4.83017	Acp6
0.0416851	12.2861	0.625569	0.539748	0.961689	-4.83023	Dnm2
-0.0732939	13.5539	-0.625382	0.539867	0.961689	-4.83028	Mtnd5
0.0776898	11.1803	0.624081	0.540702	0.962603	-4.83069	Tpmt
0.0858218	10.927	0.622845	0.541495	0.963442	-4.83107	Snrpd1
0.0602981	17.6761	0.620284	0.54314	0.964276	-4.83187	Apobec2
-0.0381466	15.6787	-0.620011	0.543316	0.964276	-4.83195	Trim72
-0.0979395	12.4693	-0.62016	0.54322	0.964276	-4.83191	Usp15.Usp4
-0.111579	10.1763	-0.621468	0.542379	0.964276	-4.8315	Styxl2
-0.118424	11.5203	-0.619615	0.543571	0.964276	-4.83207	Anp32a
0.418876	12.0048	0.603354	0.55472	0.964326	-4.83675	Camk2a.Camk2b.Camk2d
0.303071	16.7195	0.600536	0.55655	0.964326	-4.83759	Myl3
0.273166	12.4745	0.606942	0.552319	0.964326	-4.83569	Gys1.Gys2
0.158745	10.1635	0.611201	0.548998	0.964326	-4.83466	Pcm1
0.153852	11.6653	0.607129	0.55172	0.964326	-4.83586	Ghitm
0.151923	9.19	0.614704	0.546736	0.964326	-4.83359	Tm9sf2
0.14124	8.85326	0.613994	0.547194	0.964326	-4.8338	Septin4
0.130334	10.3887	0.608991	0.550429	0.964326	-4.83533	Pdxp
0.122616	11.0053	0.598272	0.557396	0.964326	-4.83857	Mrpl24
0.114301	12.0688	0.601658	0.55519	0.964326	-4.83755	Armc1
0.113482	11.0342	0.595177	0.559416	0.964326	-4.83949	Ubqln4
0.110599	10.7765	0.611036	0.549106	0.964326	-4.83471	Ckap4
0.109731	10.012	0.592801	0.560969	0.964326	-4.8402	Tial1
0.104635	10.2416	0.600239	0.556114	0.964326	-4.83798	Arfgap1
0.102451	10.5934	0.615189	0.546423	0.964326	-4.83344	Hax1
0.101652	10.1414	0.598819	0.557039	0.964326	-4.8384	Alg3
0.0951696	15.6388	0.595302	0.559334	0.964326	-4.83945	Ndufc2
0.0936587	16.8457	0.603513	0.553984	0.964326	-4.83699	Ndufa2
0.0887925	12.6185	0.615903	0.545962	0.964326	-4.83322	Eif3j1.Eif3j2
0.0873257	11.3858	0.596692	0.558427	0.964326	-4.83904	Ado
0.0856471	12.0917	0.595779	0.559023	0.964326	-4.83931	Tubb5
0.0799997	12.6263	0.611043	0.549101	0.964326	-4.83471	Kpna3
0.0796606	11.5767	0.611879	0.54856	0.964326	-4.83445	Enpp4
0.0762759	15.5448	0.61369	0.54739	0.964326	-4.8339	Mtnd1
0.0762099	10.9209	0.602086	0.554912	0.964326	-4.83742	FAM120A
0.0760815	11.2045	0.607609	0.551325	0.964326	-4.83575	Abcd3
0.0644533	14.206	0.610234	0.549624	0.964326	-4.83495	Pdk2
0.0613157	12.947	0.593637	0.560422	0.964326	-4.83995	Eml1
0.0604298	11.7068	0.595302	0.559334	0.964326	-4.83945	Poldip2
0.05757	10.9597	0.607657	0.551294	0.964326	-4.83574	Oxsm
0.0558288	12.7546	0.612095	0.548421	0.964326	-4.83439	Ilk
0.0556625	12.4181	0.598456	0.557276	0.964326	-4.83851	Tmx1
0.0543413	13.4514	0.600055	0.556234	0.964326	-4.83803	Adk
0.054281	12.8983	0.616623	0.545498	0.964326	-4.833	Lgalsl
0.0534069	12.6459	0.599898	0.556336	0.964326	-4.83808	Rab1A
0.0398959	13.5997	0.61507	0.546499	0.964326	-4.83347	Cbr1
-0.0444405	11.14	-0.605631	0.552608	0.964326	-4.83635	Vps13c
-0.0448801	13.7366	-0.595744	0.559045	0.964326	-4.83932	Vapb
-0.0462444	13.9777	-0.604981	0.55303	0.964326	-4.83655	Msn
-0.0519849	14.3062	-0.615845	0.545999	0.964326	-4.83324	Ppp1ca.Ppp1cb.Ppp1cc
-0.0540009	14.3001	-0.593154	0.560738	0.964326	-4.84009	Ppp2ca.Ppp2cb
-0.0607905	12.2058	-0.60839	0.550819	0.964326	-4.83552	Nsf
-0.0635461	12.2669	-0.593989	0.560193	0.964326	-4.83984	Clybl
-0.071782	15.8345	-0.599443	0.556633	0.964326	-4.83822	Capza1.Capza2
-0.0804683	12.0712	-0.609173	0.550312	0.964326	-4.83528	Tkt
-0.091788	11.9714	-0.610994	0.549132	0.964326	-4.83472	Steap3
-0.0953146	11.5231	-0.603575	0.553943	0.964326	-4.83697	Picalm
-0.105292	17.2116	-0.612843	0.54796	0.964326	-4.83415	Eno1.Eno3
-0.10645	12.6921	-0.59807	0.557527	0.964326	-4.83863	Tmpo
-0.115646	15.64	-0.600292	0.556161	0.964326	-4.83792	Atp1a1.Atp1a2.Atp4a
-0.116431	11.0608	-0.595581	0.559152	0.964326	-4.83937	Ctps1.Ctps2
-0.123431	9.96514	-0.59325	0.560675	0.964326	-4.84006	Pfkl
-0.198424	11.9257	-0.606023	0.552673	0.964326	-4.83608	Nubpl
-0.391679	12.8243	-0.597001	0.55885	0.964326	-4.83865	Pmpcb.Uqcrc1
0.235459	10.7905	0.587186	0.564902	0.964451	-4.84174	Gba
0.103359	11.599	0.587084	0.564716	0.964451	-4.84188	Rpl32
0.103024	12.3012	0.590103	0.562736	0.964451	-4.84099	Lzic
0.1022	11.3383	0.588756	0.563619	0.964451	-4.84139	Acss1
0.0693758	14.4592	0.590416	0.562531	0.964451	-4.8409	Etfdh
0.0590623	11.1809	0.590992	0.562154	0.964451	-4.84073	Tbrg4
-0.0515248	11.8149	-0.586991	0.564777	0.964451	-4.84191	Tomm70
-0.0623716	12.3689	-0.586947	0.564806	0.964451	-4.84192	Gstm4
-0.063023	12.4731	-0.591522	0.561807	0.964451	-4.84057	Cltb
-0.0656729	12.6736	-0.588889	0.563532	0.964451	-4.84135	Dap3
-0.0658635	10.7521	-0.590149	0.562706	0.964451	-4.84098	Ptrh2
-0.0925492	13.7482	-0.587084	0.564717	0.964451	-4.84188	Fga
-0.0868434	11.8312	-0.586093	0.565367	0.964696	-4.84217	Ppp1ca.Ppp1cb
0.126337	10.3452	0.579191	0.569912	0.964763	-4.84419	B3galnt2
0.103372	10.4818	0.580032	0.569357	0.964763	-4.84394	Mapre2
0.0957806	11.0232	0.584041	0.566716	0.964763	-4.84278	Ccdc51
0.0663576	11.5398	0.584269	0.566566	0.964763	-4.84271	Scly
0.0478237	14.2731	0.582239	0.567902	0.964763	-4.8433	Ppa2
0.0454658	11.9125	0.580152	0.569278	0.964763	-4.84391	Rap1gds1
0.0433819	13.5166	0.58397	0.566763	0.964763	-4.8428	Wars1
0.0350686	16.5013	0.579293	0.569844	0.964763	-4.84416	Immt
-0.0432203	12.156	-0.580045	0.569348	0.964763	-4.84394	Nudt2
-0.0475702	11.9989	-0.582299	0.567863	0.964763	-4.84328	Psme1
-0.0585664	11.8982	-0.583657	0.566969	0.964763	-4.84289	Scn1b
-0.0728643	19.7534	-0.579913	0.569435	0.964763	-4.84398	Tpm1.Tpm2.Tpm3
-0.0976749	10.1575	-0.58296	0.567428	0.964763	-4.84309	Vps41
-0.102975	14.6871	-0.579445	0.569774	0.964763	-4.8441	Serpina1a.Serpina1b.Serpina1c.Serpina1e
0.0626329	11.5252	0.577796	0.570832	0.965776	-4.84459	Ap2a2
0.0362317	14.2703	0.576117	0.571941	0.966561	-4.84508	Hnrnpu
-0.0578092	17.8818	-0.576466	0.571711	0.966561	-4.84498	Mtco2
-0.13468	9.92721	-0.573028	0.573985	0.969469	-4.84597	Itsn1
0.130623	10.1803	0.571535	0.574974	0.9695	-4.8464	Mrpl40
0.0722756	11.8766	0.571635	0.574908	0.9695	-4.84637	Kcnma1
0.0386675	11.8382	0.572475	0.574351	0.9695	-4.84613	Ubr4
0.181931	10.1802	0.570805	0.57546	0.969662	-4.8466	Vrk3
0.0887452	11.575	0.56897	0.576675	0.969662	-4.84713	Mavs
-0.0754427	12.2607	-0.569579	0.576271	0.969662	-4.84696	Ace
-0.0841856	10.1789	-0.568953	0.576687	0.969662	-4.84713	Xrcc5
-0.143717	9.45968	-0.569208	0.576517	0.969662	-4.84706	Cd82
0.0772227	9.78284	0.566732	0.578162	0.970509	-4.84777	Scfd1
-0.0646394	13.2887	-0.566765	0.57814	0.970509	-4.84776	Gstm2
-0.178444	10.951	-0.566938	0.578141	0.970509	-4.84765	Mrps35
0.192433	10.7886	0.56531	0.579233	0.971161	-4.84811	Srpk3
0.16285	16.3872	0.553047	0.587646	0.971161	-4.85145	Ldhb
0.150851	14.8111	0.555879	0.585694	0.971161	-4.85069	Atp5mj
0.109666	9.73922	0.552058	0.587957	0.971161	-4.85189	Pip4p2
0.0981815	12.4405	0.564188	0.579854	0.971161	-4.84849	Timm21
0.0928565	10.7304	0.549077	0.589956	0.971161	-4.85271	Atp6v0d1
0.0851881	15.3981	0.554939	0.586027	0.971161	-4.85109	Atp5mk
0.0822763	11.3662	0.551085	0.588609	0.971161	-4.85216	Atp8a1
0.0811666	15.3893	0.557574	0.584265	0.971161	-4.85035	Cox6c
0.0738473	13.445	0.559764	0.582802	0.971161	-4.84974	Rpl26
0.0650064	17.5692	0.558111	0.583906	0.971161	-4.8502	Ndufa4
0.0615404	12.8423	0.548477	0.590359	0.971161	-4.85288	Mecr
0.0608646	12.9732	0.551502	0.588329	0.971161	-4.85204	Plin4
0.0573105	12.5838	0.555883	0.585395	0.971161	-4.85082	Man2a2
0.0553898	12.0366	0.554064	0.586612	0.971161	-4.85133	Gna13
0.0531026	13.8659	0.557566	0.58427	0.971161	-4.85035	Atp1a1
0.0529997	13.3303	0.548463	0.590369	0.971161	-4.85288	Ppp2r2a.Ppp2r2d
0.0515555	12.7485	0.557337	0.584423	0.971161	-4.85042	Abce1
0.0514263	13.1488	0.561699	0.581512	0.971161	-4.84919	Cstb
0.0504322	13.1837	0.548214	0.590536	0.971161	-4.85295	Mat2a
0.0497205	11.8685	0.562568	0.580933	0.971161	-4.84895	Chordc1
0.04513	13.4464	0.557377	0.584397	0.971161	-4.85041	Pabpc1
-0.0396936	13.0673	-0.560555	0.582275	0.971161	-4.84951	Snx12
-0.0476212	12.7369	-0.562235	0.581155	0.971161	-4.84904	Hars1
-0.0478659	16.3795	-0.548416	0.5904	0.971161	-4.85289	Atp5mg
-0.0521064	14.6884	-0.552113	0.58792	0.971161	-4.85187	Cacnb1
-0.0605933	11.9622	-0.560072	0.582597	0.971161	-4.84965	Tmed2
-0.063109	13.4599	-0.549606	0.589601	0.971161	-4.85257	Macroh2a1
-0.0649373	12.1278	-0.554109	0.586583	0.971161	-4.85132	Dcaf11
-0.0753325	10.1179	-0.56056	0.582271	0.971161	-4.84951	Nckap1
-0.0769567	12.1942	-0.552857	0.587421	0.971161	-4.85166	Por
-0.0867728	12.5248	-0.552229	0.587842	0.971161	-4.85184	Hsd17b11
-0.0872122	9.86812	-0.56559	0.578921	0.971161	-4.84809	Eps15
-0.0886533	11.5149	-0.550273	0.589154	0.971161	-4.85238	Mettl26
-0.168489	11.4505	-0.558529	0.583786	0.971161	-4.85001	Ccz1
-0.175295	14.3199	-0.565173	0.579639	0.971161	-4.84801	Atp1b2
-0.209673	11.6984	-0.552952	0.58771	0.971161	-4.85148	Ppp1r12a
0.070551	10.7779	0.54578	0.592173	0.971678	-4.85362	Arhgap1
-0.0420593	12.0859	-0.546734	0.591531	0.971678	-4.85336	Acad8
-0.0487688	12.5952	-0.546197	0.591892	0.971678	-4.8535	Fis1
-0.055246	13.3813	-0.546415	0.591745	0.971678	-4.85344	Sema3c
-0.118568	10.2208	-0.544968	0.592719	0.971678	-4.85384	Rpl22l1
-0.143523	10.0648	-0.544855	0.592795	0.971678	-4.85387	Dkc1
0.0802266	11.5085	0.542045	0.594688	0.972043	-4.85464	Tomm22
0.0414153	12.3553	0.540854	0.595491	0.972043	-4.85496	Tmx3
-0.033102	15.0132	-0.542452	0.594414	0.972043	-4.85453	Ppp2r1a
-0.0382088	12.6346	-0.542458	0.594409	0.972043	-4.85453	Cops8
-0.0567772	13.2873	-0.540676	0.595611	0.972043	-4.85501	Suox
-0.0747045	11.9123	-0.54149	0.595062	0.972043	-4.85479	Txndc12
-0.124711	10.2267	-0.54166	0.594947	0.972043	-4.85474	Endod1
-0.156517	11.3477	-0.542311	0.594623	0.972043	-4.85451	Fam98a.Fam98b
0.0469998	12.5289	0.535776	0.598922	0.974966	-4.85634	Nt5dc3
-0.044207	11.8327	-0.536982	0.598106	0.974966	-4.85601	Ap1b1.Ap2b1
-0.0473376	12.2722	-0.535692	0.598978	0.974966	-4.85636	Cyth1
-0.0515008	13.086	-0.535618	0.599029	0.974966	-4.85638	Rab5a.Rab5b.Rab5c
-0.0866688	11.2597	-0.536073	0.59872	0.974966	-4.85626	Tmlhe
0.0650534	11.7792	0.533893	0.600196	0.976336	-4.85685	Lama4
0.135285	11.8641	0.530287	0.602754	0.978374	-4.85776	Tbca
0.0588216	13.0674	0.530607	0.602424	0.978374	-4.85773	Psmb6
-0.0674987	19.8629	-0.530803	0.602291	0.978374	-4.85767	Mybpc2
-0.0850002	12.2173	-0.530533	0.602474	0.978374	-4.85775	Krt4
-0.0737373	14.4794	-0.529498	0.603176	0.97853	-4.85802	Fbp2
0.0848254	13.8271	0.529	0.603514	0.978549	-4.85815	Tmem11
0.0712712	11.3145	0.525096	0.606168	0.978657	-4.85919	CD054_MOUSE
0.0617147	13.1102	0.524148	0.606814	0.978657	-4.85944	Nt5c1a
0.0487236	12.7929	0.525554	0.605857	0.978657	-4.85907	Cct7
0.0461636	13.5598	0.524806	0.606365	0.978657	-4.85927	Gstk1
0.0451628	12.7288	0.527644	0.604436	0.978657	-4.85851	Ak2
0.0428367	17.3216	0.524101	0.606846	0.978657	-4.85945	Atp5pb
-0.0601725	12.1782	-0.525455	0.605924	0.978657	-4.85909	Ppm1a
-0.0664076	10.6958	-0.527779	0.604344	0.978657	-4.85848	Cbwd1
-0.125332	11.1682	-0.526369	0.605302	0.978657	-4.85885	Ak4
-0.187727	11.5675	-0.525408	0.606227	0.978657	-4.85898	Nudt6
0.18283	11.0672	0.520248	0.609619	0.978916	-4.8604	Rps6ka3.Rps6ka6
0.149911	19.0596	0.522043	0.608634	0.978916	-4.85982	Slc25a31.Slc25a4.Slc25a5
0.0663327	11.3716	0.521356	0.608716	0.978916	-4.86018	Setd3
0.0560942	11.2409	0.520665	0.609187	0.978916	-4.86036	Lsm2
0.055261	12.4592	0.521874	0.608363	0.978916	-4.86004	Ube2k
0.0525818	11.7296	0.521986	0.608286	0.978916	-4.86001	Inppl1
0.0517656	11.4497	0.520069	0.609594	0.978916	-4.86051	Nhlrc1
0.033677	15.6408	0.52157	0.60857	0.978916	-4.86012	Synm
0.0845515	11.7722	0.518908	0.610386	0.9791	-4.86082	Aspa
-0.0351169	19.1515	-0.519181	0.6102	0.9791	-4.86075	Gapdh
0.090537	14.3036	0.516399	0.612127	0.979273	-4.86146	Orm1
0.032946	13.8701	0.517754	0.611175	0.979273	-4.86112	Hnrnpk
-0.0369432	11.5785	-0.516671	0.611915	0.979273	-4.8614	Dst
-0.0402583	12.8787	-0.517477	0.611364	0.979273	-4.86119	Uso1
-0.0646238	10.8731	-0.516471	0.612051	0.979273	-4.86145	Fam234a
0.100774	11.6488	0.514762	0.613221	0.97998	-4.8619	Bckdhb
0.088403	10.707	0.514282	0.61355	0.97998	-4.86202	Clasp1
0.0598607	11.1166	0.514391	0.613475	0.97998	-4.86199	Xdh
0.0739052	13.8833	0.51376	0.613906	0.980027	-4.86216	Ak5
0.172495	11.4758	0.505528	0.619778	0.982059	-4.86417	Cpne1.Cpne3
0.111933	9.98912	0.507988	0.617865	0.982059	-4.86364	Fastkd2
0.0929978	9.47798	0.504959	0.619947	0.982059	-4.86442	Slc20a2
0.0853371	11.3186	0.503621	0.620868	0.982059	-4.86476	Myh11.Myh14.Myh9
0.0801204	10.6752	0.510396	0.616212	0.982059	-4.86302	Stx12
0.0700978	13.2481	0.50332	0.621075	0.982059	-4.86483	Rps6
0.0581814	12.136	0.504266	0.620424	0.982059	-4.86459	Ppid
0.0461586	19.0049	0.504059	0.620567	0.982059	-4.86465	Tpm1.Tpm2
0.0417355	14.3299	0.509241	0.617004	0.982059	-4.86332	Otub1
0.0343223	13.3417	0.506135	0.619138	0.982059	-4.86412	Mapk12
-0.032483	14.598	-0.504537	0.620238	0.982059	-4.86452	Samm50
-0.0400244	12.2185	-0.505955	0.619262	0.982059	-4.86416	Apmap
-0.0416319	13.1199	-0.503772	0.620764	0.982059	-4.86472	Blmh
-0.0613631	13.5587	-0.50838	0.617595	0.982059	-4.86354	Pafah1b2
-0.0811084	11.5754	-0.503363	0.621045	0.982059	-4.86482	Itih3
-0.108591	11.2563	-0.509191	0.617039	0.982059	-4.86333	Itih4
-0.118241	12.1009	-0.507645	0.618203	0.982059	-4.86368	Uchl1
-0.25383	13.338	-0.505739	0.619927	0.982059	-4.86399	Gna11.Gnaq
0.157889	10.3723	0.501934	0.622049	0.982531	-4.86518	Naprt
0.0554936	15.8575	0.500317	0.623145	0.982531	-4.86559	Decr1
0.039911	13.9916	0.500445	0.623056	0.982531	-4.86556	Calu
-0.070033	16.0915	-0.500033	0.62334	0.982531	-4.86567	Col6a2
-0.0840413	10.7584	-0.500791	0.622818	0.982531	-4.86547	Dffa
-0.177346	10.2966	-0.500608	0.623011	0.982531	-4.86549	Aasdhppt
0.184685	10.8479	0.488617	0.631374	0.982793	-4.86845	Clptm1
0.138872	10.4125	0.492896	0.628272	0.982793	-4.86745	Ybx1.Ybx3
0.126978	10.413	0.493655	0.627746	0.982793	-4.86727	Slc35b1
0.113639	10.0955	0.494434	0.627207	0.982793	-4.86707	Ssbp1
0.101317	10.1128	0.492783	0.62835	0.982793	-4.86748	Atg16l1
0.0989565	9.88759	0.49645	0.625813	0.982793	-4.86657	Ctnnbl1
0.0910806	9.4611	0.490865	0.629678	0.982793	-4.86796	Zc3h15
0.0820021	10.7801	0.4916	0.629169	0.982793	-4.86778	Srsf3.Srsf7
0.0746146	11.2623	0.488524	0.631302	0.982793	-4.86854	Gfus
0.0592382	14.5536	0.498876	0.624138	0.982793	-4.86596	Oxct1
0.0524451	12.2947	0.494733	0.627001	0.982793	-4.867	Txndc5
0.0490319	18.369	0.497321	0.625212	0.982793	-4.86635	Myot
0.0415801	11.583	0.488704	0.631177	0.982793	-4.86849	Thtpa
0.03399	13.2064	0.494871	0.626905	0.982793	-4.86696	Akr7a2
0.0337917	14.0589	0.4959	0.626194	0.982793	-4.8667	Stac3
-0.0347563	15.0315	-0.49612	0.626042	0.982793	-4.86665	Gpd2
-0.0360531	12.593	-0.497631	0.624998	0.982793	-4.86627	Dctn1
-0.0411899	13.201	-0.492359	0.628644	0.982793	-4.86759	Stat5b
-0.0647561	10.2659	-0.488432	0.631365	0.982793	-4.86856	Osbpl9
-0.0742061	12.6986	-0.490636	0.629837	0.982793	-4.86802	Ppp1r1a
-0.0915474	12.477	-0.496818	0.62556	0.982793	-4.86647	Orm1.Orm2
-0.0956079	10.1973	-0.497289	0.625234	0.982793	-4.86636	Sh3kbp1
-0.138763	12.4366	-0.489526	0.630847	0.982793	-4.86818	S100b
-0.215834	11.0656	-0.488926	0.631329	0.982793	-4.8683	Slc2a1
0.0982373	9.95932	0.484191	0.634312	0.984033	-4.8696	Tubg1.Tubg2
0.0891393	14.039	0.485433	0.633503	0.984033	-4.86927	Ndufb1
0.0557144	12.2497	0.483692	0.634658	0.984033	-4.86972	Rap1a.Rap1b
0.0324709	16.1549	0.48366	0.634681	0.984033	-4.86973	Cfl2
-0.025986	15.1061	-0.483493	0.634797	0.984033	-4.86977	Uba1
-0.0490177	10.9941	-0.484083	0.634386	0.984033	-4.86963	Samhd1
-0.104928	9.51464	-0.484104	0.634372	0.984033	-4.86962	Cttn
-0.159575	11.9399	-0.485125	0.633916	0.984033	-4.86926	Tlcd4
0.0754298	9.61668	0.482282	0.635639	0.984322	-4.87007	Asb10
-0.0871065	10.7024	-0.482704	0.635345	0.984322	-4.86997	Cdk5rap3
-0.0646755	13.7328	-0.481722	0.636029	0.984417	-4.87021	Ptges3l
0.147044	10.4188	0.480972	0.63656	0.984731	-4.87038	Mrpl1
0.113832	10.6068	0.479082	0.637868	0.984773	-4.87085	Ears2
0.0508055	16.0624	0.480088	0.637167	0.984773	-4.8706	Col6a1
0.0459656	12.0182	0.47715	0.639216	0.984773	-4.87131	Paics
0.045741	12.5231	0.477957	0.638653	0.984773	-4.87112	Pitrm1
0.0372523	16.201	0.479823	0.637352	0.984773	-4.87067	Dlst
-0.0520626	12.187	-0.477305	0.639108	0.984773	-4.87128	Nif3l1
-0.0617723	12.3365	-0.477704	0.638829	0.984773	-4.87118	Myh11.Myh9
-0.0669345	16.0343	-0.477237	0.639155	0.984773	-4.87129	Il1r1
0.0697635	10.7257	0.4737	0.641625	0.985447	-4.87214	Ankrd28
0.0575329	11.2729	0.474168	0.641298	0.985447	-4.87203	Pak2
0.0392488	13.4153	0.474978	0.640732	0.985447	-4.87184	Rab5b
-0.0318991	13.8728	-0.474753	0.640889	0.985447	-4.87189	Rpn1
-0.0358752	13.0289	-0.474178	0.641291	0.985447	-4.87203	Cndp2
-0.115365	11.4237	-0.474947	0.640771	0.985447	-4.87184	Vbp1
0.108525	13.1737	0.470938	0.643689	0.985448	-4.87275	Phkg1.Phkg2
0.0864929	11.2974	0.473088	0.642053	0.985448	-4.87229	Mrpl53
0.0624856	11.4038	0.472446	0.642502	0.985448	-4.87244	Palld
0.0409663	13.3962	0.47187	0.642905	0.985448	-4.87258	Rpl18a
0.0386122	14.4706	0.47045	0.643899	0.985448	-4.87292	Ybx3
-0.064092	10.8017	-0.4715	0.643164	0.985448	-4.87267	Lpp
-0.0702848	13.8663	-0.47041	0.643927	0.985448	-4.87293	Gys2
0.386214	10.7411	0.427024	0.675045	0.987715	-4.88262	Sec16a
0.242358	14.2343	0.387683	0.703353	0.987715	-4.89079	Myl2
0.178704	11.2027	0.449957	0.658545	0.987715	-4.8776	Apoe
0.159425	10.2912	0.411651	0.685743	0.987715	-4.88603	Ano6
0.152523	12.2953	0.383784	0.706116	0.987715	-4.89158	Krt73
0.139804	13.4044	0.430597	0.672391	0.987715	-4.88188	Serpina1e
0.138595	11.101	0.443647	0.662878	0.987715	-4.87908	Sar1a
0.137374	10.5308	0.421359	0.678718	0.987715	-4.88399	Prr3
0.135322	13.4292	0.420204	0.679814	0.987715	-4.88413	Mtatp6
0.124022	11.2984	0.456984	0.653409	0.987715	-4.87606	Ctnnb1.Jup
0.119565	9.887	0.455816	0.654181	0.987715	-4.87635	Gclm
0.117056	10.3076	0.452399	0.656592	0.987715	-4.87714	Tjp1
0.1138	12.3137	0.458976	0.652082	0.987715	-4.87556	Tpm1.Tpm2.Tpm3.Tpm4
0.109549	8.97067	0.442194	0.663816	0.987715	-4.87945	Saa4
0.108333	11.9154	0.436074	0.668255	0.987715	-4.88077	Rer1
0.104944	10.8577	0.418136	0.680982	0.987715	-4.8847	Ppp6r2
0.101743	10.9735	0.448701	0.659206	0.987715	-4.87798	Dpep1
0.100067	10.017	0.453855	0.655564	0.987715	-4.8768	Xrcc6
0.0941238	10.5608	0.441658	0.664197	0.987715	-4.87957	Acsf3
0.0905331	12.5829	0.385368	0.704758	0.987715	-4.89135	Lgals3
0.0904716	11.7996	0.37189	0.71453	0.987715	-4.89398	Atp13a1
0.0869539	9.7435	0.347519	0.732385	0.987715	-4.89847	Stradb
0.086507	10.1317	0.399052	0.694728	0.987715	-4.88867	Htatsf1
0.085684	10.4043	0.353974	0.727627	0.987715	-4.89731	Stk24
0.0855908	11.5323	0.391597	0.700128	0.987715	-4.89016	Plcl1
0.0803832	10.3591	0.438476	0.666457	0.987715	-4.88028	Hscb
0.0803037	10.9123	0.463196	0.648986	0.987715	-4.87463	Fastkd3
0.0783875	14.7282	0.391142	0.700535	0.987715	-4.89022	Fhl3
0.0766068	15.0445	0.366794	0.71829	0.987715	-4.89493	Dynll1.Dynll2
0.0750041	12.7406	0.411614	0.685682	0.987715	-4.88607	Smurf1
0.0737599	10.9031	0.426138	0.675252	0.987715	-4.88299	Tmed4
0.0709626	10.921	0.369039	0.716568	0.987715	-4.89453	Arpp19
0.0698719	11.2198	0.407178	0.688861	0.987715	-4.887	Acox1
0.0695515	11.0589	0.447661	0.659942	0.987715	-4.87822	Hnrnpul1
0.0692514	10.3656	0.433589	0.669935	0.987715	-4.88136	Arpc1b
0.068362	11.3584	0.387406	0.703171	0.987715	-4.891	Mapre3
0.0670179	10.5271	0.376798	0.710897	0.987715	-4.89306	Prnp
0.0667708	11.3247	0.439529	0.665709	0.987715	-4.88005	Mix23
0.0651013	10.5843	0.428356	0.673668	0.987715	-4.88251	Anpep
0.0649188	11.2061	0.356202	0.725988	0.987715	-4.89691	Abcb10
[truncated: 999 more rows]

## Sheet: limma_ctsb
logFC	AveExpr	t	P.Value	adj.P.Val	B	protein
1.22512	10.9337	3.80878	0.00139644	0.413744	-1.18668	Fau
0.690641	13.2356	3.09658	0.00656948	0.413744	-2.30119	Dpt
0.648403	15.6635	3.63663	0.00199722	0.413744	-1.44249	Lum
0.591083	17.2503	4.07198	0.000765788	0.413744	-0.761838	H4c1
0.574769	11.5313	3.07687	0.00671774	0.413744	-2.31957	Acsl3
0.517232	12.1488	3.67324	0.00183319	0.413744	-1.38129	F13a1
0.473166	17.0041	3.69186	0.00175992	0.413744	-1.3521	Nme1.Nme2
0.458998	12.3223	3.29136	0.00422156	0.413744	-1.98225	Inmt
0.452075	12.6717	3.43473	0.00308874	0.413744	-1.75631	Hrg
0.437463	11.9123	3.13489	0.005927	0.413744	-2.22851	Txndc12
0.428871	15.1562	3.15899	0.00562593	0.413744	-2.19062	Fitm1
0.425437	16.9802	3.1469	0.00577504	0.413744	-2.20963	Dcn
0.3544	12.01	4.19586	0.000584365	0.413744	-0.572372	Pgrmc2
0.353968	12.6482	3.09924	0.00640128	0.413744	-2.28447	Gpx1
0.314969	12.8648	3.30822	0.00406946	0.413744	-1.95567	Myl12b
0.280199	12.8647	3.19029	0.00525732	0.413744	-2.1414	Rad23a.Rad23b
0.269607	12.6756	3.29211	0.00421463	0.413744	-1.98106	Ppme1
-0.153877	14.3465	-3.17137	0.00547724	0.413744	-2.17116	Rdx
-0.185763	15.7945	-3.12409	0.0060669	0.413744	-2.24546	Gys1
-0.189366	13.6176	-3.0738	0.00676233	0.413744	-2.32438	Ppa1
-0.212199	14.6183	-3.61763	0.00207055	0.413744	-1.46853	Hk2
-0.217491	17.727	-3.10229	0.0063594	0.413744	-2.2797	Idh3a
-0.221999	12.9143	-3.23784	0.00474214	0.413744	-2.06655	L2hgdh
-0.236977	15.2838	-3.11457	0.0061929	0.413744	-2.26041	Tuba8
-0.257216	13.3782	-3.5448	0.00242832	0.413744	-1.583	Sgcg
-0.259273	13.646	-3.24552	0.00466366	0.413744	-2.05445	Twf2
-0.267136	13.2466	-3.74429	0.00156897	0.413744	-1.27005	Abcb7
-0.274558	16.2257	-3.14026	0.00585848	0.413744	-2.22005	Cpt2
-0.280254	15.2228	-3.21312	0.00500338	0.413744	-2.10546	Ndufa12
-0.281912	10.9879	-3.24217	0.00469779	0.413744	-2.05974	Bckdk
-0.282264	13.479	-3.50921	0.00262485	0.413744	-1.639	Spryd4
-0.287414	13.181	-3.14828	0.00575777	0.413744	-2.20745	Ndufb7
-0.296541	10.9917	-3.26872	0.00443447	0.413744	-2.01791	Carm1
-0.308826	13.5331	-3.90976	0.00109197	0.413744	-1.01229	Bcat2
-0.309798	14.5945	-3.97328	0.00095025	0.413744	-0.913933	Hibch
-0.311422	13.781	-4.55692	0.000267002	0.413744	-0.0308807	Eif4a1
-0.314279	14.3109	-3.29321	0.00420456	0.413744	-1.97933	Abhd11
-0.331669	15.0911	-3.19498	0.00520416	0.413744	-2.13402	Rps7
-0.351914	11.6119	-3.27159	0.00440694	0.413744	-2.01339	Ppm1a.Ppm1b
-0.359216	12.5533	-3.44219	0.00303883	0.413744	-1.74455	Rtn4ip1
-0.359623	11.7283	-3.4634	0.00290124	0.413744	-1.71114	Plpp1
-0.377825	14.7255	-3.32177	0.00395123	0.413744	-1.93432	Oxnad1
-0.436018	10.5851	-3.97327	0.00095027	0.413744	-0.913948	Tsfm
-0.450451	11.1971	-3.59863	0.0021585	0.413744	-1.49838	Lyrm7
-0.52771	9.98971	-4.49551	0.000304868	0.413744	-0.121754	Rexo2
-0.537297	8.76443	-3.17552	0.0054282	0.413744	-2.16463	Klhl22
-0.600969	12.0129	-3.65457	0.00190968	0.413744	-1.41056	Cox20
-1.17483	14.3149	-3.24745	0.00499111	0.413744	-2.09755	Actn2.Actn4
-2.89836	17.0654	-3.13295	0.00641252	0.413744	-2.27813	Myh4.Myh7
0.40701	11.209	3.06075	0.00695524	0.417036	-2.34485	Tpm4
0.269586	17.1315	3.02451	0.00751925	0.430173	-2.4016	Hhatl
-0.292747	10.4543	-3.01055	0.00774828	0.430173	-2.42344	Gcn1
-0.294382	11.2024	-3.01806	0.0076242	0.430173	-2.41169	Nhlrc2
-0.541494	11.9511	-3.02694	0.00748	0.430173	-2.39779	Dmd.Drp2
-0.249045	14.2731	-2.99758	0.00796696	0.434272	-2.44371	Ppa2
0.209266	12.9099	2.9881	0.00813069	0.435283	-2.45852	Tmem43
1.28974	12.3972	2.80264	0.0126774	0.446871	-2.7745	Sfn.Ywhab.Ywhae.Ywhag.Ywhah.Ywhaq.Ywhaz
0.932397	11.0672	2.62301	0.0178404	0.446871	-3.02851	Rps6ka3.Rps6ka6
0.711303	11.1195	2.60993	0.018141	0.446871	-3.04268	Pon1
0.650529	10.9735	2.83631	0.0112421	0.446871	-2.69459	Dpep1
0.635436	18.3977	2.71047	0.0149629	0.446871	-2.89943	Myh4.Myh6.Myh7
0.619512	15.7996	2.67845	0.0159005	0.446871	-2.94473	Aspn
0.570186	10.8221	2.60858	0.0181508	0.446871	-3.04351	Serpine2
0.526495	14.8383	2.77299	0.0129342	0.446871	-2.79579	Cpa3
0.506598	15.1849	2.88463	0.0101666	0.446871	-2.621	Des.Ina.Nefh.Nefl.Nefm.Vim
0.466593	14.6871	2.59571	0.0186852	0.446871	-3.06418	Serpina1a.Serpina1b.Serpina1c.Serpina1e
0.449394	10.4881	2.81005	0.0118863	0.446871	-2.7352	Ssb
0.437954	10.5303	2.82633	0.0114829	0.446871	-2.71004	Lsmem1
0.424222	13.7482	2.66046	0.0162882	0.446871	-2.96471	Fga
0.390966	15.3939	2.62018	0.0177175	0.446871	-3.02593	Tubb4a.Tubb4b.Tubb5
0.389625	10.7416	2.87492	0.010356	0.446871	-2.63477	Ehd3.Ehd4
0.352723	19.8121	2.96431	0.00855619	0.446871	-2.49567	Atp2a1.Atp2a2
0.338987	9.79065	2.85451	0.0108157	0.446871	-2.66642	Map1s
0.330081	13.4844	2.816	0.0117374	0.446871	-2.72601	Cav1
0.3118	19.8073	2.74179	0.0137309	0.446871	-2.84032	Myh1.Myh3.Myh4.Myh6.Myh7.Myh7b.Myh8
0.310177	13.7389	2.59217	0.0187811	0.446871	-3.06834	Rpl14
0.289654	14.7919	2.68774	0.0153836	0.446871	-2.92311	Tcap
0.269328	12.1143	2.63689	0.0171106	0.446871	-3.00057	Prpsap2
0.241522	15.1428	2.85846	0.0107252	0.446871	-2.66029	Rab10
0.176177	13.6073	2.72661	0.0141771	0.446871	-2.86362	Psma7
0.169141	13.4405	2.67043	0.0159518	0.446871	-2.94952	Mvp
-0.146336	15.863	-2.75914	0.0132374	0.446871	-2.81366	Macrod1
-0.169272	14.598	-2.59932	0.0185043	0.446871	-3.05754	Samm50
-0.17414	12.1861	-2.95782	0.00867589	0.446871	-2.50579	Naxd
-0.177767	13.0464	-2.69972	0.0150017	0.446871	-2.9048	Grb2
-0.179427	13.008	-2.66315	0.0161967	0.446871	-2.96061	Iars2
-0.182004	12.8884	-2.74454	0.0136514	0.446871	-2.83609	Diaph1
-0.182772	13.379	-2.61211	0.018018	0.446871	-3.03817	Pepd
-0.183739	13.7764	-2.61564	0.0178863	0.446871	-3.03283	Arl8b
-0.186198	15.0606	-2.72364	0.014266	0.446871	-2.86817	Tufm
-0.196458	12.4451	-2.65981	0.0163106	0.446871	-2.96571	Atpaf1
-0.200353	15.7812	-2.73688	0.0138738	0.446871	-2.84787	Eppk1.Plec
-0.203925	13.7229	-2.80974	0.011894	0.446871	-2.73568	Mapt
-0.208239	15.4959	-2.77471	0.0128094	0.446871	-2.7897	Hspd1
-0.208621	12.6425	-2.60172	0.018412	0.446871	-3.05391	Pgam1
-0.21399	14.8128	-2.75052	0.0134806	0.446871	-2.82692	Pcca
-0.217918	14.8199	-2.67612	0.015763	0.446871	-2.94085	Pdp1
-0.227824	14.8624	-2.61645	0.017856	0.446871	-3.0316	Hspa9
-0.234321	14.9655	-2.66633	0.0160896	0.446871	-2.95578	Acat1
-0.236712	16.8459	-2.82043	0.0116274	0.446871	-2.71916	Etfa
-0.238377	16.3795	-2.70013	0.0149886	0.446871	-2.90417	Atp5mg
-0.242427	19.0244	-2.73658	0.0138824	0.446871	-2.84832	Mdh2
-0.251775	13.5794	-2.91128	0.00958363	0.446871	-2.57829	Mccc1
-0.253767	12.5289	-2.85995	0.0106913	0.446871	-2.65799	Nt5dc3
-0.256892	15.4818	-2.80556	0.0119998	0.446871	-2.74213	Acads
-0.265627	15.5764	-2.76666	0.0130291	0.446871	-2.8021	Ndufa5
-0.267428	17.6462	-2.64724	0.0167449	0.446871	-2.98484	Dld
-0.269954	12.5645	-2.63517	0.0171722	0.446871	-3.00318	Ephx2
-0.2779	16.5662	-2.93988	0.00901536	0.446871	-2.53375	Idh3g
-0.280694	14.206	-2.62737	0.017454	0.446871	-3.01503	Pdk2
-0.28314	18.369	-2.8392	0.0111735	0.446871	-2.69014	Myot
-0.284036	12.1985	-2.67959	0.0156488	0.446871	-2.93556	Bcs1l
-0.284268	12.7024	-2.69258	0.0152282	0.446871	-2.91571	Eif6
-0.287222	11.2612	-2.78772	0.0124618	0.446871	-2.76966	Hsph1
-0.294728	11.9945	-2.85547	0.0107937	0.446871	-2.66493	Grpel1
-0.34139	11.4408	-2.5984	0.0185395	0.446871	-3.05893	Sec61a2
-0.354669	12.5043	-2.90053	0.00980602	0.446871	-2.595	Txnrd2
-0.363761	14.3511	-2.80238	0.012081	0.446871	-2.74704	Mrps36
-0.379216	12.0402	-2.78704	0.0124797	0.446871	-2.7707	Mrpl4
-0.401264	11.5022	-2.66101	0.0162694	0.446871	-2.96387	Mrpl50
-0.433835	11.5981	-2.84583	0.011017	0.446871	-2.67986	Cox6a1
-0.44405	13.8271	-2.73777	0.0138477	0.446871	-2.84649	Tmem11
-0.449105	11.2506	-2.71626	0.0144891	0.446871	-2.87948	Mrps11
-0.548465	12.4834	-2.61862	0.0178827	0.446871	-3.03153	Fbxo6
-0.560565	12.2295	-2.60597	0.0183432	0.446871	-3.05019	Synj2bp
-0.599718	12.3641	-2.8533	0.010915	0.446871	-2.67211	Rad21
0.644964	13.5497	2.58879	0.0192931	0.449367	-3.08395	Pzp
0.421371	14.6392	2.56876	0.0197166	0.449367	-3.10369	Myh1.Myh11.Myh3.Myh4.Myh6.Myh7.Myh7b.Myh8
0.375663	11.3508	2.53297	0.0212319	0.449367	-3.1575	Abracl
0.335073	13.3187	2.53635	0.0210842	0.449367	-3.15243	Rpl24
0.329123	11.6589	2.54644	0.0206489	0.449367	-3.13727	Rad23b
0.319744	12.6526	2.58472	0.0190743	0.449367	-3.07961	Serpinf2
-0.158822	16.5061	-2.54053	0.0209029	0.449367	-3.14616	Ndufa13
-0.175065	17.1683	-2.5721	0.0195805	0.449367	-3.09866	Uqcrc1
-0.179471	13.4178	-2.56547	0.0198514	0.449367	-3.10864	Capza1
-0.224342	14.4879	-2.53398	0.0211876	0.449367	-3.15599	C1qbp
-0.237281	15.7031	-2.52878	0.0214167	0.449367	-3.1638	Prdx5
-0.244751	12.5231	-2.52838	0.0214341	0.449367	-3.16439	Pitrm1
-0.271996	13.3839	-2.56257	0.0199708	0.449367	-3.113	Dglucy
-0.284051	12.8266	-2.53115	0.0213118	0.449367	-3.16023	Sh3glb1
-0.294595	12.1235	-2.53661	0.021073	0.449367	-3.15204	Ndufaf5
-0.298702	10.3217	-2.5772	0.0193744	0.449367	-3.09096	Pecam1
-0.354409	11.6574	-2.54575	0.0206788	0.449367	-3.13832	Mcee
-0.228139	14.7815	-2.5219	0.021723	0.449537	-3.17411	Prxl2b
-0.522718	11.0053	-2.52147	0.0217421	0.449537	-3.17475	Mrpl24
-0.598785	9.00217	-2.51467	0.0220491	0.452761	-3.18493	Cd151
-0.266652	13.2873	-2.51041	0.0222436	0.453649	-3.19131	Suox
0.349626	12.8907	2.5027	0.0225992	0.455138	-3.20282	Ces1d
-0.213649	14.3062	-2.50225	0.0226202	0.455138	-3.2035	Ppp1ca.Ppp1cb.Ppp1cc
-0.194585	12.4653	-2.49703	0.0228646	0.455146	-3.2113	G3bp1
-0.365195	14.3265	-2.49576	0.0229243	0.455146	-3.21319	Acot2
0.721561	19.0596	2.48418	0.024158	0.4566	-3.24488	Slc25a31.Slc25a4.Slc25a5
0.550571	14.9066	2.44538	0.0256882	0.4566	-3.29333	Ces1c.Ces1d
0.441649	10.5541	2.47238	0.0240522	0.4566	-3.24804	Pla2g7
0.412524	9.51964	2.46921	0.024209	0.4566	-3.25276	Csnk1d.Csnk1e
0.27137	11.2885	2.46472	0.0244327	0.4566	-3.25943	Col6a5.Col6a6
0.249434	18.3797	2.43456	0.0259877	0.4566	-3.30416	Myh1.Myh4.Myh7.Myh8
0.234555	12.0664	2.48876	0.0232568	0.4566	-3.22364	Jagn1
-0.14648	14.0197	-2.4556	0.0248936	0.4566	-3.27298	Iars1
-0.152278	13.3304	-2.46113	0.024613	0.4566	-3.26476	Pdpr
-0.16392	13.6053	-2.48518	0.0234284	0.4566	-3.22898	Lrpprc
-0.164022	12.2861	-2.4335	0.0260436	0.4566	-3.30571	Dnm2
-0.179305	12.1703	-2.47123	0.024109	0.4566	-3.24975	Cluh
-0.187408	12.9605	-2.44628	0.0253726	0.4566	-3.2868	Abcf2
-0.194182	16.6391	-2.43882	0.0257624	0.4566	-3.29785	Ndufs2
-0.201214	14.19	-2.4434	0.0255226	0.4566	-3.29107	Pdhx
-0.276134	11.8682	-2.44158	0.0256173	0.4566	-3.29375	Mrpl33
-0.276932	12.2354	-2.44685	0.0253432	0.4566	-3.28596	Slc9a3r2
-0.285079	15.5539	-2.4476	0.0253043	0.4566	-3.28484	Atp5pf
-0.395199	16.1223	-2.44091	0.0256527	0.4566	-3.29475	Hspb6
-0.46351	10.012	-2.47558	0.0238946	0.4566	-3.24328	Tial1
0.775419	12.7492	2.36494	0.0307139	0.45957	-3.41867	S100a6
0.601745	10.1356	2.36636	0.0298523	0.45957	-3.4045	F12
0.592013	12.4432	2.36241	0.0303808	0.45957	-3.4148	H1.0
0.541773	16.7285	2.39611	0.028385	0.45957	-3.36564	H2ac21
0.420988	10.6813	2.37009	0.029628	0.45957	-3.39905	Ppm1f
0.417125	13.4775	2.39326	0.028305	0.45957	-3.36569	Kng1
0.355667	10.8329	2.41313	0.0271481	0.45957	-3.3358	Mpp1
0.336078	9.76399	2.35072	0.0308117	0.45957	-3.42736	Vps53
0.322062	13.5489	2.35614	0.0304757	0.45957	-3.41944	Fetub
0.316694	13.1234	2.36882	0.0297044	0.45957	-3.40091	Fn1
0.288495	15.2796	2.35479	0.0305595	0.45957	-3.42142	Gsn
0.229434	11.9329	2.35592	0.0304893	0.45957	-3.41976	Ube2d1
0.213724	14.3233	2.37779	0.0291693	0.45957	-3.38776	Apoa4
0.210387	11.7115	2.37366	0.0294142	0.45957	-3.39381	Itih2
0.169412	13.9557	2.36767	0.0297734	0.45957	-3.40259	Rps18
-0.173453	16.8765	-2.4123	0.0271943	0.45957	-3.33703	Sdhb
-0.178589	12.4949	-2.41551	0.0270168	0.45957	-3.33229	Nit1
-0.203724	12.2316	-2.38128	0.0289637	0.45957	-3.38265	Sfpq
-0.211781	12.8983	-2.37846	0.0291295	0.45957	-3.38678	Lgalsl
-0.239053	19.4213	-2.41117	0.0272571	0.45957	-3.3387	Atp5f1b
-0.254058	11.5819	-2.36362	0.0300186	0.45957	-3.40852	Elavl1
-0.267552	12.653	-2.38708	0.028625	0.45957	-3.37414	Mmut
-0.319063	16.6697	-2.35201	0.0307316	0.45957	-3.42548	Actn1.Actn2.Actn4
-0.343238	12.8708	-2.39048	0.028428	0.45957	-3.36915	Mrpl13
-0.347751	10.75	-2.3981	0.027991	0.45957	-3.35793	Fbxo22
-0.352065	18.4993	-2.40014	0.0278752	0.45957	-3.35493	Ckmt2
-0.364273	13.2613	-2.41334	0.0271366	0.45957	-3.33549	Ech1
-0.442307	14.039	-2.38134	0.0290751	0.45957	-3.38445	Ndufb1
-0.509977	9.44238	-2.40882	0.0273877	0.45957	-3.34216	Psmg4
-0.537976	11.207	-2.41422	0.0270881	0.45957	-3.3342	Rnls
0.302872	12.538	2.34297	0.0312972	0.462211	-3.43866	Sgcd
-0.226289	13.376	-2.34443	0.0312051	0.462211	-3.43653	Hnrnpf.Hnrnph1.Hnrnph2
-0.132984	13.476	-2.33231	0.0319776	0.463134	-3.45419	Gsr
-0.233642	14.0309	-2.33731	0.0316568	0.463134	-3.44691	Bphl
-0.344298	12.3237	-2.33298	0.0319341	0.463134	-3.4532	Mtx2
-0.491989	10.9166	-2.33652	0.0317073	0.463134	-3.44806	Crym
0.422951	13.0254	2.32717	0.0323634	0.465281	-3.46242	Cma1
-0.283725	11.042	-2.32524	0.0324362	0.465281	-3.46447	Timm9
0.60717	13.4657	2.32842	0.0327487	0.465635	-3.46724	Ica.Tf
0.367892	10.3231	2.31543	0.0330822	0.465635	-3.4787	Mpdu1
-0.297925	11.484	-2.31843	0.0328835	0.465635	-3.47435	Alpl
-0.540384	9.70118	-2.31713	0.0329697	0.465635	-3.47624	Echdc1
0.50996	13.8606	2.28962	0.035146	0.470811	-3.51998	H1.2.H1.3
0.354392	13.0792	2.30172	0.0340061	0.470811	-3.49856	C3
0.319668	12.5978	2.29031	0.0347928	0.470811	-3.51505	Arpc4
0.203605	14.3775	2.29754	0.0342918	0.470811	-3.5046	Rpl7
-0.175296	17.935	-2.28798	0.0349557	0.470811	-3.51842	Aco2
-0.22005	11.1596	-2.29955	0.0341544	0.470811	-3.5017	Ndufaf4
-0.253815	12.8503	-2.2956	0.034426	0.470811	-3.50741	Lman1
-0.255824	12.285	-2.28482	0.0351774	0.470811	-3.52297	Eepd1
-0.260495	12.1917	-2.28971	0.0348346	0.470811	-3.51592	Ppp1ca
-0.499582	10.5512	-2.29475	0.0344845	0.470811	-3.50863	Mars2
-0.66209	9.30172	-2.29997	0.0341257	0.470811	-3.5011	Sdhaf2
0.868156	12.4148	2.2865	0.0359604	0.476405	-3.53198	Sepsecs
0.634433	15.9221	2.27622	0.0363899	0.476405	-3.54283	Idh1.Idh2
0.450456	17.7883	2.2565	0.037457	0.476405	-3.56645	H2bc12.H2bc14.H2bc3.H2bc4.H2bc7.H2bc9.Hist1h2bp.Hist2h2bb
0.445868	13.3123	2.22433	0.0399125	0.476405	-3.61217	Ahsg
0.440758	10.3126	2.20397	0.0413159	0.476405	-3.63863	Serping1
0.438841	11.9389	2.21485	0.040436	0.476405	-3.62318	Rida
0.333154	15.3893	2.2626	0.0367745	0.476405	-3.55495	Cox6c
0.29038	11.0489	2.20574	0.041171	0.476405	-3.63611	Hexb
0.265918	15.5932	2.24642	0.0379789	0.476405	-3.57813	Hpx
0.255582	10.6973	2.22717	0.0394599	0.476405	-3.60563	Prpf8
0.205977	12.4139	2.22095	0.0399502	0.476405	-3.6145	Dnase1l1
0.196941	11.4936	2.24213	0.0383048	0.476405	-3.58428	Rabggta
0.195659	12.3962	2.20458	0.0412658	0.476405	-3.63776	Psmb3
-0.14194	12.7585	-2.25203	0.0375569	0.476405	-3.57009	Prkag1
-0.159546	12.5885	-2.26893	0.0363127	0.476405	-3.54585	Cul3
-0.164554	14.6497	-2.2225	0.0398274	0.476405	-3.61229	Stim1
-0.184965	13.5193	-2.25684	0.0371994	0.476405	-3.56321	Hsp90aa1
-0.185852	12.7697	-2.24775	0.0378784	0.476405	-3.57623	Nt5c3a
-0.193953	14.6193	-2.23885	0.038555	0.476405	-3.58896	Aifm1
-0.199688	12.5196	-2.20524	0.041212	0.476405	-3.63683	Dtna
-0.20412	11.1698	-2.22604	0.0395484	0.476405	-3.60724	Atp6v1e1
-0.220282	12.2395	-2.21069	0.0407701	0.476405	-3.62909	Epm2aip1
-0.226587	11.7068	-2.20677	0.0410878	0.476405	-3.63466	Poldip2
-0.239419	13.6562	-2.26727	0.0364328	0.476405	-3.54823	Csnk2b
-0.241697	12.371	-2.26041	0.0369353	0.476405	-3.55809	Wfs1
-0.264437	13.0058	-2.20999	0.0408269	0.476405	-3.63009	Coq5
-0.279184	10.9063	-2.22462	0.0396601	0.476405	-3.60927	Rars2
-0.28276	10.1817	-2.25104	0.0376311	0.476405	-3.57151	Hbs1l
-0.282796	12.7958	-2.25712	0.0371786	0.476405	-3.56281	Lmcd1
-0.283734	11.2722	-2.208	0.0409875	0.476405	-3.6329	Sync
-0.286486	15.374	-2.23328	0.0389841	0.476405	-3.59691	Hspb1
-0.316094	13.3589	-2.24915	0.0377732	0.476405	-3.57422	Chchd3
-0.350747	11.6268	-2.26901	0.0363064	0.476405	-3.54572	Ppox
-0.355308	13.6258	-2.24089	0.0383995	0.476405	-3.58605	Hspb7
-0.391014	10.4191	-2.20699	0.0410697	0.476405	-3.63434	Ctnnb1
-0.525939	10.7092	-2.22706	0.0394688	0.476405	-3.60579	Trmu
-0.418807	12.3207	-2.20165	0.0415061	0.476763	-3.64193	Pycr3
0.639934	14.6308	2.1798	0.0440729	0.476889	-3.6799	H1.4
0.571545	10.5459	2.16616	0.0445133	0.476889	-3.69206	Lipe
0.557481	12.9112	2.17202	0.0445225	0.476889	-3.68868	Smoc2
0.527127	11.0358	2.18081	0.0432479	0.476889	-3.6714	Celf1
0.48888	9.93143	2.16686	0.0444518	0.476889	-3.69107	Nup155
0.480348	10.4717	2.16786	0.0443642	0.476889	-3.68966	Dnm1.Dnm2
0.399344	13.0397	2.17251	0.044022	0.476889	-3.6837	Fgb
0.396689	10.9174	2.17702	0.0435724	0.476889	-3.67676	Ggct
0.335316	10.4984	2.19042	0.0424363	0.476889	-3.65782	Plcd1
0.297663	13.9194	2.19612	0.0419615	0.476889	-3.64976	Rps27l
0.288545	18.2163	2.17388	0.0438424	0.476889	-3.68119	Sod1
-0.194948	11.0599	-2.19664	0.041919	0.476889	-3.64903	Stx4
-0.201791	13.9324	-2.17243	0.0439679	0.476889	-3.68323	Prkar2a.Prkar2b
-0.207812	12.6776	-2.18866	0.0425844	0.476889	-3.66032	Rab1b
-0.23911	10.1028	-2.1706	0.0441259	0.476889	-3.6858	Limd1
-0.241905	15.6831	-2.18576	0.0428284	0.476889	-3.66442	Eci1
-0.349814	17.0233	-2.16586	0.0445393	0.476889	-3.69248	Acadl
-0.356061	10.3252	-2.17379	0.0438499	0.476889	-3.68131	Isyna1
-0.379106	11.9488	-2.16948	0.0442233	0.476889	-3.68738	Mtfp1
-0.261909	15.6333	-2.16349	0.0447471	0.477409	-3.69581	Insrr
0.27726	11.3716	2.15442	0.0455512	0.484265	-3.70856	Setd3
-0.199235	16.2804	-2.14803	0.0461253	0.488635	-3.71752	Sod2
0.26074	11.6853	2.14578	0.0463286	0.48906	-3.72067	Sh3bgrl3
0.572629	8.82988	2.13804	0.0470366	0.491725	-3.73151	Slc7a8
0.371621	12.2386	2.12357	0.0483852	0.491725	-3.75171	Rpl18
0.233936	11.5252	2.13356	0.0474503	0.491725	-3.73777	Ap2a2
0.134747	13.0011	2.13249	0.0475493	0.491725	-3.73926	H6pd
-0.142133	12.9834	-2.13405	0.0474048	0.491725	-3.73708	Map4
-0.17396	15.7966	-2.12522	0.0482298	0.491725	-3.74941	Dlat
-0.202392	12.218	-2.13696	0.0471355	0.491725	-3.73301	Cpox
-0.233148	11.9622	-2.13053	0.0477318	0.491725	-3.74199	Tmed2
-0.252121	11.0404	-2.12694	0.0480678	0.491725	-3.74701	Clpx
-0.276136	11.0692	-2.12485	0.0482641	0.491725	-3.74992	Nmnat3
-0.296649	10.5081	-2.12719	0.0480448	0.491725	-3.74666	Cpe
0.269663	10.9111	2.11984	0.0487381	0.491977	-3.7569	Prpsap1
0.220918	14.0368	2.11812	0.0489023	0.491977	-3.7593	Rpl23
-0.231991	11.64	-2.1193	0.0487898	0.491977	-3.75765	Prkcsh
0.378222	15.5327	2.10283	0.0504419	0.492097	-3.78102	Ogn
0.336037	15.656	2.09937	0.0507198	0.492097	-3.78533	Ttr
0.188561	14.2653	2.10144	0.0505165	0.492097	-3.78247	Pdia3
-0.146219	12.5823	-2.10204	0.0504574	0.492097	-3.78163	Appl1
-0.163029	13.1857	-2.10968	0.0497127	0.492097	-3.77103	Kpna3.Kpna4
-0.170463	16.8669	-2.10486	0.0501814	0.492097	-3.77772	Atp5pd
-0.195064	12.3708	-2.10094	0.050566	0.492097	-3.78316	Sirt5
-0.211478	13.0149	-2.10339	0.0503249	0.492097	-3.77976	Timm10
-0.222009	12.8009	-2.10424	0.0502424	0.492097	-3.77859	Ube2g1
-0.265188	13.8684	-2.10646	0.0500254	0.492097	-3.7755	Atad1
-0.306471	10.8725	-2.10783	0.0498922	0.492097	-3.7736	Magoh.Magohb
0.206741	10.7611	2.0977	0.050885	0.492107	-3.78765	Cfb
0.320186	9.09611	2.09425	0.0512268	0.49382	-3.79242	Gdpgp1
-0.33308	11.572	-2.09125	0.0515268	0.49512	-3.79658	Kpna1.Kpna6
0.574686	13.2879	2.07304	0.0540634	0.496877	-3.82658	Mtarc2
0.349389	15.9263	2.07448	0.0532279	0.496877	-3.81971	Apoa1
0.339977	13.175	2.06834	0.0538647	0.496877	-3.82818	Ces1c
0.303519	13.6552	2.05321	0.055461	0.496877	-3.84894	Psmd8
0.292116	13.503	2.07427	0.0532497	0.496877	-3.82001	Mug1
0.266165	11.5756	2.06782	0.0539183	0.496877	-3.82888	Serpind1
0.264153	11.6595	2.06091	0.0546429	0.496877	-3.83838	Lcp1.Pls3
0.246372	13.1102	2.06868	0.0538286	0.496877	-3.8277	Nt5c1a
0.150334	11.4426	2.05109	0.0556874	0.496877	-3.85184	Septin11
0.134039	15.9103	2.07995	0.0526673	0.496877	-3.81218	Prdx2
-0.133422	16.4391	-2.06188	0.0545402	0.496877	-3.83704	Atp1a2
-0.140259	12.5165	-2.05689	0.055068	0.496877	-3.84389	Mapre1
-0.159988	20.0369	-2.05364	0.0554146	0.496877	-3.84835	Eno3
-0.172208	16.9404	-2.05783	0.0549684	0.496877	-3.8426	Coq9
-0.173238	18.5025	-2.08079	0.0525819	0.496877	-3.81102	Vdac1
-0.183648	14.0938	-2.05227	0.0555607	0.496877	-3.85022	Mapk1
-0.221419	11.2423	-2.08313	0.052344	0.496877	-3.80779	Hspbp1
-0.282081	10.4758	-2.06859	0.0538381	0.496877	-3.82783	Mia2
-0.293028	13.0094	-2.08572	0.0520824	0.496877	-3.80422	Pmpca
-0.340047	10.6367	-2.0658	0.0541292	0.496877	-3.83166	Lrrc39
-0.375025	9.70295	-2.06618	0.0540893	0.496877	-3.83114	Gbp4
-0.473006	12.9025	-2.07432	0.0535968	0.496877	-3.82246	Tmem65
-0.78372	10.8726	-2.06403	0.0546683	0.496877	-3.83655	Osbpl11
-0.887279	12.2833	-2.07034	0.0547854	0.496877	-3.83334	Nol9
-0.125632	12.9552	-2.0414	0.0567358	0.498355	-3.86509	Acacb
-0.156812	19.1347	-2.04174	0.0566995	0.498355	-3.86463	Ldb3
-0.1578	11.5456	-2.03646	0.0572777	0.498355	-3.87183	Fbxo40
-0.168899	13.0238	-2.03734	0.0571812	0.498355	-3.87064	Psmd14
-0.173169	12.164	-2.03869	0.0570328	0.498355	-3.86879	Afg3l2
-0.188065	13.4101	-2.04356	0.0565013	0.498355	-3.86214	Czib
-0.189087	15.7306	-2.0453	0.056312	0.498355	-3.85976	Actn1.Actn2.Actn3.Actn4
-0.291157	15.9327	-2.04747	0.0560777	0.498355	-3.8568	Hadh
-0.536073	11.2455	-2.0364	0.057349	0.498355	-3.87233	Anapc1
0.347906	9.9436	2.02956	0.0580419	0.498678	-3.88124	Agt
0.232666	12.1239	2.03008	0.057984	0.498678	-3.88053	Pdia6
-0.222889	17.1819	-2.02798	0.058218	0.498678	-3.88339	Cox4i1
-0.257146	10.6149	-2.02836	0.0581757	0.498678	-3.88287	EEF1AKNMT
-0.340238	15.6756	-2.03134	0.0578443	0.498678	-3.87882	Cox6a2
-0.357846	12.3012	-2.02639	0.0583964	0.498781	-3.88556	Lzic
0.203976	14.9678	2.02213	0.0588747	0.500244	-3.89134	Ftl1
-0.185735	16.457	-2.0219	0.0589013	0.500244	-3.89166	Acadvl
0.653862	10.1344	1.97806	0.0640903	0.501583	-3.95113	Azgp1
0.574202	12.7901	1.97866	0.0646886	0.501583	-3.95395	Mylk
0.420743	10.4875	1.97264	0.0647042	0.501583	-3.95814	Upf2
0.412259	10.6684	1.98087	0.0636997	0.501583	-3.94709	Tmco1
0.376577	10.035	2.00059	0.0613512	0.501583	-3.92053	Zyx
0.336333	10.4983	1.98966	0.0626438	0.501583	-3.93528	Coro1c
0.315141	10.9354	2.0025	0.061128	0.501583	-3.91795	Serpinf1
0.235776	19.201	1.97769	0.0640866	0.501583	-3.95137	Tpm2
0.193562	16.3237	1.95999	0.0662756	0.501583	-3.97507	Cacnb1.Cacnb3
0.190055	11.3783	1.96893	0.0651619	0.501583	-3.96312	Chmp4b
0.125615	12.3037	1.97412	0.0645229	0.501583	-3.95616	Atp2b1
-0.111548	13.2071	-1.96007	0.0662649	0.501583	-3.97496	Pank4
-0.122125	12.6287	-1.96832	0.0652371	0.501583	-3.96393	Kpnb1
-0.128992	14.0607	-2.01256	0.0599637	0.501583	-3.90433	Npm1
-0.138891	13.9934	-1.98192	0.0635728	0.501583	-3.94568	Opa1
-0.139322	13.3274	-2.00227	0.0611542	0.501583	-3.91825	Capn3
-0.148654	13.8055	-1.96752	0.0653365	0.501583	-3.96501	Psmd7
-0.156774	15.1003	-1.98604	0.0630769	0.501583	-3.94015	Phb2
-0.157819	13.2342	-2.00917	0.0603539	0.501583	-3.90892	Nampt
-0.16236	13.3413	-1.9783	0.0640118	0.501583	-3.95054	Uchl3
-0.168893	17.2576	-1.99768	0.0616929	0.501583	-3.92446	Fh
-0.170719	13.711	-2.0151	0.0596726	0.501583	-3.90088	Sgca
-0.173147	12.0133	-1.96949	0.0650923	0.501583	-3.96236	Ap2a1
-0.18164	12.5897	-1.95883	0.0664205	0.501583	-3.97661	U2af2
-0.182128	10.8631	-1.96041	0.0662232	0.501583	-3.97452	Dguok
-0.182157	13.4514	-1.98857	0.0627732	0.501583	-3.93673	Adk
-0.193096	14.194	-1.97292	0.0646704	0.501583	-3.95777	Eif4e
-0.204127	12.7731	-1.9755	0.0643536	0.501583	-3.95431	Vps25
-0.213333	12.753	-1.97186	0.0648004	0.501583	-3.95919	Creg1
-0.216545	11.6088	-1.96522	0.065622	0.501583	-3.96808	Xirp2
-0.220871	15.5586	-1.99237	0.0623212	0.501583	-3.93162	Hint1
-0.231159	12.9427	-1.96559	0.065576	0.501583	-3.96759	Dnajc11
-0.232565	14.2358	-1.99821	0.0616304	0.501583	-3.92374	Txn2
-0.234457	12.9953	-1.98019	0.0637828	0.501583	-3.94801	Timm44
-0.235254	11.597	-1.96976	0.0650589	0.501583	-3.962	Dmac2l
-0.275248	15.8665	-2.00312	0.061055	0.501583	-3.9171	Sdhc
-0.276201	18.016	-1.99936	0.0614957	0.501583	-3.92219	Actn2
-0.286126	12.3364	-2.00973	0.0602893	0.501583	-3.90817	Ppcs
-0.286749	11.0037	-1.96757	0.0653296	0.501583	-3.96493	Api5
-0.310312	10.448	-1.97069	0.0649447	0.501583	-3.96076	Mtmr1
-0.348333	11.5298	-2.00866	0.0604125	0.501583	-3.90961	Mrpl30
-0.376257	14.018	-1.99629	0.0620295	0.501583	-3.92732	Acot13
-0.518528	16.0052	-1.96522	0.0662732	0.501583	-3.97146	Myh1.Myh3.Myh8
-0.755446	10.318	-1.9885	0.063059	0.501583	-3.93838	Golga3
-0.234628	14.5536	-1.95347	0.0670985	0.504164	-3.98377	Oxct1
-0.260514	11.296	-1.9537	0.0670688	0.504164	-3.98346	Ndufaf2
-0.137769	12.5951	-1.94986	0.0675584	0.505088	-3.98859	Ehd1
-0.170844	12.1309	-1.95099	0.0674135	0.505088	-3.98707	Ccdc124
0.395877	17.8032	1.94556	0.0683905	0.508237	-3.99568	Serpina1a.Serpina1b.Serpina1c.Serpina1d
-0.255675	14.7275	-1.94431	0.0682694	0.508237	-3.99596	Dhrs7c
-0.34404	10.5671	-1.94262	0.0684882	0.508237	-3.99822	Pkia
0.370008	9.84734	1.93122	0.0699765	0.517999	-4.01335	Coro1a
0.435263	10.135	1.92276	0.0710984	0.519083	-4.02453	Cutc
0.166793	13.6993	1.92229	0.0711618	0.519083	-4.02516	Cept1
-0.120958	16.4942	-1.9229	0.0710806	0.519083	-4.02435	Sdha
-0.133056	12.2	-1.92855	0.0703291	0.519083	-4.01688	Hnrnpl
-0.188021	11.5179	-1.92443	0.070876	0.519083	-4.02233	Mrps10
-0.251036	13.2296	-1.92653	0.0705969	0.519083	-4.01955	Mtnd4
-0.177165	12.6712	-1.92077	0.0713646	0.519299	-4.02716	Memo1
-0.293149	10.1091	-1.91942	0.0715461	0.519359	-4.02894	Emc10
-0.143479	13.8471	-1.91005	0.0728154	0.523164	-4.04129	Sars1
-0.163053	14.3897	-1.91162	0.0726016	0.523164	-4.03923	Tst
-0.383605	9.73922	-1.90912	0.0729428	0.523164	-4.04252	Pip4p2
-0.688458	10.4638	-1.91348	0.0726206	0.523164	-4.03798	Nudt13
-0.720797	10.3284	-1.91454	0.0724902	0.523164	-4.03665	Ywhab.Ywhaq.Ywhaz
-0.219811	11.7257	-1.90627	0.0733331	0.524708	-4.04627	Ank2.Ank3
0.193709	10.904	1.90496	0.0735141	0.524751	-4.048	Lmf2
-0.124097	15.6408	-1.9001	0.0741856	0.527034	-4.05437	Synm
-0.22858	13.3151	-1.90067	0.0741063	0.527034	-4.05362	Ak3
0.194151	13.3813	1.89844	0.074416	0.527421	-4.05655	Sema3c
0.207347	15.7635	1.89703	0.0746123	0.527565	-4.0584	Ppia
0.770446	13.5657	1.84152	0.083969	0.529187	-4.13488	H2az1.H2az2
0.613393	14.2145	1.82279	0.0867805	0.529187	-4.15836	Col1a1
0.51895	11.7605	1.86016	0.0803043	0.529187	-4.10791	Rps6ka1
0.492247	9.99731	1.79348	0.0903606	0.529187	-4.19193	Pitpnc1
0.422871	10.9349	1.78805	0.0912623	0.529187	-4.19882	Rheb
0.414836	16.2672	1.82146	0.0862323	0.529187	-4.15758	Prelp
0.412513	14.5307	1.78976	0.0913717	0.529187	-4.1978	Mcpt4
0.386966	11.2563	1.7939	0.0902924	0.529187	-4.19141	Itih4
0.383241	11.0236	1.86563	0.0791096	0.529187	-4.09937	Cfi
0.376562	9.89331	1.87472	0.0777845	0.529187	-4.08755	Aox1
0.347934	12.477	1.86674	0.0789483	0.529187	-4.09793	Orm1.Orm2
0.338093	11.6876	1.8066	0.0882161	0.529187	-4.17527	Trappc3
0.334705	11.6689	1.84835	0.0816859	0.529187	-4.12174	Arih2
0.334365	11.3707	1.81161	0.0874094	0.529187	-4.16889	Mfsd3
0.32827	14.3036	1.85109	0.0813422	0.529187	-4.11846	Orm1
0.307229	15.5204	1.84561	0.0821006	0.529187	-4.12527	Pygb
0.299142	13.4994	1.88089	0.076895	0.529187	-4.07951	Fgg
0.290903	12.4609	1.84621	0.0820102	0.529187	-4.12451	Eif4a1.Eif4a2.Eif4a3
0.290393	11.7965	1.81778	0.0864247	0.529187	-4.16101	Edf1
0.282781	10.2402	1.85764	0.0802924	0.529187	-4.10973	Abcc4
0.275914	12.8562	1.87872	0.0772063	0.529187	-4.08233	Blvrb
0.269373	13.7812	1.83545	0.0836562	0.529187	-4.13836	Plg
0.258356	15.2514	1.86454	0.0792701	0.529187	-4.10078	Vim
0.251357	11.722	1.87692	0.0774662	0.529187	-4.08469	Ptms
0.245732	11.2614	1.81602	0.0867039	0.529187	-4.16326	Cavin3
0.242642	11.4766	1.80068	0.0891783	0.529187	-4.1828	Ppp2r1a.Ppp2r1b
0.23669	10.4953	1.86628	0.0790149	0.529187	-4.09853	Dnajb11
0.230209	11.0028	1.78997	0.0909421	0.529187	-4.19638	Acat2
0.224729	13.7619	1.81687	0.0865693	0.529187	-4.16218	Jsrp1
0.224173	13.6338	1.87558	0.0776601	0.529187	-4.08644	Scp2
0.217524	11.2922	1.87116	0.0783008	0.529187	-4.09218	Hp1bp3
0.206056	10.4844	1.7909	0.0907888	0.529187	-4.19521	Snrnp200
0.184884	13.5211	1.79394	0.0902856	0.529187	-4.19136	Rpl27a
0.167549	14.8916	1.85017	0.0814113	0.529187	-4.11939	Arl6ip5
0.139085	12.3553	1.7957	0.0899942	0.529187	-4.18912	Tmx3
0.131376	13.9427	1.81496	0.0868727	0.529187	-4.16461	Gstm5
-0.092892	13.1781	-1.79209	0.0905905	0.529187	-4.19369	Taldo1
-0.10541	16.6558	-1.84174	0.0826899	0.529187	-4.13026	Ndufs1
-0.106457	14.4425	-1.86153	0.0797138	0.529187	-4.10468	Dmd
-0.124796	15.8557	-1.78743	0.0913652	0.529187	-4.1996	Psmc1
-0.129079	17.3824	-1.84937	0.0815323	0.529187	-4.12043	Ogdh
-0.133551	14.537	-1.8225	0.0856765	0.529187	-4.15497	Hsd17b10
-0.139805	16.483	-1.80975	0.0877076	0.529187	-4.17125	Prdx3
-0.140486	13.0336	-1.83146	0.084275	0.529187	-4.14349	Cct2
-0.143074	14.2961	-1.80391	0.0886525	0.529187	-4.1787	Pccb
-0.143267	14.4404	-1.79093	0.090783	0.529187	-4.19517	Ddx3x.Ddx3y
-0.1462	14.481	-1.7953	0.0900601	0.529187	-4.18962	Apoo
-0.146465	13.215	-1.83404	0.0838741	0.529187	-4.14017	Msi2
-0.150721	13.4325	-1.86949	0.0785448	0.529187	-4.09436	Map2k4
-0.153461	14.9627	-1.79279	0.0904745	0.529187	-4.19281	Flnb
-0.155624	14.0584	-1.8014	0.0890602	0.529187	-4.18188	Hspg2
-0.155896	12.9224	-1.81202	0.0873431	0.529187	-4.16836	Mapkapk2
-0.158667	16.0219	-1.89179	0.0753468	0.529187	-4.06526	Ndufv1
-0.160662	14.8317	-1.82638	0.0850672	0.529187	-4.15	Ndufs8
-0.165605	12.5952	-1.83365	0.0839344	0.529187	-4.14067	Fis1
-0.181406	12.3226	-1.83877	0.0831457	0.529187	-4.13409	Mtm1
-0.183726	12.1577	-1.78736	0.0913779	0.529187	-4.19969	Pcbp2
-0.192115	12.0917	-1.88552	0.0762346	0.529187	-4.07347	Fxn
-0.197824	12.187	-1.79302	0.0904373	0.529187	-4.19252	Nif3l1
-0.200688	11.7459	-1.82294	0.0856084	0.529187	-4.15442	Pgm5
-0.20127	13.5305	-1.85575	0.0805733	0.529187	-4.11217	Nol3
-0.204472	10.7261	-1.79397	0.0902798	0.529187	-4.19131	Mrps28
-0.205774	18.6392	-1.81672	0.0865923	0.529187	-4.16236	Atp5f1a
-0.209618	10.1737	-1.84986	0.081457	0.529187	-4.11978	Aldh3a2
-0.209765	11.0258	-1.85039	0.0813781	0.529187	-4.11911	Usp7
-0.210366	12.7495	-1.81531	0.0868176	0.529187	-4.16417	Coq3
-0.218365	11.2313	-1.83518	0.0836984	0.529187	-4.13871	Matr3
-0.219231	11.5883	-1.867	0.0789084	0.529187	-4.09759	Parvb
-0.219357	12.7451	-1.89181	0.0753445	0.529187	-4.06524	Vwa8
-0.221509	12.1726	-1.83599	0.083573	0.529187	-4.13766	Pdk1
-0.22332	13.3521	-1.78713	0.0914159	0.529187	-4.19998	Ube2b
-0.229329	15.5448	-1.82413	0.08542	0.529187	-4.15288	Mtnd1
-0.229467	11.3898	-1.78702	0.0914339	0.529187	-4.20012	Hccs
-0.229503	10.4654	-1.81725	0.0865084	0.529187	-4.16169	Ccny
-0.233642	15.3111	-1.84418	0.0823188	0.529187	-4.12713	Acadm
-0.234767	10.4428	-1.82161	0.0858171	0.529187	-4.15611	Mfn2
-0.258777	10.5978	-1.8445	0.08227	0.529187	-4.12671	Mrpl3
-0.266191	13.4315	-1.86138	0.079736	0.529187	-4.10488	Hagh
-0.269039	14.035	-1.81954	0.086144	0.529187	-4.15875	Prkaca
-0.269875	11.5613	-1.86057	0.0798565	0.529187	-4.10593	Sra1
-0.271742	13.3536	-1.79193	0.0906169	0.529187	-4.1939	Ndufaf6
-0.28278	12.1671	-1.8461	0.0820266	0.529187	-4.12465	Lyrm4
-0.284877	14.8158	-1.84201	0.082649	0.529187	-4.12992	Coq8a
-0.302383	9.40928	-1.88997	0.0756043	0.529187	-4.06765	Clasp2
-0.31303	13.1346	-1.81763	0.0864479	0.529187	-4.1612	Hmgcl
-0.332997	11.1628	-1.84038	0.0828986	0.529187	-4.13202	Pigt
-0.333618	10.3591	-1.79914	0.0894296	0.529187	-4.18475	Hscb
-0.338841	10.9654	-1.85185	0.0811583	0.529187	-4.11722	Slc25a35
-0.339981	11.5083	-1.82486	0.0853051	0.529187	-4.15195	Fam114a2
-0.361084	11.5203	-1.86778	0.0787948	0.529187	-4.09658	Anp32a
-0.380088	9.60462	-1.83326	0.083995	0.529187	-4.14117	Lamtor5
-0.451232	12.0791	-1.85798	0.0805331	0.529187	-4.11037	mt.Co3
-0.548566	9.71192	-1.81477	0.0869026	0.529187	-4.16485	Cyp2u1
-0.649832	13.0865	-1.87193	0.0793212	0.529187	-4.09554	Coq10b
0.208834	11.9264	1.78235	0.0922165	0.530269	-4.20602	Pygl
0.194938	15.1734	1.78235	0.0922161	0.530269	-4.20602	Adipoq
-0.210352	11.8965	-1.78158	0.0923452	0.530269	-4.20698	Trim54
-0.211478	11.3152	-1.78063	0.0925052	0.530269	-4.20818	Fn3krp
-0.263938	15.3722	-1.78228	0.0922287	0.530269	-4.20611	Tmod1.Tmod4
0.233607	12.863	1.7697	0.0943647	0.533992	-4.22195	Myl12b.Myl9
-0.0968969	13.8038	-1.76449	0.0952627	0.533992	-4.2285	Trap1
-0.111497	16.2754	-1.77313	0.0937785	0.533992	-4.21764	Slc25a12
-0.124138	15.7203	-1.7646	0.0952432	0.533992	-4.22835	Cpt1b
-0.135537	12.1116	-1.76468	0.0952304	0.533992	-4.22826	Usp24
-0.13831	13.9771	-1.76736	0.0947666	0.533992	-4.22489	Prkab2
-0.171665	12.0752	-1.76476	0.0952161	0.533992	-4.22816	Sorbs3
-0.195666	13.3601	-1.77283	0.0938297	0.533992	-4.21802	Mgst3
-0.232142	14.5474	-1.76432	0.0952921	0.533992	-4.22871	Atp1b1
-0.234716	17.5006	-1.77389	0.0936486	0.533992	-4.21668	Suclg1
-0.264361	16.0434	-1.76477	0.0952142	0.533992	-4.22814	Acaa2
-0.390591	10.3452	-1.77031	0.0942607	0.533992	-4.22119	B3galnt2
-0.293892	11.6566	-1.75912	0.0961949	0.538046	-4.23522	Aprt
0.809121	13.5326	1.71328	0.10594	0.538404	-4.29533	Serpina1b.Serpina1d.Serpina1e
0.503274	10.2333	1.70969	0.105162	0.538404	-4.29655	Efhd1.Efhd2
0.479369	14.8111	1.74639	0.0991839	0.538404	-4.25299	Atp5mj
0.461288	10.3289	1.7076	0.105558	0.538404	-4.29913	IGHA_MOUSE
0.42788	8.71093	1.73599	0.100305	0.538404	-4.26406	Nop56
0.405327	14.736	1.70897	0.105699	0.538404	-4.29831	Txn
0.361409	11.1374	1.74559	0.0985812	0.538404	-4.25212	Clec3b
0.357991	9.83845	1.73437	0.100599	0.538404	-4.26608	Plvap
0.307507	11.5175	1.70696	0.105679	0.538404	-4.29992	Ostn
0.279847	10.3464	1.74537	0.0986213	0.538404	-4.2524	Pds5b
0.271975	12.2732	1.71597	0.103985	0.538404	-4.28883	Atl3
0.261831	13.6845	1.73656	0.100203	0.538404	-4.26336	Gsta3.Gsta4
0.241816	16.0343	1.70454	0.106138	0.538404	-4.30289	Il1r1
0.241686	12.1889	1.70808	0.105466	0.538404	-4.29853	Capg
0.236309	11.2557	1.71504	0.104159	0.538404	-4.28998	Timm8b
0.213656	11.7641	1.71796	0.103614	0.538404	-4.28638	Cdc42
0.198664	16.9065	1.72119	0.103015	0.538404	-4.28239	Tf
0.193888	12.0986	1.74799	0.0981554	0.538404	-4.24914	Lypla2
0.189121	12.9812	1.72357	0.102574	0.538404	-4.27945	Rps19
0.183083	13.9586	1.70394	0.106252	0.538404	-4.30362	Ywhaz
0.166446	12.5736	1.70345	0.106344	0.538404	-4.30422	Nt5c
0.164986	11.9609	1.74457	0.0987633	0.538404	-4.25339	Lman2
0.15588	11.2751	1.71809	0.103589	0.538404	-4.28621	Septin2
0.124483	14.6451	1.74899	0.0979778	0.538404	-4.24789	Calr
0.10698	14.0874	1.71791	0.103623	0.538404	-4.28643	Esd
-0.117895	13.2064	-1.69696	0.107586	0.538404	-4.31217	Akr7a2
-0.12775	13.9318	-1.7355	0.100395	0.538404	-4.26468	Oplah
-0.128253	14.8951	-1.74271	0.0990965	0.538404	-4.25572	Sun2
-0.136191	12.3567	-1.69918	0.107159	0.538404	-4.30945	Gpt
-0.137951	13.3295	-1.71079	0.104955	0.538404	-4.2952	Synpo
-0.141573	13.2367	-1.7154	0.104091	0.538404	-4.28953	Letm1
-0.1436	14.3956	-1.71878	0.103462	0.538404	-4.28537	Capns1
-0.150885	12.8678	-1.71302	0.104536	0.538404	-4.29246	Scrn2
-0.151259	12.3973	-1.71279	0.10458	0.538404	-4.29275	Ncln
-0.162835	11.9308	-1.69609	0.107753	0.538404	-4.31323	Mrps22
-0.1728	12.3879	-1.71825	0.103559	0.538404	-4.28601	Rab14
-0.175893	14.6342	-1.7567	0.096618	0.538404	-4.23825	Apool
-0.178904	15.1102	-1.70775	0.105529	0.538404	-4.29894	Ndufab1
-0.182932	10.7741	-1.69962	0.107076	0.538404	-4.30892	Actl6a
-0.194897	15.2183	-1.69636	0.107702	0.538404	-4.31291	Mtch2
-0.194937	13.3763	-1.70336	0.106363	0.538404	-4.30434	Prorsd1
-0.200503	17.5692	-1.70185	0.10665	0.538404	-4.30619	Ndufa4
-0.204472	12.4875	-1.70583	0.105892	0.538404	-4.3013	Hint3
-0.206701	12.3762	-1.70714	0.105644	0.538404	-4.29969	Akap1
-0.208621	11.3685	-1.71031	0.105046	0.538404	-4.2958	Mrpl44
-0.213783	13.5168	-1.70438	0.106167	0.538404	-4.30308	Cd99
-0.214367	11.1803	-1.70243	0.106539	0.538404	-4.30547	Tpmt
-0.215893	12.6721	-1.69744	0.107494	0.538404	-4.31159	Dcakd
-0.221769	12.4324	-1.73439	0.100595	0.538404	-4.26605	Msra
-0.225282	11.1594	-1.7063	0.105804	0.538404	-4.30073	Pnpo
-0.236382	12.7205	-1.74457	0.0987643	0.538404	-4.2534	Fahd1
-0.236488	19.0275	-1.70035	0.106935	0.538404	-4.30802	Myh4.Myh6.Myh7.Myh8
-0.237207	11.3217	-1.70568	0.10592	0.538404	-4.30148	Slc25a46
-0.24055	11.7346	-1.72076	0.103094	0.538404	-4.28292	Mapre2.Mapre3
-0.241538	10.2057	-1.7224	0.10279	0.538404	-4.28089	Itga6
-0.24322	10.8951	-1.73921	0.0997238	0.538404	-4.26006	Pdxk
-0.248914	14.9818	-1.73301	0.100846	0.538404	-4.26776	Gbe1
-0.258457	11.1069	-1.70501	0.106048	0.538404	-4.3023	Snrpd2
-0.281668	14.0089	-1.7028	0.106467	0.538404	-4.30501	Ndufb9
-0.37127	10.9545	-1.74967	0.0978572	0.538404	-4.24704	Rab4a
-0.432051	10.6187	-1.73783	0.0999725	0.538404	-4.26178	Trip12
-0.62451	11.5459	-1.71206	0.105447	0.538404	-4.29524	Prkaa1
-0.636786	10.8093	-1.74083	0.0998319	0.538404	-4.25903	Arhgef7
-0.881095	11.5888	-1.70557	0.107224	0.538404	-4.30435	Rnf114
-0.429632	9.4258	-1.69396	0.108164	0.539559	-4.31584	Mrpl20
-0.30949	11.148	-1.6924	0.108466	0.540167	-4.31775	Parl
0.131528	19.0864	1.68978	0.108974	0.541796	-4.32094	Ak1
0.509669	11.9967	1.68889	0.109794	0.542062	-4.32333	Sncg
0.338622	10.2987	1.68362	0.110177	0.542062	-4.32845	Tor1aip2
0.30045	13.7283	1.68341	0.110293	0.542062	-4.32885	Rps25
-0.153976	15.8622	-1.68455	0.109994	0.542062	-4.32732	Hadha
-0.171123	14.765	-1.68741	0.109435	0.542062	-4.32383	Fam162a
-0.347807	10.5514	-1.68748	0.109421	0.542062	-4.32375	Asb15
-0.429733	10.1079	-1.68435	0.110035	0.542062	-4.32757	Amdhd2
0.357009	10.0762	1.66987	0.112904	0.54217	-4.34514	Mrpl43
0.330036	16.1907	1.67442	0.112186	0.54217	-4.33998	Mybph
0.291236	12.9495	1.67283	0.112311	0.54217	-4.34155	Tmem182
0.275382	9.79624	1.67305	0.112268	0.54217	-4.34129	Thrap3
0.263177	13.8268	1.66386	0.114112	0.54217	-4.3524	Cuta
0.220853	13.8894	1.66998	0.11288	0.54217	-4.345	Nqo1
0.184922	10.3281	1.67357	0.112165	0.54217	-4.34066	Oard1
-0.126562	16.6321	-1.67906	0.111074	0.54217	-4.33399	Cyc1
-0.126709	13.2608	-1.68133	0.110627	0.54217	-4.33124	Ano10
-0.155302	15.3577	-1.67512	0.111855	0.54217	-4.33877	Crat
-0.163794	12.3004	-1.66791	0.113295	0.54217	-4.3475	Hdhd5
-0.188819	10.3174	-1.6782	0.111244	0.54217	-4.33504	Arhgef10l
-0.189237	10.1885	-1.66883	0.113113	0.54217	-4.3464	Tdrkh
-0.194041	13.0929	-1.6782	0.111245	0.54217	-4.33504	Mbnl1
-0.220544	12.2478	-1.66447	0.11399	0.54217	-4.35167	Pacsin2
-0.241955	16.3616	-1.66532	0.113818	0.54217	-4.35064	Flna.Flnc
-0.248251	10.6266	-1.67073	0.11273	0.54217	-4.34409	Dhx15
-0.29401	10.2416	-1.66743	0.113393	0.54217	-4.34809	Arfgap1
-0.361665	10.3887	-1.67069	0.112738	0.54217	-4.34414	Pdxp
-0.419545	18.963	-1.6701	0.11359	0.54217	-4.34622	Myh1
-0.561893	12.225	-1.6845	0.110904	0.54217	-4.32915	Asah1
-0.216858	11.8748	-1.66172	0.114546	0.543368	-4.35499	Eci2
0.281979	11.6709	1.65873	0.115154	0.543919	-4.35859	Mrpl17
0.226394	12.5153	1.65672	0.115565	0.543919	-4.36102	Sts
-0.117567	14.1618	-1.65627	0.115656	0.543919	-4.36155	Arhgdia
-0.200958	12.6216	-1.65972	0.114952	0.543919	-4.3574	Cd99l2
-0.360411	10.6651	-1.65649	0.115611	0.543919	-4.36129	Eefsec
-0.415815	11.166	-1.65581	0.115751	0.543919	-4.36211	Mterf2
-0.116172	12.2386	-1.65413	0.116094	0.54468	-4.36413	Csnk2a1
0.486115	12.6511	1.65311	0.11709	0.545935	-4.36671	Snrpb.Snrpn
0.221919	12.7643	1.6498	0.116986	0.545935	-4.36933	Ssr1
-0.104153	13.4307	-1.65055	0.116831	0.545935	-4.36843	Kars1
-0.147741	15.7629	-1.65017	0.116911	0.545935	-4.36889	Acsl1
0.828371	14.8877	1.64792	0.118837	0.547453	-4.37404	Ckb.Ckm
0.537675	12.9574	1.62353	0.123622	0.547453	-4.40237	Krt42
0.530317	11.0079	1.61673	0.124305	0.547453	-4.40923	Lyz1
0.40817	9.69217	1.623	0.122634	0.547453	-4.40133	Denr
0.280779	12.621	1.60298	0.127005	0.547453	-4.42501	Cbr2
0.263891	10.2999	1.62452	0.122308	0.547453	-4.39953	Sec63
0.235995	16.0316	1.62876	0.1214	0.547453	-4.39448	Park7
0.209557	17.1197	1.64494	0.117994	0.547453	-4.37517	Actn1.Actn2.Actn3
0.186745	16.0054	1.60793	0.125911	0.547453	-4.41917	Gstm1.Gstm2.Gstm4.Gstm5.Gstm7
0.168673	16.2537	1.62307	0.122619	0.547453	-4.40125	Sar1a.Sar1b
0.148872	13.9881	1.6025	0.12711	0.547453	-4.42557	Rps13
0.143814	12.5405	1.63194	0.120726	0.547453	-4.3907	Apeh
0.12654	14.5189	1.61508	0.124347	0.547453	-4.41072	Tgm2
-0.0949198	15.4654	-1.62187	0.122879	0.547453	-4.40268	Cmya5
-0.103607	14.6685	-1.60921	0.12563	0.547453	-4.41766	Gars1
-0.110037	12.8844	-1.60288	0.127027	0.547453	-4.42513	Eif3i
-0.111764	11.5889	-1.62416	0.122386	0.547453	-4.39996	Dpp9
-0.111994	19.1515	-1.63694	0.119667	0.547453	-4.38473	Gapdh
-0.125321	11.6415	-1.63128	0.120865	0.547453	-4.39148	Gmppb
-0.126251	13.3093	-1.6135	0.124693	0.547453	-4.4126	Dbt
-0.127491	16.201	-1.62347	0.122533	0.547453	-4.40078	Dlst
-0.130722	13.2625	-1.60158	0.127314	0.547453	-4.42665	Lmnb2
-0.132481	17.0722	-1.63802	0.11944	0.547453	-4.38344	Atp5mf
-0.133023	13.3905	-1.60613	0.126307	0.547453	-4.42129	Aldh7a1
-0.136602	11.4575	-1.61656	0.124027	0.547453	-4.40898	Gfm2
-0.138769	12.5224	-1.60327	0.12694	0.547453	-4.42467	Eif3m
-0.142495	13.5598	-1.60153	0.127325	0.547453	-4.42671	Gstk1
-0.143003	13.374	-1.62179	0.122895	0.547453	-4.40277	Hsd17b8
-0.144135	12.6459	-1.60061	0.12753	0.547453	-4.42779	Rab1A
-0.144438	12.3732	-1.60144	0.127346	0.547453	-4.42682	Lonp1
-0.149701	15.2032	-1.60705	0.126105	0.547453	-4.42021	Snta1
-0.150293	13.035	-1.64603	0.117767	0.547453	-4.37386	Gfm1
-0.150752	14.8423	-1.6206	0.123152	0.547453	-4.40419	Fkbp3
-0.155092	12.1266	-1.64385	0.118221	0.547453	-4.37647	Pcyt2
-0.160715	11.429	-1.62769	0.121631	0.547453	-4.39577	Fkbp4
-0.160903	13.7731	-1.61223	0.12497	0.547453	-4.4141	Ppm1b
-0.16766	15.0912	-1.63049	0.121033	0.547453	-4.39243	Hspb2
-0.169083	11.1791	-1.6299	0.121158	0.547453	-4.39313	Aip
-0.169403	10.465	-1.62414	0.12239	0.547453	-4.39998	Wnk1
-0.171786	10.1839	-1.62021	0.123235	0.547453	-4.40464	Eea1
-0.173136	11.9483	-1.63515	0.120047	0.547453	-4.38688	Mcat
-0.176644	17.8581	-1.6215	0.122958	0.547453	-4.40312	Tubb2a.Tubb2b.Tubb3.Tubb4b.Tubb5.Tubb6
-0.177997	12.3338	-1.60348	0.126892	0.547453	-4.42441	Tomm40
-0.178479	12.1793	-1.61569	0.124215	0.547453	-4.41	Pip4k2b
-0.179868	13.9898	-1.6183	0.12365	0.547453	-4.40692	Glul
-0.179894	15.8575	-1.60345	0.126901	0.547453	-4.42446	Decr1
-0.182959	15.4273	-1.63617	0.119832	0.547453	-4.38566	Gatd3a
-0.187321	12.384	-1.60964	0.125536	0.547453	-4.41715	Acy1
-0.195073	11.6675	-1.6238	0.122463	0.547453	-4.40039	Ube2o
-0.195102	14.4592	-1.64153	0.118705	0.547453	-4.37924	Etfdh
-0.224639	11.3073	-1.61443	0.124489	0.547453	-4.41149	Ccdc9
-0.248783	11.2809	-1.6089	0.125699	0.547453	-4.41803	Pex11b
-0.345325	10.0847	-1.64154	0.118703	0.547453	-4.37923	Ptgfrn
-0.363822	10.9202	-1.60011	0.127642	0.547453	-4.42839	Sf3a1
-0.735261	12.0365	-1.61135	0.126452	0.547453	-4.41697	Kera
-0.767758	10.5632	-1.64637	0.118431	0.547453	-4.37467	Mrpl27
-0.117829	13.7499	-1.59781	0.128154	0.548866	-4.43109	Unc45b
-0.237233	11.9023	-1.59461	0.128869	0.551139	-4.43484	Clpb
1.0417	12.8076	1.59974	0.129187	0.551715	-4.43078	Krt10.Krt14.Krt15.Krt16.Krt17.Krt19.Krt36.Krt42
0.308958	10.921	1.58847	0.130253	0.55233	-4.44204	Arpp19
0.164589	12.0291	1.58861	0.13022	0.55233	-4.44187	Ppp3cb
0.116516	16.1785	1.58956	0.130007	0.55233	-4.44077	P4hb
0.09949	13.6049	1.58924	0.130077	0.55233	-4.44113	Rpsa
-0.295947	11.4032	-1.59015	0.129872	0.55233	-4.44007	Nup133
0.506777	11.3982	1.58202	0.132122	0.553239	-4.45007	Rap1a
0.275684	11.2689	1.584	0.131267	0.553239	-4.44726	Gtpbp1
0.150331	17.6808	1.58032	0.132108	0.553239	-4.45155	Myoz1
-0.080128	14.8237	-1.5835	0.13138	0.553239	-4.44784	Npepps
-0.090695	13.2725	-1.58201	0.131721	0.553239	-4.44958	Cct4
-0.143558	12.9396	-1.5827	0.131564	0.553239	-4.44878	Dcun1d2
-0.144698	12.3999	-1.58132	0.131878	0.553239	-4.45038	Ttll12
-0.198023	11.7055	-1.58023	0.132128	0.553239	-4.45166	Nrbp1
-0.235785	10.5367	-1.58325	0.131438	0.553239	-4.44814	Psmd10
-0.179792	12.709	-1.57779	0.132687	0.554807	-4.4545	Fahd2
0.408543	12.3458	1.5669	0.135614	0.558934	-4.46761	Tubb2a.Tubb2b
0.222752	11.7893	1.56958	0.134587	0.558934	-4.46405	Cpq
0.20992	13.447	1.56216	0.136322	0.558934	-4.47264	Gc
0.143684	12.4374	1.56514	0.135622	0.558934	-4.46919	Sfxn3
0.112628	13.6242	1.57237	0.133939	0.558934	-4.46081	Mthfd1
-0.0966644	15.0132	-1.56606	0.135407	0.558934	-4.46812	Ppp2r1a
-0.101955	15.6618	-1.5634	0.136031	0.558934	-4.47121	Atl2
-0.120875	17.7838	-1.56176	0.136415	0.558934	-4.4731	Uqcrc2
-0.138165	13.2715	-1.56773	0.135017	0.558934	-4.46619	Pgp
-0.14495	17.1081	-1.5606	0.136689	0.558934	-4.47445	Eno2
-0.14734	15.9971	-1.56532	0.135582	0.558934	-4.46899	Ndufs6
-0.158293	17.8818	-1.56053	0.136704	0.558934	-4.47452	Mtco2
-0.206087	12.3982	-1.55994	0.136844	0.558934	-4.4752	Lnpk
-0.22047	11.8715	-1.56483	0.135696	0.558934	-4.46955	Ube2h
-0.234836	11.5623	-1.56946	0.134616	0.558934	-4.46419	Dhrs11
-0.25674	13.9077	-1.56384	0.135928	0.558934	-4.4707	Ywhag.Ywhah
-0.374466	12.7977	-1.56536	0.135975	0.558934	-4.4694	Gpt.Gpt2
-0.142365	12.5713	-1.55859	0.137163	0.559476	-4.47676	Rpia
0.225503	11.4046	1.55692	0.137559	0.560327	-4.47869	Mtpn
-0.167471	12.9475	-1.55234	0.138648	0.563234	-4.48397	Abcb8
-0.193072	12.3331	-1.55265	0.138573	0.563234	-4.48361	Gss
-0.113943	20.8053	-1.55028	0.139139	0.564464	-4.48634	Tnnc2
0.386019	10.4346	1.54797	0.139692	0.565176	-4.48899	Fah
-0.152926	15.5982	-1.5487	0.139516	0.565176	-4.48815	Hdhd2
-0.120761	12.9115	-1.54684	0.139963	0.565511	-4.49029	Kif5b
0.167095	12.2669	1.54414	0.140614	0.567375	-4.49339	Clybl
0.246482	11.8027	1.53952	0.141732	0.570698	-4.49868	Lsm14a
-0.378141	9.93406	-1.53917	0.141818	0.570698	-4.49909	Ca4
0.273448	11.599	1.53554	0.142702	0.573487	-4.50324	Rpl32
0.30083	11.5756	1.53383	0.143122	0.574403	-4.50519	Trappc5
-0.235026	15.7392	-1.53043	0.143955	0.576202	-4.50906	Acyp2
-0.248102	12.2173	-1.53095	0.143829	0.576202	-4.50848	Krt4
-0.207879	12.0361	-1.5295	0.144184	0.576352	-4.51013	Cdipt
-0.117199	12.8533	-1.52695	0.144813	0.578096	-4.51303	Txlnb
0.164208	10.6837	1.52452	0.145417	0.579393	-4.5158	Prpf19
-0.173978	13.0773	-1.52375	0.145608	0.579393	-4.51667	Lancl1
-0.177182	16.7272	-1.5233	0.145718	0.579393	-4.51718	Atp5me
-0.165667	12.4708	-1.51894	0.146807	0.580642	-4.52213	Rps29
-0.352065	17.0811	-1.52203	0.146437	0.580642	-4.51898	Fhl1
-0.41304	10.7997	-1.51963	0.146633	0.580642	-4.52134	Pm20d2
-0.480107	14.9296	-1.5247	0.146451	0.580642	-4.51656	Bdh1
-0.104063	13.3417	-1.51713	0.14726	0.581669	-4.52418	Mapk12
0.355715	10.4021	1.51308	0.148279	0.583385	-4.52876	Snx9
-0.11808	14.3532	-1.5135	0.148173	0.583385	-4.52829	Coq6
-0.250297	9.41133	-1.51355	0.148159	0.583385	-4.52823	Mrps9
0.195375	10.572	1.5065	0.149945	0.585592	-4.53619	Tnpo1
0.103678	13.0397	1.50593	0.15009	0.585592	-4.53682	Vwa5a
-0.108227	12.425	-1.5065	0.149945	0.585592	-4.53618	Sec23a
-0.149823	17.2991	-1.50923	0.149251	0.585592	-4.53311	Hadhb
-0.208085	13.8843	-1.50758	0.149671	0.585592	-4.53497	Ociad2
-0.212718	11.4012	-1.50766	0.14965	0.585592	-4.53488	Map2k3
-0.251677	12.4465	-1.50547	0.150207	0.585592	-4.53734	Fem1aa
-0.422977	9.83622	-1.5047	0.150404	0.5856	-4.53821	Atp6v1c1
-0.165652	13.6646	-1.50275	0.150903	0.586019	-4.54041	Camk2b.Camk2d.Camk2g
-0.334942	9.98912	-1.5028	0.150891	0.586019	-4.54036	Fastkd2
-0.213484	11.8515	-1.50138	0.151255	0.586627	-4.54196	Mrpl12
-0.204341	12.6927	-1.50055	0.151466	0.586687	-4.54288	Bpnt1
-0.166627	10.5699	-1.49826	0.152055	0.588206	-4.54545	Timm29
0.195849	10.6357	1.49605	0.152625	0.589654	-4.54793	Ptcd3
0.214767	10.5008	1.4919	0.1537	0.591066	-4.55258	Adhfe1
-0.0920013	16.3055	-1.4926	0.153519	0.591066	-4.5518	Plec
-0.11102	15.0696	-1.49199	0.153678	0.591066	-4.55248	Echs1
-0.245093	10.0924	-1.4916	0.15378	0.591066	-4.55292	Mfge8
-0.215979	11.6811	-1.48919	0.154406	0.592714	-4.55561	Rdh14
-0.294674	11.6488	-1.48812	0.154687	0.593033	-4.55681	Bckdhb
-0.153781	15.3534	-1.487	0.154978	0.593389	-4.55806	Uqcrb
0.335809	13.4152	1.47098	0.159617	0.594419	-4.57612	Gnb1.Gnb4
0.269871	14.0358	1.475	0.158281	0.594419	-4.57151	Serpina1b.Serpina1d
0.219467	14.5937	1.47421	0.158356	0.594419	-4.57229	Mif
0.195147	12.9271	1.46947	0.159622	0.594419	-4.57755	Rps8
0.16638	15.8079	1.46468	0.160911	0.594419	-4.58284	Tmem38a
0.164407	13.0674	1.4662	0.1605	0.594419	-4.58116	Psmb6
0.16321	10.1332	1.46462	0.160927	0.594419	-4.58291	Igbp1
0.157574	12.3893	1.46881	0.1598	0.594419	-4.57828	Btf3l4
0.139359	13.5052	1.4772	0.15756	0.594419	-4.56897	Rpl23a
-0.0875271	13.0774	-1.46684	0.160329	0.594419	-4.58046	Vars1
-0.0875398	13.3884	-1.4745	0.158277	0.594419	-4.57196	Nit2
-0.115275	15.2863	-1.48353	0.155888	0.594419	-4.56192	Cavin1
-0.1388	15.3679	-1.46622	0.160494	0.594419	-4.58113	Tpt1
-0.141721	13.3723	-1.48027	0.156747	0.594419	-4.56555	Dad1
-0.157754	15.3038	-1.47296	0.158687	0.594419	-4.57367	Obscn
-0.159614	11.734	-1.48082	0.156602	0.594419	-4.56495	Ecsit
-0.170958	11.3709	-1.48452	0.15563	0.594419	-4.56083	Luc7l2
-0.198376	11.6625	-1.46436	0.160997	0.594419	-4.58319	Dnaja4
-0.198383	11.8083	-1.47876	0.157147	0.594419	-4.56724	Timm50
-0.221264	12.423	-1.47055	0.159333	0.594419	-4.57635	Ppt1
-0.22925	12.5155	-1.47983	0.156864	0.594419	-4.56605	Smc1a
-0.264072	10.3356	-1.47684	0.157655	0.594419	-4.56937	Mrpl16
-0.282077	13.6791	-1.48306	0.156201	0.594419	-4.56258	Mfap4
-0.28655	11.1342	-1.46829	0.159939	0.594419	-4.57885	Tmem223
-0.3225	10.1186	-1.47152	0.159073	0.594419	-4.57527	Lhpp
-0.411923	10.6489	-1.47017	0.159435	0.594419	-4.57677	Cbfb
-0.417252	12.381	-1.47856	0.1579	0.594419	-4.56793	Ankrd2
-0.422359	10.4125	-1.48203	0.156284	0.594419	-4.5636	Ybx1.Ybx3
-0.472377	10.3723	-1.48464	0.155651	0.594419	-4.56073	Naprt
-0.244855	10.0671	-1.46277	0.161427	0.595274	-4.58495	Nup35
-0.0825975	13.6188	-1.46108	0.161883	0.595605	-4.5868	Pdcd6ip
-0.436122	16.3872	-1.46426	0.161914	0.595605	-4.58383	Ldhb
-0.166523	10.702	-1.45976	0.162242	0.596081	-4.58826	Skt
0.36327	8.97067	1.44968	0.165001	0.597542	-4.59934	Saa4
0.234601	10.3656	1.45217	0.164317	0.597542	-4.59661	Arpc1b
0.202844	10.6	1.45181	0.164414	0.597542	-4.597	Tsg101
0.185004	10.5501	1.45303	0.164078	0.597542	-4.59566	Trim28
0.125454	13.5367	1.45331	0.164003	0.597542	-4.59536	Surf4
0.12323	20.1866	1.45002	0.164907	0.597542	-4.59896	Pygb.Pygl.Pygm
0.121259	11.8327	1.45619	0.163215	0.597542	-4.59219	Ap1b1.Ap2b1
0.0924315	15.7425	1.45396	0.163825	0.597542	-4.59464	Psma6
-0.104725	17.8839	-1.4468	0.165796	0.597542	-4.60249	Tuba4a
-0.12821	12.0524	-1.45752	0.162851	0.597542	-4.59072	Pmpcb
-0.136469	13.7191	-1.44668	0.165829	0.597542	-4.60262	Me3
-0.151339	11.0333	-1.44848	0.165332	0.597542	-4.60065	Gmps
-0.17307	10.5952	-1.45059	0.164749	0.597542	-4.59833	Nup107
-0.178777	12.7401	-1.44735	0.165644	0.597542	-4.60189	Itih5
-0.281854	10.1973	-1.44936	0.165089	0.597542	-4.59969	Sh3kbp1
-0.365003	11.01	-1.45299	0.16409	0.597542	-4.59571	Minpp1
-0.106039	13.8756	-1.44418	0.166522	0.597837	-4.60536	Psmd3
-0.141155	13.3303	-1.44413	0.166535	0.597837	-4.60541	Ppp2r2a.Ppp2r2d
-0.143865	11.9666	-1.4428	0.166905	0.597837	-4.60686	Adck1
-0.146406	12.9166	-1.44279	0.166908	0.597837	-4.60687	Ppp1r2
-0.217047	11.1764	-1.4454	0.166183	0.597837	-4.60402	Dhps
0.345766	11.6993	1.43996	0.167805	0.598903	-4.61001	Serpina6
0.124236	14.7822	1.43958	0.167801	0.598903	-4.61037	Anxa5
-0.0954653	14.0627	-1.44073	0.16748	0.598903	-4.60912	Carnmt1
-0.232113	11.3878	-1.43841	0.168128	0.599343	-4.61164	Osbpl1a
-0.187803	11.5011	-1.43731	0.168436	0.599728	-4.61284	Saraf
0.388785	10.9804	1.43365	0.169485	0.600416	-4.61684	Eif3k
0.34912	11.4237	1.42096	0.17312	0.600416	-4.63059	Vbp1
0.256165	10.0148	1.42204	0.17276	0.600416	-4.6294	Exoc7
0.220007	13.2959	1.42869	0.170866	0.600416	-4.62221	Camk2d
0.216477	10.1504	1.42359	0.172316	0.600416	-4.62773	Rcn1
0.186592	16.2486	1.42038	0.173235	0.600416	-4.6312	Rtn2
0.178104	11.4376	1.42318	0.172432	0.600416	-4.62817	Shmt1
0.154602	12.6287	1.42932	0.170686	0.600416	-4.62152	Cp
0.140619	15.1111	1.42322	0.172423	0.600416	-4.62813	Apoa2
0.122454	12.7369	1.42931	0.17069	0.600416	-4.62153	Hars1
0.114702	14.946	1.43116	0.170167	0.600416	-4.61953	Rnh1
-0.0971687	19.9272	-1.42221	0.172712	0.600416	-4.62922	Aldoa
-0.114713	14.6233	-1.42548	0.171776	0.600416	-4.62568	Bag3
-0.141229	14.0631	-1.42271	0.172567	0.600416	-4.62868	Rps28
-0.144545	15.0212	-1.42641	0.171512	0.600416	-4.62467	Gyg1
-0.152445	12.5268	-1.42686	0.171386	0.600416	-4.62419	Nfs1
-0.154481	13.4071	-1.42043	0.173222	0.600416	-4.63114	Map2k6
-0.218095	10.6799	-1.42925	0.170707	0.600416	-4.6216	Acot7
-0.231976	14.0904	-1.43289	0.169678	0.600416	-4.61765	Eno2.Eno3
-0.240217	10.5934	-1.42604	0.171619	0.600416	-4.62508	Hax1
-0.374823	9.18291	-1.42089	0.17309	0.600416	-4.63065	Bola2
-0.378006	13.7801	-1.43443	0.169967	0.600416	-4.61631	Myom3
-0.580353	10.7905	-1.43083	0.17085	0.600416	-4.62014	Gba
-0.11129	14.2374	-1.41599	0.174497	0.603063	-4.63593	Dnm1l
-0.237999	9.76889	-1.41493	0.174804	0.603063	-4.63707	Irf3
-0.254978	12.2552	-1.41521	0.174722	0.603063	-4.63676	Fabp5
-0.345745	9.49234	-1.41579	0.174555	0.603063	-4.63614	Nes
0.290003	11.0621	1.41251	0.175503	0.603166	-4.63967	Nudt16.Nudt16l1
-0.0991022	14.0645	-1.41267	0.175455	0.603166	-4.63949	Ppp1r3a
-0.120303	12.2544	-1.41065	0.176041	0.603166	-4.64166	Upf1
-0.135041	13.9507	-1.41075	0.176014	0.603166	-4.64156	Gpx4
-0.20954	10.8589	-1.41198	0.175656	0.603166	-4.64024	Dpp7
-0.230832	11.3682	-1.41156	0.175778	0.603166	-4.64069	Smim20
-0.116273	12.7899	-1.40597	0.177407	0.606633	-4.64669	Epdr1
-0.247452	12.4405	-1.40579	0.177457	0.606633	-4.64687	Timm21
-0.215725	11.6977	-1.40374	0.178059	0.607997	-4.64907	Pgm3
0.563998	11.2027	1.40395	0.178713	0.609	-4.64909	Apoe
-0.171987	11.2729	-1.40135	0.178759	0.609	-4.65162	Pak2
0.21716	14.2032	1.39863	0.179561	0.610347	-4.65453	Cav1.Cav3
-0.427173	11.4505	-1.39996	0.179562	0.610347	-4.65323	Ccz1
0.250548	13.601	1.39748	0.179974	0.610539	-4.65578	Cyb5a
0.174713	10.3293	1.39686	0.180084	0.610539	-4.65642	Atp6v1d
-0.157513	12.6736	-1.39637	0.180229	0.610539	-4.65694	Dap3
-0.0804551	13.7551	-1.39513	0.180596	0.610588	-4.65826	Cand2
-0.0987426	13.9878	-1.39495	0.180651	0.610588	-4.65845	Eif2s3x
0.170258	11.9108	1.39231	0.181435	0.611106	-4.66126	Scn1a.Scn4a
-0.128398	11.6816	-1.39297	0.181238	0.611106	-4.66056	Strn3
-0.138114	15.1071	-1.39224	0.181454	0.611106	-4.66133	Akr1b8
-0.156186	17.9194	-1.39169	0.181619	0.611106	-4.66192	Glo1
0.222548	13.273	1.39075	0.181899	0.61136	-4.66292	Rps3a
0.106252	12.7852	1.38917	0.18237	0.612257	-4.66459	Crk
0.435925	14.3199	1.3895	0.183337	0.61336	-4.66453	Atp1b2
0.377645	11.5691	1.38703	0.18329	0.61336	-4.66693	Ddah1.Ddah2
0.117294	18.586	1.38652	0.183164	0.61336	-4.6674	Acta1
-0.103313	11.9992	-1.38534	0.183517	0.61336	-4.66865	Atp6v1b2
-0.0999954	12.5215	-1.38056	0.184958	0.61475	-4.67371	Eif3l
-0.12944	10.5677	-1.38119	0.184768	0.61475	-4.67304	Sec23ip
-0.154546	11.274	-1.38074	0.184903	0.61475	-4.67351	Septin8
-0.334333	10.4116	-1.38216	0.184474	0.61475	-4.67201	Abcf3
-0.365776	10.5683	-1.38313	0.184182	0.61475	-4.67099	Itgb1bp2
-0.179898	10.2727	-1.37924	0.185359	0.615399	-4.6751	Snap29
0.544474	13.291	1.3821	0.18574	0.6155	-4.67238	Akr1b7
-0.179457	10.942	-1.37778	0.1858	0.6155	-4.67664	Mapk8
0.236191	17.692	1.3755	0.186545	0.616105	-4.67906	Pfkl.Pfkm.Pfkp
-0.341453	18.7015	-1.37829	0.186327	0.616105	-4.67626	Myh1.Myh8
-0.455399	11.2431	-1.37643	0.186599	0.616105	-4.67815	Fkbp2
0.10223	13.2629	1.37437	0.186837	0.616212	-4.68023	Psma5
0.358964	10.3076	1.37156	0.187696	0.616711	-4.68319	Tjp1
0.259215	9.91786	1.37215	0.187514	0.616711	-4.68257	Hars2
0.210341	13.8466	1.37053	0.18801	0.616711	-4.68427	Eef1a1
0.200909	10.957	1.36759	0.188913	0.616711	-4.68736	Sord
0.1443	12.7993	1.36716	0.189045	0.616711	-4.68781	Pnp
0.139329	10.7739	1.37013	0.188131	0.616711	-4.68469	Smpdl3a
0.132435	14.8973	1.36881	0.188539	0.616711	-4.68608	Hspa5
-0.104346	13.7366	-1.36936	0.188369	0.616711	-4.6855	Vapb
-0.127863	12.2514	-1.37221	0.187497	0.616711	-4.68251	Cyp27a1
-0.271276	11.7714	-1.36755	0.188924	0.616711	-4.6874	Ehd1.Ehd3.Ehd4
0.446618	14.1822	1.36223	0.191621	0.618498	-4.69314	Ca2
0.233811	13.1442	1.35919	0.191508	0.618498	-4.69614	Nme1
0.146722	12.0629	1.36026	0.191176	0.618498	-4.69503	Thnsl2
0.1417	13.1346	1.36182	0.190694	0.618498	-4.6934	Rpl13
-0.0853899	17.0476	-1.35954	0.191399	0.618498	-4.69577	Hsp90ab1
-0.111014	13.2014	-1.35872	0.191656	0.618498	-4.69664	Oxsr1
-0.190626	10.5633	-1.36425	0.189941	0.618498	-4.69085	Hnrnpll
-0.215131	9.61668	-1.35987	0.191297	0.618498	-4.69543	Asb10
-0.308822	11.178	-1.36348	0.190179	0.618498	-4.69166	Mapk1.Mapk3
-0.560267	10.8917	-1.36364	0.190808	0.618498	-4.69161	Tnc
-0.0844474	15.6787	-1.35696	0.192204	0.6196	-4.69847	Trim72
-0.156063	10.7947	-1.35521	0.192748	0.620686	-4.70029	Lpin1
-0.130895	13.0639	-1.35233	0.193649	0.622252	-4.70328	Arpc1a
-0.377492	9.89238	-1.35277	0.193512	0.622252	-4.70283	CA050_MOUSE
0.102824	12.5238	1.34862	0.194817	0.623999	-4.70714	Tars1
-0.106823	13.9462	-1.3497	0.194476	0.623999	-4.70602	Ivd
-0.177198	14.1843	-1.34864	0.19481	0.623999	-4.70712	Ndufb11
0.640421	18.5869	1.35068	0.195567	0.624397	-4.70517	Hba
0.592634	12.8289	1.35085	0.195348	0.624397	-4.70498	Gstm1.Gstm2.Gstm3.Gstm6.Gstm7
-0.183708	12.0343	-1.34685	0.195375	0.624397	-4.70898	Mgll
0.175832	12.3365	1.34431	0.19618	0.625023	-4.71161	Myh11.Myh9
-0.128343	13.1754	-1.34435	0.196167	0.625023	-4.71157	Ide
-0.0822703	16.5013	-1.34357	0.196414	0.625105	-4.71237	Immt
-0.72738	12.4662	-1.34726	0.196644	0.625172	-4.70871	Tubb1.Tubb2a.Tubb2b.Tubb4b.Tubb5.Tubb6
0.150829	10.7521	1.33609	0.198796	0.626065	-4.72009	Ptrh2
0.117091	11.4372	1.3373	0.198409	0.626065	-4.71884	Flot1
0.117058	13.0641	1.33975	0.197628	0.626065	-4.71632	Dync1i2
0.111391	11.7933	1.34005	0.197533	0.626065	-4.71601	Ksr1
-0.0652395	14.3375	-1.34056	0.197369	0.626065	-4.71548	Dync1h1
-0.139407	11.2996	-1.33919	0.197807	0.626065	-4.7169	Eif4a3
-0.145597	11.2409	-1.33607	0.198804	0.626065	-4.72011	Lsm2
-0.163482	15.6632	-1.33788	0.198224	0.626065	-4.71825	Atp5f1d
-0.213077	10.738	-1.33713	0.198463	0.626065	-4.71902	Plaat3
0.263212	11.0608	1.33111	0.200395	0.627054	-4.72521	Ctps1.Ctps2
0.137265	11.7655	1.33272	0.199879	0.627054	-4.72356	Dnm1.Dnm2.Dnm3
-0.139145	11.7602	-1.33054	0.200582	0.627054	-4.7258	Impdh2
-0.183427	9.78284	-1.33085	0.200479	0.627054	-4.72547	Scfd1
-0.232267	9.92219	-1.3309	0.200465	0.627054	-4.72543	Vps33a
-0.273512	9.95932	-1.33276	0.199865	0.627054	-4.72351	Tubg1.Tubg2
-0.286081	10.883	-1.33336	0.199672	0.627054	-4.7229	Tmem30a
-0.0768982	13.6655	-1.32956	0.200896	0.627382	-4.7268	Hspa4
-0.161698	11.7852	-1.32817	0.201347	0.627595	-4.72823	Vldlr
-0.16917	12.2697	-1.32805	0.201383	0.627595	-4.72835	Gcdh
-0.169546	10.976	-1.32647	0.201896	0.628539	-4.72997	Ipo7
-0.20571	10.9577	-1.32334	0.202915	0.631056	-4.73318	Hsdl1
0.523245	14.4608	1.32562	0.203394	0.631238	-4.73089	Col1a2
-0.150045	15.8056	-1.32227	0.20326	0.631238	-4.73426	Cisd1
-0.281568	9.866	-1.31851	0.204489	0.633979	-4.7381	Csnk2a2
0.212445	12.2197	1.3118	0.206698	0.634421	-4.74493	Bves
0.109625	15.613	1.31422	0.205898	0.634421	-4.74247	Slc25a5
-0.0731358	13.9923	-1.31187	0.206672	0.634421	-4.74485	Anxa11
-0.0938219	18.546	-1.31407	0.205949	0.634421	-4.74262	Pdlim5
-0.153075	12.136	-1.31165	0.206748	0.634421	-4.74508	Ppid
-0.17229	14.5528	-1.31436	0.205852	0.634421	-4.74232	Ndufa11
-0.177012	10.1287	-1.31495	0.205659	0.634421	-4.74173	Tmed3
-0.229812	12.4518	-1.31242	0.206491	0.634421	-4.74429	Rab21
-0.283227	18.5357	-1.3176	0.205168	0.634421	-4.73903	Mb
-0.526175	10.5897	-1.31814	0.204994	0.634421	-4.73849	Rangrf
0.109054	12.5823	1.30978	0.207365	0.634674	-4.74698	Eml2
-0.092408	18.2636	-1.30915	0.207575	0.634674	-4.74762	Ugp2
-0.0961802	11.9018	-1.30939	0.207495	0.634674	-4.74738	Ago2
-0.113847	17.0185	-1.30756	0.2081	0.634674	-4.74922	Atp5po
-0.151165	12.9208	-1.30844	0.207809	0.634674	-4.74833	Ptges2
-0.229668	11.3383	-1.30804	0.207942	0.634674	-4.74874	Acss1
0.163885	10.3049	1.30603	0.208609	0.635579	-4.75077	Mycbp
0.420538	10.1802	1.30444	0.209144	0.636239	-4.75239	Vrk3
-0.11501	11.3756	-1.30409	0.209256	0.636239	-4.75274	Amacr
-0.208243	13.7462	-1.3031	0.209586	0.636239	-4.75374	Arf5
-0.271472	10.2857	-1.30283	0.209674	0.636239	-4.754	Dmac1
0.363783	9.749	1.30203	0.209942	0.636405	-4.75481	Nudt16l1
-0.177345	11.8306	-1.29975	0.210708	0.638082	-4.75712	Perm1
-0.17204	11.1212	-1.29911	0.210921	0.638085	-4.75776	Cobl
-0.36492	16.5058	-1.30019	0.211296	0.638573	-4.75664	Cryab
0.129631	11.3061	1.29594	0.211988	0.639375	-4.76095	Naalad2
-0.0939201	16.9442	-1.29645	0.211816	0.639375	-4.76044	Sucla2
0.690155	14.8405	1.29678	0.213072	0.640399	-4.76003	Xxylt1
0.309973	10.0781	1.2924	0.213182	0.640399	-4.7645	Ngly1
0.172641	13.445	1.29375	0.212726	0.640399	-4.76315	Rpl26
-0.123826	11.715	-1.29285	0.213029	0.640399	-4.76405	Pals2
0.63262	19.1706	1.29318	0.214285	0.641863	-4.76363	Hbb.b1.Hbb.b2
-0.109047	12.699	-1.28845	0.214522	0.641863	-4.76846	Tmed9
-0.217521	10.0022	-1.29005	0.213979	0.641863	-4.76686	Ntpcr
-0.30828	10.8821	-1.28844	0.214525	0.641863	-4.76847	Fars2
-0.133767	11.1718	-1.28696	0.215029	0.64273	-4.76995	Tmem33
0.122995	12.7007	1.28604	0.215344	0.643028	-4.77088	Idh1
0.615544	11.745	1.28882	0.215599	0.643151	-4.768	Tspan8
-0.121856	15.194	-1.28255	0.216535	0.644633	-4.77436	Ndufv2
-0.125946	11.3999	-1.28185	0.216778	0.644633	-4.77506	Stk38l
-0.186991	12.9554	-1.28309	0.216351	0.644633	-4.77382	Tmem126a
-0.271711	10.3709	-1.28132	0.216956	0.644633	-4.77558	Fubp1
0.0862647	20.8314	1.27998	0.217417	0.644726	-4.77692	Myh4
-0.185668	10.776	-1.27998	0.217418	0.644726	-4.77692	Uba6
0.366633	13.4821	1.28133	0.217794	0.645203	-4.7755	Nudcd3
0.130796	11.3675	1.27728	0.218346	0.645394	-4.7796	Galm
-0.10116	13.7922	-1.27754	0.218257	0.645394	-4.77935	Aimp1
-0.1819	10.6151	-1.27683	0.218504	0.645394	-4.78006	Eftud2
-0.0808915	13.4618	-1.27555	0.218943	0.646055	-4.78132	Tcp1
0.151807	11.0971	1.27488	0.219175	0.646103	-4.78199	Ruvbl2
0.16974	13.5705	1.27381	0.219548	0.646156	-4.78305	Rps27
-0.140247	13.4279	-1.27359	0.219624	0.646156	-4.78327	Hibadh
0.456696	11.1104	1.27357	0.220003	0.646281	-4.78324	Plin1
-0.194237	10.971	-1.27222	0.220098	0.646281	-4.78463	Ttc19
0.249651	9.78348	1.27043	0.22072	0.64684	-4.7864	Ddx21
-0.0613709	13.6075	-1.2709	0.220556	0.64684	-4.78594	Cct8
0.29916	12.1009	1.26979	0.221209	0.647048	-4.787	Uchl1
-0.107489	14.3456	-1.26898	0.221222	0.647048	-4.78783	Phb
0.446188	11.8723	1.26793	0.222367	0.647256	-4.78876	Tubb3.Tubb6
0.157825	11.6283	1.26499	0.222617	0.647256	-4.79177	Herc4
-0.0952613	14.0384	-1.26562	0.222397	0.647256	-4.79115	Rpl12
-0.119738	12.7738	-1.26545	0.222457	0.647256	-4.79132	Ethe1
-0.123425	14.7683	-1.26446	0.222805	0.647256	-4.7923	Ndufb4
-0.176421	16.3241	-1.26814	0.221515	0.647256	-4.78866	Myh3
-0.357644	10.5211	-1.26606	0.222241	0.647256	-4.79072	Fscn1
0.144655	13.5743	1.26029	0.224267	0.64956	-4.7964	Rpl11
-0.087949	14.2161	-1.26074	0.224109	0.64956	-4.79596	Psmc3
-0.212286	10.3141	-1.26129	0.223915	0.64956	-4.79542	Lrba
-0.312632	10.7046	-1.25973	0.224464	0.64956	-4.79695	Cnot1
0.339299	13.3161	1.25995	0.225061	0.650032	-4.79663	Rpl29
-0.202307	12.4941	-1.25808	0.225045	0.650032	-4.79857	Pdk4
-0.252573	16.747	-1.25694	0.225714	0.65129	-4.79965	Actn1.Actn2
0.325148	10.413	1.24972	0.228014	0.653528	-4.80677	Slc35b1
0.194144	11.4052	1.24886	0.228321	0.653528	-4.80761	Agfg1
-0.0649777	16.1046	-1.24976	0.227999	0.653528	-4.80673	Eef2
-0.0982942	12.8787	-1.24911	0.228231	0.653528	-4.80736	Uso1
-0.109792	13.4757	-1.25203	0.22719	0.653528	-4.80451	Mpi
-0.123951	12.4008	-1.2484	0.228482	0.653528	-4.80805	D2hgdh
-0.172903	12.0756	-1.25008	0.227886	0.653528	-4.80642	Lamtor3
-0.195388	10.7575	-1.24788	0.228669	0.653528	-4.80856	Nudt8
-0.212144	10.4811	-1.25034	0.227792	0.653528	-4.80616	Dnaja1
-0.220816	10.7791	-1.25282	0.226908	0.653528	-4.80373	Bag2
0.190045	12.1847	1.24661	0.229124	0.65376	-4.8098	Lpcat3
-0.114682	14.803	-1.24583	0.229405	0.65376	-4.81056	Hmgb1
-0.306822	19.1563	-1.24792	0.2293	0.65376	-4.8084	Ca3
0.317645	9.58985	1.24418	0.229996	0.654636	-4.81217	Brcc3
0.301728	9.55724	1.24254	0.230585	0.654636	-4.81377	Sumf2
-0.109542	12.935	-1.24295	0.230439	0.654636	-4.81337	Cyb5r1
-0.136707	11.4508	-1.24318	0.230355	0.654636	-4.81314	Lamtor1
0.18002	15.7505	1.23967	0.231617	0.655275	-4.81655	Tpm1.Tpm3
0.119899	12.1584	1.23991	0.231534	0.655275	-4.81632	Plgrkt
0.0846131	12.334	1.23981	0.231569	0.655275	-4.81642	Comt
-0.0867492	14.2419	-1.23949	0.231685	0.655275	-4.81673	Cap2
-0.145429	11.681	-1.23866	0.231983	0.655498	-4.81753	Myorg
-0.112086	12.9721	-1.23806	0.232202	0.655502	-4.81812	Tapt1
-0.110805	12.1901	-1.2372	0.232512	0.655758	-4.81895	Ppp5c
-0.109945	11.3103	-1.23585	0.233	0.656518	-4.82025	Mrps23
0.153887	11.369	1.23475	0.233401	0.65703	-4.82132	Serpina3n
-0.195941	10.1778	-1.23403	0.233663	0.657149	-4.82202	Rrbp1
0.207767	17.4389	1.229	0.235494	0.65855	-4.82687	Hspe1
0.189505	11.2623	1.22665	0.236358	0.65855	-4.82914	Gfus
0.141793	10.4559	1.22767	0.235981	0.65855	-4.82815	Atg5
0.128149	12.71	1.22803	0.235852	0.65855	-4.82781	Nid2
-0.0943739	13.0745	-1.22963	0.235267	0.65855	-4.82627	Txnrd1
-0.137681	12.4141	-1.22682	0.236293	0.65855	-4.82897	Acadsb
-0.13973	12.8423	-1.23119	0.234696	0.65855	-4.82476	Mecr
-0.167521	13.3434	-1.23004	0.235115	0.65855	-4.82587	Phospho1
-0.167791	11.2352	-1.2286	0.235643	0.65855	-4.82726	Mrpl11
-0.226386	10.6561	-1.22669	0.236341	0.65855	-4.82909	Babam2
-0.0823089	13.1893	-1.22316	0.237637	0.661499	-4.83248	Aco1
0.989187	15.1464	1.22596	0.23793	0.661701	-4.82947	Hbb.b2
0.195975	12.584	1.22054	0.238606	0.662249	-4.83501	Sumo2.Sumo3
0.10119	12.3176	1.22004	0.238789	0.662249	-4.83548	Plcd4
-0.0891819	14.2247	-1.22077	0.238521	0.662249	-4.83478	Hmox2
0.218962	12.6921	1.21622	0.240206	0.663482	-4.83914	Tmpo
0.148368	13.9712	1.21622	0.240205	0.663482	-4.83914	Ppp3ca.Ppp3cb
-0.0620249	16.9331	-1.21585	0.240341	0.663482	-4.83949	Hspa8
-0.0880306	11.5785	-1.21717	0.239853	0.663482	-4.83823	Dst
-0.119243	17.0671	-1.21688	0.239961	0.663482	-4.83851	Got2
-0.0848472	12.3735	-1.21338	0.241261	0.664188	-4.84185	Nploc4
-0.221689	10.7024	-1.21454	0.24083	0.664188	-4.84074	Cdk5rap3
-0.542887	11.0656	-1.21582	0.241163	0.664188	-4.8393	Slc2a1
0.192453	10.1924	1.20877	0.242983	0.668025	-4.84624	Klc1
-0.105703	16.5583	-1.20845	0.243101	0.668025	-4.84654	Slc25a11
0.192871	12.4693	1.20739	0.243498	0.668504	-4.84755	Usp15.Usp4
0.236767	11.0983	1.20634	0.243893	0.668871	-4.84855	Trim16
-0.0864151	16.959	-1.20526	0.244301	0.668871	-4.84957	Adsl
-0.209559	17.2116	-1.20585	0.244124	0.668871	-4.84899	Eno1.Eno3
0.111161	14.8982	1.20127	0.245802	0.670533	-4.85335	Rps15a
-0.103064	11.5759	-1.20181	0.245601	0.670533	-4.85284	Prmt1
-0.120437	12.6138	-1.20187	0.245577	0.670533	-4.85278	Sgcb
-0.231494	10.0274	-1.20159	0.245681	0.670533	-4.85304	Rprd1b
-0.14868	11.2887	-1.20015	0.246229	0.671086	-4.85442	Hif1an
-0.0794587	12.8549	-1.196	0.247802	0.674147	-4.85833	Eif3e
-0.0827135	12.4837	-1.19636	0.247664	0.674147	-4.85799	Huwe1
-0.116669	12.7246	-1.19478	0.248265	0.674795	-4.85948	Htra2
0.158796	10.9224	1.19076	0.249801	0.676652	-4.86326	Marcks
0.149685	14.0402	1.19068	0.24983	0.676652	-4.86333	Adh5
-0.0799991	13.0828	-1.19003	0.250077	0.676652	-4.86394	Trip10
-0.11803	11.4771	-1.19171	0.249437	0.676652	-4.86237	Bag6
-0.166692	11.3146	-1.1903	0.249977	0.676652	-4.8637	Yars2
0.217946	9.64753	1.18897	0.250486	0.677149	-4.86494	Ube4a
-0.0832651	12.4991	-1.18716	0.251179	0.678409	-4.86664	Tra2b
-0.300169	9.7435	-1.18602	0.251618	0.678982	-4.8677	Stradb
-0.069269	13.1308	-1.18317	0.252717	0.680723	-4.87037	Prep
-0.0792594	14.9471	-1.18334	0.252652	0.680723	-4.87022	Dnpep
-0.0716423	15.055	-1.17974	0.254043	0.682456	-4.87357	Phka1
-0.156232	11.0773	-1.17984	0.254003	0.682456	-4.87348	Usp19
-0.159478	13.5091	-1.18002	0.253932	0.682456	-4.87331	Slc2a4
0.176103	12.1541	1.17904	0.254313	0.68257	-4.87422	Ap2a1.Ap2a2
0.365892	13.3781	1.17964	0.255022	0.683072	-4.87332	Mup2
0.226457	11.0698	1.17726	0.255003	0.683072	-4.87588	Rps24
-0.893907	13.2968	-1.18011	0.255184	0.683072	-4.87277	Nnt
-0.168859	11.2096	-1.17586	0.255548	0.683437	-4.87718	Vps4b
0.353577	10.7033	1.17306	0.256703	0.68357	-4.87976	Pctp
0.0942717	12.7801	1.17223	0.256966	0.68357	-4.88056	Ddx6
-0.0734068	12.5835	-1.17441	0.256115	0.68357	-4.87853	Thop1
-0.15446	11.5767	-1.17293	0.256689	0.68357	-4.8799	Enpp4
-0.186163	11.0234	-1.17289	0.256706	0.68357	-4.87994	Eef1e1
-0.221505	11.1874	-1.17223	0.256965	0.68357	-4.88055	Tmem38b
0.611316	18.0992	1.17474	0.257264	0.683755	-4.87774	Hbb.b1
0.304219	11.9345	1.17142	0.257591	0.683896	-4.88118	Sumo1
-0.229116	10.8741	-1.17016	0.257772	0.683896	-4.88247	Pxn
0.16368	11.2886	1.16705	0.258993	0.684802	-4.88535	Pptc7
-0.108533	13.1837	-1.16638	0.259256	0.684802	-4.88596	Mat2a
-0.109801	11.1395	-1.1681	0.258582	0.684802	-4.88438	Copb1
-0.13518	12.1782	-1.16704	0.258997	0.684802	-4.88535	Ppm1a
-0.348837	9.54434	-1.16673	0.259121	0.684802	-4.88565	Cnst
-0.1103	12.452	-1.16562	0.259556	0.68499	-4.88667	Acot9
0.132729	11.9786	1.16292	0.260621	0.686105	-4.88916	Npl
-0.144593	12.8984	-1.16374	0.260297	0.686105	-4.8884	Ap2s1
-0.164337	13.8932	-1.16223	0.260894	0.686105	-4.88979	Vps29
-0.195022	13.3507	-1.16255	0.260767	0.686105	-4.8895	Hint2
-0.0738356	14.2703	-1.16071	0.261496	0.687087	-4.89119	Hnrnpu
0.282945	10.3079	1.15744	0.262793	0.687391	-4.8942	Hdac2
0.198187	10.1414	1.15423	0.264073	0.687391	-4.89714	Alg3
0.12354	16.0624	1.15413	0.264111	0.687391	-4.89723	Col6a1
0.0886443	11.8059	1.15524	0.263668	0.687391	-4.89621	Popdc2
-0.0692212	15.454	-1.15407	0.264134	0.687391	-4.89728	Dag1
-0.0865466	16.2988	-1.1558	0.263447	0.687391	-4.8957	Tuba4a.Tuba8
-0.100097	12.4427	-1.15705	0.262949	0.687391	-4.89455	Hnrnpa1
-0.104185	11.3608	-1.15496	0.26378	0.687391	-4.89647	Ufsp2
-0.236707	9.64118	-1.1569	0.263007	0.687391	-4.89469	Mrpl14
-0.325777	11.0118	-1.15726	0.262929	0.687391	-4.89433	Hebp1
-0.37122	10.9561	-1.15697	0.26323	0.687391	-4.89452	Mtch1
0.358617	11.0527	1.1474	0.267056	0.688421	-4.90327	Plp2
0.28299	10.9031	1.14872	0.266278	0.688421	-4.90218	Urod
0.259023	15.2231	1.14979	0.266195	0.688421	-4.90105	Fbn1
0.161464	12.0561	1.14848	0.266373	0.688421	-4.90239	Anxa1
0.134687	11.6781	1.14752	0.266757	0.688421	-4.90326	Ephx1
0.125766	12.0765	1.14705	0.266948	0.688421	-4.9037	Cnpy2
0.124383	15.4375	1.15093	0.265392	0.688421	-4.90016	Trdn
-0.140903	11.1977	-1.15076	0.265458	0.688421	-4.90031	Mrpl46
-0.283568	11.7996	-1.15238	0.264977	0.688421	-4.89876	Atp13a1
-0.390288	10.511	-1.14971	0.266042	0.688421	-4.9012	Msrb2
-0.666103	11.6171	-1.15239	0.265917	0.688421	-4.89835	Ppif
-0.188643	11.4519	-1.14348	0.268388	0.69126	-4.90695	Sars2
-0.211996	14.5786	-1.13976	0.270008	0.694837	-4.91027	Ckmt1.Ckmt2
0.199596	12.5504	1.13723	0.270917	0.695976	-4.9126	Art1
-0.0771375	13.0688	-1.13624	0.27132	0.695976	-4.9135	Eif2s1
-0.123278	11.1152	-1.13632	0.271288	0.695976	-4.91343	Bcl2l13
-0.168085	11.9983	-1.13553	0.271612	0.695976	-4.91414	Mrpl38
-0.256298	10.417	-1.13559	0.271588	0.695976	-4.91409	Rabggtb
0.107082	12.2459	1.13433	0.272099	0.69663	-4.91523	Eif3h
-0.173386	10.9363	-1.13332	0.272513	0.697093	-4.91614	Dennd10
0.408642	11.5675	1.13071	0.274204	0.700793	-4.9182	Nudt6
-0.117523	16.4431	-1.12865	0.274426	0.700793	-4.92034	Cox5b
-0.126283	11.526	-1.12762	0.274849	0.701275	-4.92127	Clic4
0.252781	11.5949	1.12592	0.275548	0.702086	-4.92279	Inf2
-0.487778	17.0215	-1.12836	0.275635	0.702086	-4.92009	Myh1.Myh6.Myh7.Myh8
-0.149972	11.5101	-1.12334	0.276609	0.703968	-4.9251	Ank2
-0.3358	11.738	-1.12234	0.277363	0.705289	-4.92583	Csrp3
0.120909	14.3684	1.11843	0.278645	0.705854	-4.92949	Serpinc1
-0.115336	13.3036	-1.11814	0.278763	0.705854	-4.92974	Rbm38
-0.134687	13.4449	-1.11841	0.278652	0.705854	-4.92951	Nrap
-0.164177	10.5827	-1.11848	0.278625	0.705854	-4.92945	Dis3l2
-0.172717	13.0928	-1.11923	0.278311	0.705854	-4.92877	Auh
-0.146949	10.5923	-1.11642	0.279478	0.707068	-4.93128	Cars2
0.124656	10.7286	1.1123	0.281198	0.709621	-4.93494	Flot2
-0.080374	12.8434	-1.11274	0.281014	0.709621	-4.93455	Rtcb
-0.133369	12.1946	-1.11325	0.280803	0.709621	-4.9341	Tmem143
0.232152	8.91195	1.10702	0.283412	0.712409	-4.93962	Ufl1
0.144819	16.7905	1.10782	0.283076	0.712409	-4.93891	Serpina1d
-0.0899799	20.3293	-1.10847	0.282804	0.712409	-4.93834	Acta1.Actg2
-0.0983764	11.9168	-1.10683	0.28349	0.712409	-4.93979	Phykpl
-0.141662	11.8766	-1.10769	0.283131	0.712409	-4.93903	Kcnma1
-0.224839	11.4808	-1.10305	0.285085	0.715255	-4.94312	Mettl21c
-0.314635	9.94041	-1.10301	0.2851	0.715255	-4.94316	Nub1
-0.119646	14.5034	-1.1019	0.285572	0.715841	-4.94414	Ndufb8
-0.121794	10.2654	-1.10081	0.28603	0.71639	-4.94509	Zer1
0.192448	13.7205	1.09998	0.286445	0.71683	-4.9458	Tuba1a
-0.188775	13.0709	-1.09914	0.28674	0.716969	-4.94657	Uqcrh
0.500819	12.4745	1.10011	0.287395	0.717064	-4.94515	Gys1.Gys2
-0.109987	12.934	-1.09736	0.287495	0.717064	-4.94813	Xirp1
-0.333883	10.2648	-1.09756	0.28741	0.717064	-4.94795	Exoc3
0.260484	9.55042	1.09527	0.288382	0.717485	-4.94996	Uqcc2
0.141395	13.8884	1.0956	0.288245	0.717485	-4.94968	Glrx
-0.0973259	12.0511	-1.09528	0.288381	0.717485	-4.94995	Dcaf6
0.367493	9.67387	1.08858	0.291244	0.717975	-4.95581	Kpna4
0.164104	10.323	1.09087	0.290261	0.717975	-4.95381	Ppp6r3
0.147571	13.4721	1.08642	0.292171	0.717975	-4.95769	Impa1
0.0714207	13.5997	1.08857	0.291247	0.717975	-4.95581	Cbr1
-0.0807517	12.3975	-1.0913	0.290078	0.717975	-4.95343	Cops4
-0.0817933	13.5166	-1.08852	0.29127	0.717975	-4.95586	Wars1
-0.0819702	15.8744	-1.08749	0.29171	0.717975	-4.95676	Prdx6
-0.0829634	11.4747	-1.09022	0.29054	0.717975	-4.95438	Bcap29
-0.092993	15.6531	-1.08981	0.290715	0.717975	-4.95473	Phkg1
-0.0979036	13.4019	-1.08679	0.292013	0.717975	-4.95737	Cavin4
-0.105724	13.1864	-1.08755	0.291687	0.717975	-4.95671	Ubxn1
-0.119697	12.2024	-1.09121	0.290117	0.717975	-4.95351	Sec31b
-0.153194	11.4569	-1.0938	0.28901	0.717975	-4.95125	Poglut1
-0.159815	16.1153	-1.09071	0.290331	0.717975	-4.95395	Camk2a.Camk2b.Camk2d.Camk2g
-0.215494	11.2368	-1.09187	0.289835	0.717975	-4.95294	Bola3
0.443093	12.2274	1.0876	0.292644	0.718549	-4.95612	Paox
0.674647	12.9601	1.08173	0.295387	0.719947	-4.9611	Lmna.Lmnb1.Lmnb2
0.100598	11.1841	1.08136	0.294354	0.719947	-4.96209	CEFIP
-0.0550863	14.996	-1.08176	0.294178	0.719947	-4.96173	Stip1
-0.0875133	12.7997	-1.08102	0.294501	0.719947	-4.96238	Kyat1
-0.0931881	14.2056	-1.07947	0.295169	0.719947	-4.96372	Glod4
-0.0990891	12.4746	-1.08054	0.294706	0.719947	-4.96279	Metap1
-0.111443	15.1277	-1.08056	0.294698	0.719947	-4.96278	Rpl27
-0.113773	11.6692	-1.07831	0.295672	0.719947	-4.96472	Ywhah
-0.155485	17.3112	-1.08009	0.294904	0.719947	-4.96319	Fabp3
-0.236951	9.51464	-1.08079	0.294597	0.719947	-4.96257	Cttn
-0.40342	11.498	-1.07931	0.295855	0.719947	-4.96352	Atxn2
-0.14198	10.2617	-1.07722	0.296145	0.720066	-4.96566	Gaa
0.279771	9.6475	1.07641	0.2965	0.720345	-4.96637	Hsd17b7
-0.267851	10.3471	-1.07223	0.298319	0.724178	-4.96997	Tefm
0.119063	15.6232	1.06856	0.299923	0.726895	-4.97312	Dhdh
-0.1274	12.8846	-1.0688	0.299819	0.726895	-4.97291	Mcu
0.19072	10.0049	1.06215	0.30274	0.728209	-4.9786	Pbdc1
0.136834	9.98608	1.06451	0.3017	0.728209	-4.97659	Add1
0.111525	19.0487	1.06549	0.301271	0.728209	-4.97575	Eno1.Eno2.Eno3
0.0998786	11.5624	1.06181	0.302894	0.728209	-4.9789	Acp6
-0.0686451	13.5941	-1.06266	0.302519	0.728209	-4.97817	Lap3
-0.0876658	13.2501	-1.06307	0.302338	0.728209	-4.97782	Rpl10a
-0.10074	12.4343	-1.06181	0.302893	0.728209	-4.9789	RTRAF
-0.122137	11.5398	-1.06317	0.302291	0.728209	-4.97773	Scly
-0.158836	10.9163	-1.06222	0.30271	0.728209	-4.97854	Snrpe
-0.299114	10.1596	-1.06375	0.302038	0.728209	-4.97724	Lias
-0.141425	12.1601	-1.06096	0.303266	0.728518	-4.97962	Dohh
-0.24067	11.4648	-1.05991	0.303733	0.729057	-4.98052	Myoc
-0.254425	10.6068	-1.05863	0.3043	0.729833	-4.98161	Ears2
-0.137168	13.1625	-1.0559	0.305508	0.732144	-4.98392	Psmd4
-0.133337	11.2045	-1.05277	0.306902	0.733725	-4.98658	Abcd3
-0.178854	10.7584	-1.05366	0.306507	0.733725	-4.98583	Dffa
-0.21153	9.8836	-1.05305	0.306775	0.733725	-4.98634	N6amt1
0.407423	13.0647	1.05187	0.30833	0.733967	-4.98673	Hp
0.237415	11.0855	1.04679	0.309575	0.733967	-4.99164	Snrpa
0.195442	12.1332	1.04811	0.308984	0.733967	-4.99052	Rpl28
0.124428	10.9001	1.04887	0.308644	0.733967	-4.98988	Arpc5
0.0844996	14.8274	1.04951	0.308358	0.733967	-4.98934	Atic
-0.103237	10.8084	-1.04758	0.309221	0.733967	-4.99097	Ap1m1
-0.158381	13.084	-1.04848	0.308818	0.733967	-4.99021	Tpp1
-0.163408	11.2577	-1.04975	0.308251	0.733967	-4.98914	Tsnax
-0.164258	10.5982	-1.04657	0.309673	0.733967	-4.99182	Tmed5
-0.176475	11.0316	-1.04652	0.309696	0.733967	-4.99186	Parp3
-0.249252	9.92721	-1.04845	0.30883	0.733967	-4.99023	Itsn1
0.151672	11.4898	1.04497	0.310393	0.735037	-4.99317	Setd7
0.462334	12.4841	1.04346	0.312088	0.735434	-4.99381	Nid1.Nid2
0.159962	14.2905	1.04177	0.311833	0.735434	-4.99586	Tmem109
0.105391	11.1551	1.04078	0.312277	0.735434	-4.99669	Uba5
0.080147	12.2663	1.04253	0.31149	0.735434	-4.99522	Clcn1
0.0724507	15.7447	1.04104	0.312161	0.735434	-4.99647	Msn.Rdx
-0.101427	12.0182	-1.0409	0.312223	0.735434	-4.99659	Paics
-0.111614	12.9851	-1.04335	0.311121	0.735434	-4.99453	Bcam
-0.113976	18.451	-1.03944	0.312885	0.736286	-4.99782	Actn2.Actn3
0.0722923	13.2364	1.03542	0.314703	0.739405	-5.00118	Cops5
-0.167734	11.0596	-1.03548	0.314676	0.739405	-5.00113	Rab3a
0.119913	12.04	1.03481	0.31498	0.739474	-5.00168	F2
-0.336564	14.3775	-1.03551	0.315524	0.740173	-5.00056	Myoz2
-0.123652	11.8062	-1.03266	0.315957	0.740609	-5.00348	Gpam
0.32965	11.8855	1.03132	0.317119	0.741592	-5.00424	S100a13
0.111068	11.2047	1.03073	0.316838	0.741592	-5.00509	Pigk
-0.136357	10.5101	-1.03054	0.316923	0.741592	-5.00524	Sf3b3
0.26939	13.0116	1.02163	0.321549	0.743981	-5.01227	Aoc3
0.198362	16.9053	1.0216	0.321166	0.743981	-5.01256	Fabp4
0.137107	12.0712	1.02615	0.318929	0.743981	-5.00889	Tkt
0.125529	11.8937	1.02294	0.320399	0.743981	-5.01154	Pea15
0.11271	17.132	1.02464	0.31962	0.743981	-5.01014	Uqcr10
0.0999703	12.0375	1.0226	0.320558	0.743981	-5.01182	Ppp2r5a
-0.0814704	12.5651	-1.02179	0.320929	0.743981	-5.01249	Plaa
-0.0857307	15.48	-1.02062	0.321467	0.743981	-5.01346	Ndufb5
-0.0915144	11.7049	-1.02461	0.319634	0.743981	-5.01016	Sephs1
-0.0920773	15.9745	-1.02492	0.319492	0.743981	-5.0099	Vapa
-0.0966278	12.4148	-1.02159	0.321021	0.743981	-5.01266	Hsd17b4
-0.101429	12.8542	-1.02	0.321753	0.743981	-5.01397	Ube3a
-0.160937	12.8048	-1.02318	0.32029	0.743981	-5.01134	Mlycd
-0.168072	11.7722	-1.01977	0.321862	0.743981	-5.01416	Aspa
-0.174057	11.5534	-1.02414	0.319848	0.743981	-5.01055	Aup1
0.157574	18.94	1.01775	0.322792	0.744256	-5.01582	Alb
0.0800234	12.9516	1.01736	0.322974	0.744256	-5.01615	Dnajb5
-0.118783	11.536	-1.01755	0.322886	0.744256	-5.01599	Pelo
-0.154943	10.4952	-1.01782	0.322759	0.744256	-5.01576	Ensa
-0.0912734	12.363	-1.01537	0.323893	0.745801	-5.01778	Vwa1
0.162813	12.0262	1.01376	0.324642	0.746464	-5.0191	Postn
-0.149406	12.4716	-1.01367	0.324679	0.746464	-5.01917	Naxe
0.283306	11.2963	1.00839	0.327282	0.747424	-5.0234	Gda
0.176924	9.7134	1.00848	0.327094	0.747424	-5.02342	Tor1b
-0.0743617	16.2009	-1.00753	0.327538	0.747424	-5.02419	Ndrg2
-0.0788663	15.1052	-1.00884	0.326926	0.747424	-5.02312	Aldh6a1
-0.0851534	12.1442	-1.00813	0.327261	0.747424	-5.02371	Ktn1
-0.0973249	17.0934	-1.00972	0.326516	0.747424	-5.0224	Flnc
-0.140764	11.1	-1.01119	0.325833	0.747424	-5.0212	Pnpt1
-0.163674	12.6818	-1.00742	0.32759	0.747424	-5.02428	Parva.Parvb
-0.259423	8.49163	-1.0077	0.327459	0.747424	-5.02406	Nmnat1
-0.383374	15.0537	-1.01148	0.326686	0.747424	-5.02031	Fmod
0.25774	11.9265	1.00528	0.328832	0.749686	-5.02587	Ier3ip1
-0.121472	15.8345	-1.00287	0.329718	0.751136	-5.02799	Capza1.Capza2
0.203491	10.5205	1.00195	0.330149	0.751377	-5.02873	Il1rap
-0.0584236	12.9105	-1.00158	0.330325	0.751377	-5.02904	Csde1
0.208727	13.2849	1.00133	0.33067	0.751514	-5.02908	Rpl22
0.150579	15.3634	0.999728	0.331194	0.751514	-5.03054	Tubb4a.Tubb4b
0.137155	11.3145	0.999019	0.331528	0.751514	-5.03111	CD054_MOUSE
0.128465	19.8629	0.998756	0.331652	0.751514	-5.03132	Mybpc2
0.0642172	13.8701	0.99772	0.33214	0.751514	-5.03216	Hnrnpk
-0.0643996	13.1153	-0.997916	0.332048	0.751514	-5.032	Ddx1
-0.122761	13.5182	-0.998722	0.331668	0.751514	-5.03135	Lactb2
-0.0844061	12.4738	-0.996983	0.332488	0.751734	-5.03276	Ap2b1
0.231803	14.5882	0.993437	0.334467	0.753655	-5.03541	Tnnt1.Tnnt3
0.198405	12.4105	0.988409	0.336606	0.753655	-5.03962	Gstm2.Gstm4
0.147946	9.16624	0.98872	0.336402	0.753655	-5.03941	Cdc5l
0.137016	12.3895	0.991919	0.334882	0.753655	-5.03684	Smyd5
0.117988	11.9694	0.989531	0.336016	0.753655	-5.03876	Vat1
0.0691653	16.9344	0.992748	0.33449	0.753655	-5.03617	Ndufb6
-0.071484	12.1191	-0.989774	0.335901	0.753655	-5.03857	Eif4g2
-0.0943055	16.3717	-0.988339	0.336583	0.753655	-5.03972	Flna.Flnb.Flnc
-0.103725	14.6714	-0.992324	0.334691	0.753655	-5.03652	Gsto1
-0.107776	17.3474	-0.990896	0.335368	0.753655	-5.03766	Etfb
-0.10843	14.1998	-0.994468	0.333675	0.753655	-5.03479	Ndufa6
-0.137206	11.6058	-0.99128	0.335186	0.753655	-5.03736	Slc25a42
-0.142778	11.4357	-0.99387	0.333959	0.753655	-5.03527	Klc2
0.138055	11.1591	0.986264	0.337571	0.755253	-5.04138	Abcc1
-0.0776107	12.2537	-0.983769	0.338762	0.756287	-5.04337	Dlg1
-0.0796802	12.6828	-0.984515	0.338406	0.756287	-5.04278	Fermt2
-0.0805055	12.9349	-0.98371	0.338791	0.756287	-5.04342	Eef1b
0.116443	10.0393	0.981841	0.339684	0.757719	-5.04491	Arl2
0.136505	11.4599	0.979982	0.340575	0.758014	-5.04639	Cirbp
-0.104923	11.7952	-0.980031	0.340552	0.758014	-5.04636	Pin1
-0.127585	13.2756	-0.980802	0.340183	0.758014	-5.04574	Alad
-0.207307	11.1412	-0.979336	0.340886	0.758142	-5.04691	Mocs1
-0.0943147	14.2194	-0.9777	0.341672	0.758764	-5.04821	Itgb1
-0.311521	10.951	-0.978496	0.341503	0.758764	-5.04743	Mrps35
0.193045	15.9697	0.977168	0.34207	0.759087	-5.04853	Serpina1a.Serpina1b.Serpina1c.Serpina1d.Serpina1e
0.294198	8.42441	0.965659	0.347495	0.759529	-5.05773	Gng12
0.212336	9.20481	0.969802	0.345484	0.759529	-5.05446	Ddx42
0.178332	10.0333	0.967576	0.346563	0.759529	-5.05622	Mrps31
0.155561	17.1583	0.975093	0.342927	0.759529	-5.05028	Slc25a12.Slc25a13
0.152741	10.2544	0.973973	0.343467	0.759529	-5.05117	Ralb
0.147403	11.9714	0.970053	0.345362	0.759529	-5.05426	Steap3
0.121351	12.8275	0.97332	0.343782	0.759529	-5.05168	Rpl6
0.11129	12.5288	0.972036	0.344402	0.759529	-5.0527	Arl3
0.111245	11.2519	0.97543	0.342764	0.759529	-5.05001	Mogs
0.110619	12.7618	0.969752	0.345508	0.759529	-5.0545	Eif4b
0.102202	12.0561	0.965538	0.347554	0.759529	-5.05782	Pdap1
0.101801	13.442	0.969447	0.345656	0.759529	-5.05474	Rragd
0.0754565	12.956	0.970087	0.345346	0.759529	-5.05424	Homer1
-0.0537777	14.4425	-0.964944	0.347843	0.759529	-5.05829	Eif4g1
-0.0670782	13.0536	-0.969381	0.345688	0.759529	-5.05479	Gpc1
-0.114496	12.1278	-0.965888	0.347384	0.759529	-5.05755	Dcaf11
-0.119695	10.717	-0.973081	0.343898	0.759529	-5.05187	Tprg1l
-0.121246	12.6442	-0.965561	0.347543	0.759529	-5.0578	Rbm8a
-0.127739	10.9538	-0.967856	0.346428	0.759529	-5.056	Copg1
-0.129421	10.2659	-0.965082	0.347776	0.759529	-5.05818	Osbpl9
-0.206283	10.0613	-0.972776	0.344045	0.759529	-5.05211	Bag1
-0.346348	10.2966	-0.966554	0.347201	0.759529	-5.05692	Aasdhppt
0.111777	13.4599	0.962388	0.349089	0.760753	-5.06029	Macroh2a1
-0.0532214	12.6781	-0.962233	0.349165	0.760753	-5.06041	Ipo5
-0.0645432	13.1071	-0.962878	0.34885	0.760753	-5.05991	Ehbp1l1
0.41063	12.4446	0.961136	0.35064	0.76135	-5.06059	Dpysl3
0.264724	10.3406	0.960867	0.349832	0.76135	-5.06148	Alg14
0.105656	16.8425	0.959075	0.350709	0.76135	-5.06288	Dbi
0.0645116	12.3068	0.959861	0.350324	0.76135	-5.06227	Usp47
-0.108365	13.9319	-0.960173	0.350171	0.76135	-5.06203	Pafah1b1
0.128357	12.2607	0.95806	0.351205	0.761558	-5.06368	Ace
0.0831698	16.2649	0.95746	0.3515	0.761558	-5.06414	Actb.Actg1
-0.159691	10.254	-0.957324	0.351566	0.761558	-5.06425	Snrnp40
0.23625	12.4778	0.955787	0.352613	0.762723	-5.06524	Prpsap1.Prpsap2
-0.386386	11.0454	-0.956473	0.352496	0.762723	-5.06454	Psmg3
0.105967	13.8732	0.953228	0.353579	0.76371	-5.06744	Ndufv3
-0.141667	10.1986	-0.953534	0.353429	0.76371	-5.0672	Tbcel
0.182418	12.1136	0.951148	0.354604	0.764273	-5.06905	Carhsp1
0.0847093	15.5619	0.951776	0.354295	0.764273	-5.06857	Myoz3
0.0632482	12.7306	0.95144	0.35446	0.764273	-5.06883	Tln1
0.182979	11.6301	0.949087	0.355622	0.764442	-5.07065	Dcun1d1
0.0996292	14.2278	0.949786	0.355277	0.764442	-5.07011	Eif4a2
-0.118232	11.2866	-0.948924	0.355703	0.764442	-5.07078	Rrm1
-0.132382	10.927	-0.949832	0.355254	0.764442	-5.07007	Snrpd1
0.231817	10.9925	0.946293	0.357005	0.765273	-5.07281	Haghl
0.164732	13.3348	0.946599	0.356891	0.765273	-5.07255	Flna
-0.0652222	12.5447	-0.94509	0.357602	0.765273	-5.07374	Fxr1
-0.127446	10.9376	-0.94673	0.356788	0.765273	-5.07247	Ubap2l
-0.129327	11.9385	-0.945513	0.357392	0.765273	-5.07341	Ufc1
-0.154934	10.5988	-0.944537	0.357876	0.765273	-5.07417	Timmdc1
-0.194373	10.294	-0.944943	0.357675	0.765273	-5.07385	Adpgk
-0.0791891	12.2136	-0.943749	0.358267	0.765564	-5.07477	Ptpn11
0.31669	12.0136	0.939635	0.360904	0.765713	-5.07749	Ighm
0.261097	11.3096	0.938428	0.361053	0.765713	-5.07876	Mtnd2
0.16898	10.5271	0.93927	0.360497	0.765713	-5.07821	Prnp
0.140747	12.0993	0.934597	0.362834	0.765713	-5.08179	Rac1
0.122727	10.6548	0.934945	0.36266	0.765713	-5.08153	Sbf1
0.0765621	13.1006	0.935537	0.362363	0.765713	-5.08107	Ptpa
0.0759382	11.7874	0.937758	0.361252	0.765713	-5.07937	Adprh
0.0691912	17.4439	0.938315	0.360974	0.765713	-5.07895	Anxa6
-0.0544118	13.8786	-0.934397	0.362934	0.765713	-5.08194	Scrn3
-0.077882	17.3216	-0.942047	0.359113	0.765713	-5.07608	Atp5pb
-0.0949548	12.1075	-0.936144	0.362059	0.765713	-5.08061	Slc3a2
-0.107745	14.1808	-0.93783	0.361216	0.765713	-5.07932	Anxa7
-0.122153	12.2297	-0.936741	0.361761	0.765713	-5.08015	Mrps34
-0.150355	10.8316	-0.940523	0.359873	0.765713	-5.07725	Babam1
-0.151555	15.6388	-0.93723	0.361516	0.765713	-5.07978	Ndufc2
-0.159719	11.7262	-0.939953	0.360157	0.765713	-5.07769	Hsdl2
-0.212502	8.81799	-0.942337	0.358969	0.765713	-5.07586	Mrps6
-0.620235	14.2372	-0.939198	0.361574	0.765713	-5.07749	Ehd1.Ehd2
-0.459752	13.2292	-0.935793	0.363272	0.765885	-5.0801	Rala.Ralb
0.225198	9.70726	0.932747	0.363762	0.765951	-5.0832	Slc25a51
-0.0746796	13.0113	-0.932543	0.363864	0.765951	-5.08336	Rps2
-0.171921	10.8598	-0.932135	0.364069	0.765951	-5.08367	Dctn4
-0.0615779	12.6645	-0.931077	0.364601	0.766532	-5.08447	RtcA
-0.068734	13.0362	-0.93022	0.365032	0.766899	-5.08513	Cavin2
0.27432	10.538	0.928581	0.365857	0.767371	-5.08637	Rnmt
0.157151	10.2643	0.925208	0.36756	0.767371	-5.08893	Fbln2
0.150415	12.4341	0.926409	0.366953	0.767371	-5.08802	Rtn3
0.127329	12.2093	0.926222	0.367048	0.767371	-5.08816	Vtn
-0.0640317	15.5299	-0.927505	0.3664	0.767371	-5.08719	Prdx4
-0.0816889	14.2831	-0.925244	0.367542	0.767371	-5.0889	Gstz1
-0.0963733	12.5654	-0.928011	0.366145	0.767371	-5.0868	Myh14
-0.112387	17.1935	-0.926134	0.367092	0.767371	-5.08823	Slc25a4.Slc25a5
-0.114075	12.4036	-0.926779	0.366767	0.767371	-5.08774	Rps5
0.123821	9.97027	0.924532	0.367902	0.76755	-5.08944	Prkca
-0.0821391	14.058	-0.92303	0.368662	0.768601	-5.09057	Banf1
0.109116	14.6363	0.917747	0.371345	0.771512	-5.09455	Rpl17
0.0752094	13.0938	0.918818	0.3708	0.771512	-5.09375	Prkar1a
-0.111958	12.4096	-0.918335	0.371046	0.771512	-5.09411	Dnajb4
-0.125601	11.9113	-0.918022	0.371205	0.771512	-5.09435	Cap1
-0.126662	12.757	-0.918954	0.370731	0.771512	-5.09365	Myh10.Myh11.Myh14.Myh9
-0.0895412	13.9346	-0.916635	0.371912	0.771816	-5.09539	Glrx3
-0.308535	9.527	-0.916449	0.372006	0.771816	-5.09553	Tgm1
-0.0653905	19.6476	-0.913632	0.373444	0.772261	-5.09764	Pgk1
-0.0982113	11.749	-0.91383	0.373343	0.772261	-5.09749	Eif3g
-0.107901	13.0988	-0.913624	0.373448	0.772261	-5.09765	Hspb3
-0.112963	10.1685	-0.915167	0.37266	0.772261	-5.09649	Ptbp2
-0.288183	10.8014	-0.913763	0.373509	0.772261	-5.09744	Jup
0.359675	8.90229	0.911132	0.374723	0.773838	-5.09951	Myh1.Myh3.Myh4.Myh7.Myh8
-0.109918	11.5705	-0.911006	0.374788	0.773838	-5.0996	Eif4e3
-0.0613273	14.3561	-0.909292	0.375666	0.774586	-5.10088	Cltc
-0.0853193	16.1965	-0.909311	0.375657	0.774586	-5.10087	Bin1
-0.174468	10.7201	-0.908215	0.376219	0.775192	-5.10168	Wdfy1
0.188194	11.3924	0.903425	0.378685	0.777066	-5.10524	Ddah1
0.143246	12.5808	0.903948	0.378415	0.777066	-5.10485	Ckb
0.130318	10.922	0.90192	0.379461	0.777066	-5.10635	Ppp2r5e
0.0888627	12.497	0.903405	0.378695	0.777066	-5.10525	Abhd16a
-0.0659312	13.5922	-0.902414	0.379206	0.777066	-5.10599	Fsd2
-0.0743947	14.0879	-0.902323	0.379253	0.777066	-5.10606	Pacsin3
-0.0925037	13.714	-0.904098	0.378337	0.777066	-5.10474	Pdcd6
-0.141122	11.5452	-0.905843	0.377439	0.777066	-5.10345	Cd34
-0.150111	11.0232	-0.904931	0.377908	0.777066	-5.10412	Ccdc51
-0.0876951	15.078	-0.899628	0.380646	0.778429	-5.10805	Tubb3.Tubb4a.Tubb4b.Tubb6
-0.138112	11.1702	-0.900117	0.380393	0.778429	-5.10769	Glrx2
0.326048	12.2375	0.898123	0.382172	0.779424	-5.10857	Tubb3
0.190286	9.19502	0.896877	0.382072	0.779424	-5.11008	Uba2
0.121253	11.9079	0.896855	0.382084	0.779424	-5.11009	Prkag3
-0.137689	19.6816	-0.897499	0.38175	0.779424	-5.10962	Tpm1
-0.138586	11.4819	-0.896163	0.382443	0.779445	-5.1106	Stim1.Stim2
0.174088	15.64	0.893378	0.384019	0.781202	-5.11254	Atp1a1.Atp1a2.Atp4a
0.0766388	14.364	0.892955	0.384111	0.781202	-5.11296	Cmpk1
-0.116397	10.6573	-0.892502	0.384347	0.781202	-5.11329	Ugdh
-0.185816	16.8328	-0.893681	0.383938	0.781202	-5.11226	Idh2
0.271256	8.96456	0.888778	0.38629	0.782246	-5.11601	Kif13a
-0.0860266	12.9661	-0.888753	0.386303	0.782246	-5.11603	Cops3
-0.0992118	11.7513	-0.888019	0.386687	0.782246	-5.11657	Ppp1r12b
-0.136043	14.0986	-0.888335	0.386522	0.782246	-5.11634	Prr33
-0.146794	9.47625	-0.889928	0.385689	0.782246	-5.11517	Get4
-0.159803	12.0336	-0.890909	0.385177	0.782246	-5.11445	Mrpl47
-0.329743	10.6863	-0.890004	0.385921	0.782246	-5.1149	Mul1
-0.0889444	16.1241	-0.887086	0.387175	0.782705	-5.11725	Ndufa9
0.0819634	13.1393	0.8854	0.388059	0.783434	-5.11847	Pcbp1
-0.0660878	16.1868	-0.885543	0.387984	0.783434	-5.11837	Rplp2
-0.227056	9.79597	-0.884719	0.388416	0.783627	-5.11897	Rpl3
0.303506	14.5132	0.884777	0.389177	0.784635	-5.1183	Tagln
0.089351	12.557	0.881954	0.389868	0.785501	-5.12098	Ap2m1
-0.0543289	20.019	-0.881104	0.390316	0.785874	-5.12159	Tpi1
0.11056	10.7905	0.87994	0.390928	0.786052	-5.12244	Lemd2
0.0948323	13.0782	0.880148	0.390819	0.786052	-5.12229	Hnrnpc
-0.154838	11.2802	-0.878582	0.391644	0.786436	-5.12342	Mrps18b
-0.267772	11.2039	-0.87937	0.391428	0.786436	-5.12269	Prmt1.Prmt8
-0.170055	10.8851	-0.876351	0.392822	0.788274	-5.12503	Nup62
0.229961	12.2394	0.871512	0.395651	0.790096	-5.1283	Myl9
0.181036	10.1128	0.870513	0.395916	0.790096	-5.12922	Atg16l1
0.145978	12.9421	0.872675	0.394768	0.790096	-5.12767	Fmo1
0.134214	11.3247	0.873441	0.394362	0.790096	-5.12712	Mix23
0.132752	13.0655	0.869761	0.396316	0.790096	-5.12976	Rpl4
0.0934354	10.4258	0.872988	0.394602	0.790096	-5.12745	Tpr
-0.0706553	14.4862	-0.869264	0.39658	0.790096	-5.13012	Ahcy
-0.0738822	14.6678	-0.871169	0.395568	0.790096	-5.12875	Acad10
-0.102991	12.3073	-0.87124	0.39553	0.790096	-5.1287	Fitm2
-0.115206	14.5119	-0.870076	0.396148	0.790096	-5.12954	Eif1.Eif1b
-0.136024	10.7819	-0.869172	0.396629	0.790096	-5.13019	Hspa12a.Hspa12b
0.0922857	12.7835	0.868172	0.397161	0.790631	-5.1309	Them6
0.0555868	18.9623	0.86721	0.397673	0.791125	-5.13159	Gpi
0.103106	13.0694	0.863255	0.399784	0.792694	-5.13441	Spr
0.0982957	18.1527	0.864875	0.398919	0.792694	-5.13325	Ampd1
0.0865964	18.898	0.86377	0.399509	0.792694	-5.13404	Atp2a1.Atp2a3
-0.135187	9.47615	-0.863545	0.399629	0.792694	-5.1342	Ap4s1
-0.32931	13.3333	-0.865726	0.399306	0.792694	-5.13197	Col4a1
-0.129858	11.1164	-0.861246	0.40086	0.793252	-5.13583	Mmgt1
-0.133242	11.9933	-0.861888	0.400516	0.793252	-5.13538	Kyat3
-0.207441	11.1682	-0.861311	0.400825	0.793252	-5.13579	Ak4
0.228092	10.0648	0.856066	0.403641	0.794346	-5.1395	Dkc1
0.20396	9.57047	0.856206	0.403565	0.794346	-5.1394	Echdc2
0.0642075	13.185	0.855947	0.403705	0.794346	-5.13958	Hsp90b1
-0.0469873	13.3095	-0.857713	0.402755	0.794346	-5.13834	Dctn2
-0.0704943	12.6457	-0.858193	0.402497	0.794346	-5.138	Npepl1
-0.104929	11.3703	-0.855775	0.403797	0.794346	-5.13971	Tfam
-0.133607	10.2127	-0.856304	0.403512	0.794346	-5.13933	Srp68
-0.195861	10.4111	-0.859587	0.401749	0.794346	-5.13701	Lmnb1.Lmnb2
-0.199482	8.85326	-0.857326	0.402963	0.794346	-5.13861	Septin4
0.0923299	12.2033	0.854761	0.404343	0.794898	-5.14042	Kcnj11
0.172991	10.8093	0.849172	0.407361	0.795914	-5.14435	Tpbgl
0.123969	11.1722	0.850549	0.406616	0.795914	-5.14338	Smpd2
0.0684864	13.227	0.852243	0.405701	0.795914	-5.14219	Atp6v1a
0.0632419	14.2641	0.84957	0.407145	0.795914	-5.14407	Psmb5
-0.0566697	14.5759	-0.849789	0.407027	0.795914	-5.14392	Eprs1
-0.0701593	13.0434	-0.852964	0.405312	0.795914	-5.14169	Fhod1
-0.0786847	11.287	-0.848888	0.407514	0.795914	-5.14455	Mrpl37
-0.0861035	11.1809	-0.851781	0.40595	0.795914	-5.14252	Tbrg4
-0.0912961	11.5939	-0.851718	0.405984	0.795914	-5.14256	Nos1
-0.369551	11.5101	-0.850384	0.407409	0.795914	-5.14292	Mlf2
0.0902442	12.7526	0.846313	0.40891	0.797601	-5.14635	Adi1
-0.101953	20.3043	-0.846356	0.408887	0.797601	-5.14632	Slc25a4
0.352539	17.7318	0.846635	0.409557	0.797772	-5.14545	Mpz
0.127953	11.6077	0.844682	0.409796	0.797772	-5.14749	Col18a1
-0.122979	10.8033	-0.844731	0.409769	0.797772	-5.14745	Lsm8
0.125472	15.1745	0.843028	0.410695	0.798589	-5.14864	Calml3
-0.280749	11.9399	-0.843809	0.410749	0.798589	-5.1477	Tlcd4
0.232739	10.1026	0.841969	0.411272	0.799088	-5.14938	Egfr
0.103869	13.8902	0.840189	0.412242	0.800454	-5.15061	Ppib
0.19459	10.8093	0.839379	0.412684	0.800619	-5.15118	Tubb2a
-0.0921613	11.6522	-0.839055	0.412861	0.800619	-5.1514	Dnm2.Dnm3
0.0741174	13.696	0.838091	0.413387	0.801121	-5.15207	Atox1
0.206066	9.74052	0.835961	0.414552	0.80159	-5.15354	Fntb
0.16212	10.0466	0.835206	0.414966	0.80159	-5.15406	Mrpl9
-0.107734	10.6989	-0.835519	0.414794	0.80159	-5.15385	Magt1
-0.142329	11.8105	-0.836767	0.414111	0.80159	-5.15298	Timm8a1
-0.277691	10.2863	-0.835505	0.414849	0.80159	-5.15382	Pcp4l1
-0.0621103	14.7244	-0.834146	0.415546	0.801678	-5.15479	Plpbp
-0.142309	10.6242	-0.834451	0.41538	0.801678	-5.15458	Ctnnd1
0.0605004	11.9516	0.833449	0.415929	0.8019	-5.15527	Abhd12
0.132877	11.5231	0.831877	0.416792	0.802649	-5.15636	Picalm
0.113927	10.2055	0.830792	0.417388	0.802649	-5.1571	Gsk3a
-0.0564967	14.5499	-0.830882	0.417338	0.802649	-5.15704	Wdr1
-0.126114	13.3213	-0.830969	0.417291	0.802649	-5.15698	Fxyd1
-0.214136	11.8641	-0.829823	0.41811	0.803522	-5.15761	Tbca
-0.0554267	13.2502	-0.828004	0.418923	0.803736	-5.15901	Gnas
-0.0624453	14.1279	-0.82863	0.418578	0.803736	-5.15859	Aldh2
-0.0914969	13.0187	-0.827817	0.419026	0.803736	-5.15914	Gspt1
0.148451	10.6303	0.826239	0.419896	0.803863	-5.16022	Cfh
0.09445	12.3092	0.826245	0.419893	0.803863	-5.16022	Anxa4
-0.0921767	11.6218	-0.827155	0.419391	0.803863	-5.1596	Gnpda1
0.211285	10.179	0.824166	0.421041	0.804165	-5.16164	Filip1
0.157987	14.5759	0.824728	0.420848	0.804165	-5.16116	Hsp90ab1.Hsp90b1
-0.0653357	11.7458	-0.824897	0.420637	0.804165	-5.16114	Hectd1
-0.0839601	11.7296	-0.824011	0.421127	0.804165	-5.16174	Inppl1
0.19739	9.39854	0.821322	0.422616	0.804217	-5.16357	Trappc12
0.100925	15.5128	0.820087	0.423301	0.804217	-5.16441	Phpt1
0.0811977	17.8592	0.821214	0.422676	0.804217	-5.16365	Eef1a1.Eef1a2
0.0518631	15.0934	0.820201	0.423237	0.804217	-5.16434	Capn1
-0.0635977	12.5294	-0.82042	0.423116	0.804217	-5.16419	Hnrnpa0
-0.0799587	13.4883	-0.822809	0.421792	0.804217	-5.16256	Map3k20
-0.0858008	11.7693	-0.822212	0.422123	0.804217	-5.16297	Skp1
-0.130542	10.1252	-0.823191	0.421581	0.804217	-5.1623	Pla2g4e
-0.0767434	12.4496	-0.81737	0.42481	0.806574	-5.16625	Dhrs7b
0.203262	10.1157	0.813736	0.426834	0.80684	-5.16871	Ubl5
0.192137	12.3176	0.814384	0.426665	0.80684	-5.16811	Eml1.Eml4
0.139567	10.4142	0.81622	0.42545	0.80684	-5.16703	Psip1
0.13255	15.3363	0.814464	0.426428	0.80684	-5.16822	Fkbp1a
-0.0453799	15.1069	-0.815897	0.425629	0.80684	-5.16725	Vcp
-0.0787408	14.3114	-0.81382	0.426787	0.80684	-5.16865	Col15a1
-0.125465	10.58	-0.814852	0.426211	0.80684	-5.16796	Fyco1
0.15215	9.78817	0.812755	0.427381	0.807365	-5.16937	Rab11fip5
0.683303	13.3564	0.80774	0.431071	0.810315	-5.17199	Tnnt1
0.420231	12.7229	0.79124	0.440361	0.810315	-5.18295	Anxa4.Anxa6
0.296603	9.98191	0.80306	0.432912	0.810315	-5.17578	Efhd2
0.195956	13.7234	0.801767	0.433921	0.810315	-5.1764	Syne1
0.187423	12.5829	0.788731	0.441162	0.810315	-5.18513	Lgals3
0.174187	11.5323	0.787888	0.441404	0.810315	-5.18588	Plcl1
0.121122	10.1789	0.809279	0.429324	0.810315	-5.17171	Xrcc5
0.108183	11.4038	0.808663	0.429669	0.810315	-5.17212	Palld
0.10234	19.1775	0.802628	0.433057	0.810315	-5.17615	Rps27a.Uba52.Ubb.Ubc
0.0936723	11.038	0.786041	0.442457	0.810315	-5.18709	Ubr1
0.0873207	12.8635	0.789591	0.440435	0.810315	-5.18476	Erp44
0.0845256	14.5621	0.792259	0.438918	0.810315	-5.18301	Rps11
0.0835069	11.7489	0.787996	0.441343	0.810315	-5.18581	Nae1
0.0784267	15.7745	0.802724	0.433003	0.810315	-5.17609	Rab10.Rab15.Rab1A.Rab1b.Rab8a
0.0578639	12.593	0.789603	0.440428	0.810315	-5.18476	Dctn1
0.0566572	13.4465	0.793281	0.438339	0.810315	-5.18234	Myo18a
-0.0467763	20.5147	-0.799093	0.43505	0.810315	-5.1785	Myh1.Myh4.Myh8
-0.049838	12.425	-0.799607	0.43476	0.810315	-5.17816	Suclg2
-0.0611265	13.5202	-0.786482	0.442205	0.810315	-5.1868	Fn3k
-0.0611283	12.5676	-0.799125	0.435032	0.810315	-5.17848	Tln2
-0.0624333	14.5484	-0.790556	0.439886	0.810315	-5.18413	Pgls
-0.0624394	14.5553	-0.793689	0.438108	0.810315	-5.18207	Pitpna
-0.068463	12.0772	-0.799468	0.434839	0.810315	-5.17825	Prkcq
-0.0693342	12.9282	-0.79429	0.437767	0.810315	-5.18167	Cyb5b
-0.0739731	12.2763	-0.789651	0.4404	0.810315	-5.18473	Bckdha
-0.0739812	12.0026	-0.791717	0.439226	0.810315	-5.18337	Khdrbs1
-0.0759843	12.1217	-0.798828	0.4352	0.810315	-5.17867	Map1lc3b
-0.0773812	12.5566	-0.802641	0.43305	0.810315	-5.17614	Atad3
-0.0855085	14.0793	-0.808361	0.429838	0.810315	-5.17232	Qdpr
-0.0863413	11.0189	-0.793165	0.438404	0.810315	-5.18242	Faf1
-0.0864768	11.5498	-0.797305	0.43606	0.810315	-5.17968	Uba3
-0.0882959	13.1616	-0.795916	0.436845	0.810315	-5.1806	Rmdn1
-0.0923266	11.6158	-0.80362	0.432499	0.810315	-5.17549	Csnk1a1
-0.098117	12.6118	-0.79443	0.437687	0.810315	-5.18158	Rcsd1
-0.0995787	12.1591	-0.80665	0.430798	0.810315	-5.17347	Reep1
-0.104658	11.1487	-0.786536	0.442175	0.810315	-5.18676	Micos13
-0.109065	10.6088	-0.793736	0.438081	0.810315	-5.18204	Timm23
-0.116215	13.7593	-0.794411	0.437698	0.810315	-5.18159	Slc25a31
-0.120973	11.2502	-0.78788	0.441409	0.810315	-5.18589	Apex1
-0.125805	13.3615	-0.800897	0.434033	0.810315	-5.1773	Ociad1
-0.12682	17.2002	-0.802527	0.433115	0.810315	-5.17622	Flnb.Flnc
-0.142374	9.64616	-0.791558	0.439317	0.810315	-5.18347	Umps
-0.146038	15.7391	-0.788757	0.440974	0.810315	-5.18526	Smarca4
-0.152182	9.78366	-0.807183	0.430498	0.810315	-5.17311	Kif1c
-0.166882	9.05864	-0.796169	0.436703	0.810315	-5.18043	Guf1
-0.176678	10.017	-0.792221	0.43894	0.810315	-5.18304	Xrcc6
-0.197858	9.75645	-0.789875	0.440273	0.810315	-5.18458	Mrrf
-0.201738	9.78098	-0.802055	0.43338	0.810315	-5.17653	Mrps27
-0.329596	11.5687	-0.787186	0.442435	0.810315	-5.1858	Prph.Vim
-0.438923	11.9673	-0.793396	0.43914	0.810315	-5.18153	Mup1.Mup11.Mup17.Mup18.Mup6
0.0578845	11.6962	0.783874	0.443694	0.811589	-5.1885	Rock2
-0.0880024	11.7475	-0.783877	0.443693	0.811589	-5.1885	Ykt6
-0.0704225	14.9096	-0.782839	0.444286	0.812176	-5.18917	Oat
-0.288638	11.3908	-0.782699	0.444778	0.812581	-5.18891	Atxn2l
0.13393	9.55254	0.781383	0.445119	0.812708	-5.19012	Nhp2
0.52893	13.1712	0.781333	0.446	0.81372	-5.18943	Atp5f1e
-0.0871059	17.5454	-0.779469	0.446216	0.81372	-5.19136	Got1
-0.0827441	13.2	-0.77896	0.446508	0.813757	-5.19169	Prkacb
0.141823	10.7244	0.778248	0.446917	0.814008	-5.19215	Eif2s2
0.320632	14.5295	0.778476	0.447534	0.814225	-5.19137	Igh.1a.Ighg
-0.0931189	12.2822	-0.777094	0.447579	0.814225	-5.1929	Pon2
0.27384	13.4176	0.77423	0.449917	0.814401	-5.19416	Nefl
0.182768	12.881	0.769279	0.452314	0.814401	-5.19773	Csrp1
0.152413	9.87476	0.767942	0.452857	0.814401	-5.19878	Cbx3
0.143461	11.0457	0.767506	0.453109	0.814401	-5.19906	Vmp1
0.133014	14.1086	0.768532	0.452546	0.814401	-5.19838	H2ac11.H2ac12.H2ac13.H2ac15.H2ac20.H2ac4.H2ac6.H2ac7.H2ac8.H2aj.H2aw.Hist1h2af.Hist1h2an.Hist1h2ao.Hist1h2ap.Hist2h2aa1
0.114634	10.91	0.775582	0.448449	0.814401	-5.19388	Akap12
0.0982416	10.9593	0.767551	0.453083	0.814401	-5.19903	Ptgr2
0.0920775	17.6152	0.771841	0.450604	0.814401	-5.19628	Pdlim7
0.0879113	14.771	0.773579	0.449602	0.814401	-5.19517	Serpina1b
0.0838004	11.1007	0.774227	0.449228	0.814401	-5.19475	Atp1b3
0.0716866	13.8461	0.772291	0.450344	0.814401	-5.196	Col6a6
0.0534997	17.5918	0.776062	0.448172	0.814401	-5.19357	Smyd1
0.0521342	16.1549	0.767724	0.452983	0.814401	-5.19892	Cfl2
-0.0534821	20.457	-0.774092	0.449306	0.814401	-5.19484	Ldha
-0.061358	18.6835	-0.768663	0.45244	0.814401	-5.19832	Pgam1.Pgam2
-0.069039	13.3092	-0.772679	0.45012	0.814401	-5.19575	Sdr39u1
-0.0827556	12.5513	-0.769537	0.451934	0.814401	-5.19776	Nudt3
-0.108346	13.4262	-0.774226	0.449229	0.814401	-5.19475	Mt.Cyb
-0.13573	10.2816	-0.768628	0.45246	0.814401	-5.19834	Commd3
-0.244908	9.76988	-0.767648	0.453027	0.814401	-5.19897	Ppp2r5b
-0.0766391	12.7827	-0.766604	0.453632	0.814671	-5.19964	Nap1l4
-0.12305	10.0596	-0.766309	0.453803	0.814671	-5.19983	Fxr2
0.318612	11.8065	0.758034	0.459232	0.81531	-5.20455	Ca1
0.199131	9.887	0.750513	0.463012	0.81531	-5.20981	Gclm
0.184506	10.3193	0.761322	0.456698	0.81531	-5.203	S100a4
0.182984	10.4043	0.747343	0.464874	0.81531	-5.21179	Stk24
0.167266	12.4817	0.746966	0.465264	0.81531	-5.21188	Gstm1.Gstm3
0.155054	11.1827	0.750091	0.46326	0.81531	-5.21007	Mlf1
0.152428	9.71038	0.746605	0.465309	0.81531	-5.21225	Rab9a
0.146483	9.99938	0.75264	0.461766	0.81531	-5.20847	Lrp1
0.140438	11.8054	0.762702	0.455896	0.81531	-5.20212	Ube2v1
0.132299	10.8906	0.747676	0.464679	0.81531	-5.21158	Ctnna1
0.120902	9.76501	0.751984	0.462151	0.81531	-5.20889	Trappc2
0.107898	11.9864	0.758342	0.458434	0.81531	-5.20488	Amy1.Amy2
0.107093	12.2373	0.758321	0.458446	0.81531	-5.2049	Tgfbi
0.0904719	11.528	0.760989	0.456892	0.81531	-5.20321	Alpk3
0.0899763	11.201	0.757505	0.458922	0.81531	-5.20541	Entpd2
0.08531	14.7924	0.757229	0.459083	0.81531	-5.20559	Aldh1a1
0.0840297	12.996	0.759335	0.457855	0.81531	-5.20426	Bpnt2
0.0798712	11.8246	0.750499	0.463021	0.81531	-5.20982	Cyrib
0.0796344	12.4831	0.748158	0.464395	0.81531	-5.21128	Psmb4
0.073919	11.7365	0.762441	0.456048	0.81531	-5.20229	Lasp1
0.0672809	12.2073	0.747983	0.464498	0.81531	-5.21139	Snx2
-0.0386754	14.6508	-0.750797	0.462846	0.81531	-5.20963	Hnrnpa2b1
-0.0387925	13.0268	-0.75425	0.460823	0.81531	-5.20746	Gps1
-0.0477359	16.9674	-0.751446	0.462466	0.81531	-5.20922	Adss1
-0.0566924	15.713	-0.763385	0.455499	0.81531	-5.20169	Phkb
-0.0570684	12.3253	-0.753338	0.461357	0.81531	-5.20804	Actr3
-0.0584345	15.341	-0.751672	0.462333	0.81531	-5.20908	Hsp90aa1.Hsp90ab1
-0.0596535	15.0607	-0.74774	0.464641	0.81531	-5.21154	Cdh13
-0.0752699	11.5396	-0.761195	0.456772	0.81531	-5.20308	Cast
-0.0757798	16.5883	-0.755783	0.459928	0.81531	-5.2065	Synpo2
-0.0798884	11.8479	-0.762414	0.456063	0.81531	-5.2023	Itpa
-0.08031	11.8854	-0.751081	0.46268	0.81531	-5.20945	Scarb2
-0.0854768	11.9647	-0.760407	0.457231	0.81531	-5.20358	Ablim2
-0.0923177	12.4336	-0.75431	0.460788	0.81531	-5.20742	Mkrn2
-0.0962392	12.7986	-0.76239	0.456077	0.81531	-5.20232	Slc25a13
-0.101678	18.1609	-0.751067	0.462688	0.81531	-5.20946	Cox7a1
-0.119554	14.1171	-0.75898	0.458062	0.81531	-5.20448	Rps12
-0.123327	10.0024	-0.747991	0.464493	0.81531	-5.21138	Vps26b
-0.138073	10.1763	-0.760297	0.457295	0.81531	-5.20365	Styxl2
-0.139495	12.0924	-0.761955	0.45633	0.81531	-5.2026	Uros
-0.180855	9.28059	-0.747443	0.464816	0.81531	-5.21172	Stat3
-0.139547	9.82873	-0.745548	0.465931	0.815923	-5.2129	Mon2
-0.0676849	13.1933	-0.743731	0.467001	0.816615	-5.21403	Sirt2
-0.0682923	13.0774	-0.743909	0.466896	0.816615	-5.21392	Dync1li1
-0.0881782	11.4339	-0.743492	0.467143	0.816615	-5.21418	Tmx4
0.0942207	14.4223	0.742741	0.467585	0.816912	-5.21465	Calm1.Calm2.Calm3
0.127968	10.4817	0.74129	0.468443	0.817457	-5.21555	Gmfb
-0.113431	11.1432	-0.741409	0.468372	0.817457	-5.21547	Pfdn2
-0.0476407	14.6553	-0.740694	0.468795	0.817596	-5.21591	Capn2
-0.0856987	12.6747	-0.739609	0.469436	0.817763	-5.21658	Slirp
-0.089238	12.4037	-0.739872	0.46928	0.817763	-5.21642	Cpne1
-0.118129	9.79191	-0.739064	0.469759	0.817849	-5.21692	Emc8
0.126375	18.0619	0.73836	0.470205	0.818037	-5.21733	Pygl.Pygm
0.0453302	13.1233	0.73796	0.470412	0.818037	-5.2176	Nedd4
-0.0828492	10.2695	-0.736832	0.471081	0.818725	-5.2183	Spart
-0.149223	12.5258	-0.736199	0.471545	0.818897	-5.21861	Ywhab.Ywhag
-0.157997	11.5463	-0.735744	0.471726	0.818897	-5.21897	Clpp
0.0501458	12.607	0.735081	0.472119	0.819105	-5.21937	Cul1
0.271041	10.5431	0.73443	0.47269	0.819147	-5.21961	Abhd5
-0.158325	10.5608	-0.734469	0.472482	0.819147	-5.21975	Acsf3
-0.281341	11.6984	-0.733525	0.473532	0.820132	-5.2199	Ppp1r12a
0.131016	14.0415	0.726719	0.477143	0.822624	-5.22444	Rpl21
0.106057	10.5461	0.728834	0.475836	0.822624	-5.22319	Smu1
0.100013	19.2247	0.728438	0.476072	0.822624	-5.22343	Tnni2
0.097319	12.8263	0.727295	0.476754	0.822624	-5.22413	Cops7a
0.0826978	12.2794	0.726911	0.476984	0.822624	-5.22436	St13
-0.0895527	11.3778	-0.726606	0.477166	0.822624	-5.22455	Mfn1
-0.0978722	10.6876	-0.727227	0.476795	0.822624	-5.22417	Cemip2
-0.172211	11.1096	-0.729089	0.475684	0.822624	-5.22304	Ufm1
0.0940439	10.3885	0.725692	0.477712	0.823092	-5.2251	Prkaa1.Prkaa2
-0.0762392	13.0539	-0.724701	0.478305	0.82364	-5.2257	Rras2
0.0558956	12.4697	0.724039	0.4787	0.823848	-5.2261	Abcc9
-0.120149	13.5031	-0.722953	0.479351	0.824495	-5.22676	Smpx
0.0983398	11.029	0.72105	0.480492	0.825488	-5.22791	Cpped1
-0.0680757	14.5061	-0.721116	0.480452	0.825488	-5.22787	Rab3gap1
-0.126367	10.9123	-0.720612	0.480754	0.825488	-5.22817	Fastkd3
0.109167	11.8285	0.719121	0.481649	0.826551	-5.22907	Selenow
0.139999	10.5806	0.717587	0.482571	0.827433	-5.22999	Rab5c
-0.0912977	10.6958	-0.717348	0.482715	0.827433	-5.23014	Cbwd1
0.0805869	11.3022	0.716851	0.483014	0.827472	-5.23043	Dync1li2
-0.132051	11.2061	-0.716317	0.483335	0.827549	-5.23075	Abcb10
-0.062962	12.5344	-0.715532	0.483808	0.827887	-5.23122	Ddx3y
0.100804	11.4892	0.709515	0.48744	0.828021	-5.23481	Ccdc43
0.0991991	12.8566	0.712796	0.485458	0.828021	-5.23286	Sorbs2
0.0877637	11.7792	0.712091	0.485883	0.828021	-5.23328	Lama4
0.0714695	11.2201	0.709454	0.487477	0.828021	-5.23485	Prmt5
0.0674095	15.2736	0.709999	0.487148	0.828021	-5.23453	Prdx1
0.0590543	14.4706	0.711339	0.486338	0.828021	-5.23373	Ybx3
-0.0392271	14.1732	-0.712325	0.485742	0.828021	-5.23314	Mypn
-0.0408597	14.456	-0.709574	0.487404	0.828021	-5.23478	Acyp1
-0.067233	12.8538	-0.713979	0.484744	0.828021	-5.23215	Rpl5
-0.0928353	11.8001	-0.709789	0.487274	0.828021	-5.23465	Tbc1d1
-0.101108	12.9485	-0.710263	0.486988	0.828021	-5.23437	Dhx9
-0.103963	11.3952	-0.712319	0.485745	0.828021	-5.23314	Tubb2a.Tubb3.Tubb4a.Tubb4b.Tubb5.Tubb6
-0.244809	12.0796	-0.710595	0.487258	0.828021	-5.23376	Col12a1
0.17538	10.7275	0.708001	0.488356	0.828575	-5.23571	Lims1
-0.106053	11.5085	-0.708395	0.488118	0.828575	-5.23548	Tomm22
0.0701394	12.5666	0.706952	0.488992	0.829044	-5.23633	Zmpste24
-0.0590296	13.1199	-0.706176	0.489462	0.829044	-5.23679	Blmh
-0.067149	12.4605	-0.706442	0.489301	0.829044	-5.23663	Pcyt1a
0.0952658	10.7156	0.705517	0.489862	0.829253	-5.23718	Ipo4
-0.162213	14.6916	-0.705198	0.490265	0.829466	-5.23719	Tubb2a.Tubb2b.Tubb3.Tubb4a.Tubb4b.Tubb5
-0.126099	12.3032	-0.703653	0.490993	0.829762	-5.23828	Pdlim1
-0.179748	9.45968	-0.703823	0.49089	0.829762	-5.23818	Cd82
-0.0517522	14.3877	-0.703107	0.491326	0.829856	-5.2386	Rars1
0.0931378	11.6088	0.701669	0.4922	0.830432	-5.23945	Yme1l1
-0.0647313	12.7546	-0.701635	0.492221	0.830432	-5.23947	Ilk
0.118709	11.9547	0.699104	0.493762	0.830668	-5.24095	Fxr1.Fxr2
0.111143	10.4699	0.699449	0.493552	0.830668	-5.24075	Prkg1
0.10882	10.6639	0.699686	0.493407	0.830668	-5.24061	Ctsl
0.0628295	20.2633	0.700218	0.493083	0.830668	-5.2403	Myl1
0.0616039	13.7036	0.700641	0.492826	0.830668	-5.24005	Psma1
-0.122403	11.3585	-0.698676	0.494023	0.830668	-5.24121	Ucp3
-0.138188	10.2548	-0.69801	0.494429	0.830885	-5.24159	Eif2b2
0.182113	11.7366	0.69681	0.495309	0.830904	-5.24217	Nceh1
0.168578	13.3486	0.69663	0.495549	0.830904	-5.24216	Atp2a3
-0.0580074	14.8625	-0.696371	0.495429	0.830904	-5.24255	Nipsnap2
-0.0823541	12.283	-0.696825	0.495152	0.830904	-5.24229	Gpt2
0.059223	18.4695	0.693795	0.497004	0.832877	-5.24405	Mdh1
0.0822058	13.1856	0.691652	0.498316	0.833622	-5.2453	Gpd1l
0.072334	12.947	0.692354	0.497886	0.833622	-5.24489	Eml1
-0.0794031	13.1189	-0.691253	0.498561	0.833622	-5.24553	Rplp1
-0.167113	12.0301	-0.692275	0.498081	0.833622	-5.24481	Mtatp8
0.227256	10.4701	0.689594	0.499647	0.834507	-5.24643	Map1a.Map1b
-0.0998455	11.3758	-0.689029	0.499925	0.834507	-5.24682	Maip1
-0.119478	11.4328	-0.689486	0.499644	0.834507	-5.24655	Akr1e2
0.136037	12.9581	0.688674	0.500238	0.834566	-5.24694	Myh10.Myh11
-0.171049	11.2157	-0.687763	0.500702	0.834875	-5.24755	Sh3glb2
0.0451648	19.989	0.686719	0.501344	0.83518	-5.24815	Myh1.Myh3.Myh4.Myh8
-0.0666379	15.7223	-0.686129	0.501707	0.83518	-5.24849	Nebl.1
-0.0717667	11.094	-0.686106	0.501721	0.83518	-5.2485	G3bp2
0.0885659	15.0625	0.683115	0.503563	0.835337	-5.25022	Ndufa7
0.0564082	13.3704	0.683985	0.503027	0.835337	-5.24972	Psmb1
-0.0476095	14.6713	-0.684779	0.502538	0.835337	-5.24927	Psmd6
-0.0751892	15.8713	-0.683673	0.503219	0.835337	-5.2499	Uqcrfs1
-0.0829707	14.1334	-0.682786	0.503766	0.835337	-5.25041	Myh10.Myh9
-0.0862171	13.3782	-0.683764	0.503163	0.835337	-5.24985	Slc25a20
-0.100943	12.9349	-0.68282	0.503745	0.835337	-5.25039	Rab1A.Rab1b
-0.045863	13.7015	-0.682217	0.504117	0.835458	-5.25074	Cul5
-0.0497337	13.3781	-0.680283	0.505311	0.836973	-5.25184	Clip1
-0.138329	11.5445	-0.679514	0.505786	0.837297	-5.25228	Sdf2
-0.137968	9.39716	-0.678994	0.506107	0.837368	-5.25258	Dyrk1a
0.112946	11.2536	0.677537	0.507009	0.837908	-5.25341	Rab3gap2
0.0610476	17.2111	0.675757	0.508111	0.837908	-5.25442	Ywhae
-0.0405279	13.9861	-0.67778	0.506858	0.837908	-5.25327	Sptb
-0.0604365	11.8685	-0.676044	0.507933	0.837908	-5.25425	Chordc1
-0.0830681	11.291	-0.676895	0.507406	0.837908	-5.25377	Hnrnph1
-0.185404	10.1197	-0.676424	0.507698	0.837908	-5.25404	S100a1
0.132171	10.3906	0.674016	0.50919	0.839227	-5.2554	Ccdc25
-0.130842	11.5097	-0.673219	0.509685	0.83958	-5.25586	Pam16
-0.12579	10.5374	-0.671956	0.510469	0.84041	-5.25657	Xpo7
-0.137902	11.439	-0.671419	0.510803	0.840498	-5.25687	Mrpl39
-0.105886	10.8924	-0.669952	0.511715	0.841538	-5.2577	CH082_MOUSE
0.224224	12.835	0.666105	0.514645	0.84233	-5.2594	Fasn
0.120948	11.3094	0.667795	0.513058	0.84233	-5.25891	Susd2
0.0931411	11.8318	0.663375	0.515817	0.84233	-5.26138	Nenf
0.0909122	11.2389	0.668634	0.512536	0.84233	-5.25844	Acaa1a
0.0533742	12.2186	0.664714	0.51498	0.84233	-5.26064	Rps6ka3
0.048155	13.6378	0.665357	0.514579	0.84233	-5.26028	Akr1a1
-0.0378453	15.9886	-0.664269	0.515258	0.84233	-5.26088	Pcmt1
-0.0386589	14.5222	-0.667743	0.513091	0.84233	-5.25894	Ddb1
-0.0401392	14.3035	-0.663619	0.515664	0.84233	-5.26125	Farsb
-0.06263	11.3156	-0.662423	0.516412	0.84233	-5.26191	Eif3d
-0.0826492	12.2115	-0.662767	0.516196	0.84233	-5.26172	Rras
-0.10856	12.0136	-0.663078	0.516002	0.84233	-5.26155	Lamp1
-0.123774	14.0704	-0.665673	0.514461	0.84233	-5.26003	Actn1
-0.135238	11.3031	-0.664566	0.515072	0.84233	-5.26072	Tmbim6
-0.272998	10.9046	-0.663525	0.516064	0.84233	-5.261	Grb14
-0.205128	11.5143	-0.661736	0.517036	0.842889	-5.26213	Clint1
0.0870363	13.9961	0.660914	0.517356	0.842953	-5.26275	Nutf2
0.15703	12.4135	0.660419	0.51786	0.843315	-5.26286	Rpl19
0.0926104	13.4627	0.658873	0.518634	0.843546	-5.26389	Ccdc134
0.0730166	11.8145	0.658589	0.518813	0.843546	-5.26404	Tagln2
0.0358305	13.8845	0.658537	0.518845	0.843546	-5.26407	Cse1l
0.277829	13.4185	0.657395	0.520177	0.843611	-5.26417	Krt10
0.0678505	12.8562	0.656908	0.519867	0.843611	-5.26497	Gdi1
0.0570827	14.9082	0.657384	0.519569	0.843611	-5.26471	Synpo2l
0.0440899	14.8454	0.657202	0.519683	0.843611	-5.26481	Jph1
-0.0502099	12.4729	-0.656231	0.520292	0.843611	-5.26535	Metap2
0.215828	11.9257	0.651686	0.523499	0.844024	-5.26755	Nubpl
0.211881	13.4292	0.650457	0.524444	0.844024	-5.26807	Mtatp6
0.132203	11.0599	0.654606	0.521314	0.844024	-5.26624	Aldh1l1
0.118621	12.9073	0.652865	0.522434	0.844024	-5.26718	Myh11
0.089785	14.4157	0.651711	0.523135	0.844024	-5.26783	Mob2
0.0637979	11.3288	0.649236	0.524696	0.844024	-5.26919	Limch1
0.0500164	13.0289	0.653576	0.521961	0.844024	-5.26681	Cndp2
-0.0369608	13.8615	-0.650596	0.523838	0.844024	-5.26845	Vcl
-0.0404275	12.5488	-0.652751	0.522481	0.844024	-5.26726	Ahsa1
-0.0483579	11.14	-0.651528	0.523251	0.844024	-5.26794	Vps13c
-0.0487903	18.3791	-0.649257	0.524683	0.844024	-5.26918	Cs
-0.100072	10.3439	-0.654493	0.521385	0.844024	-5.26631	Mia3
-0.121715	9.47798	-0.653374	0.522088	0.844024	-5.26692	Slc20a2
-0.147121	11.3431	-0.649118	0.52477	0.844024	-5.26925	Ranbp2
-0.216798	11.8569	-0.651965	0.523323	0.844024	-5.26739	Mydgf
0.201155	10.8512	0.647719	0.525743	0.844229	-5.26994	Tpm2.Tpm4
0.142681	10.2208	0.648347	0.525257	0.844229	-5.26968	Rpl22l1
-0.0834405	15.9805	-0.647632	0.525708	0.844229	-5.27007	Gapdh.Gapdhs
0.18267	11.0461	0.646604	0.526393	0.844369	-5.2706	Cox17
0.0778346	12.4218	0.646911	0.526164	0.844369	-5.27046	Nptn
0.0711279	13.8691	0.645794	0.52687	0.844683	-5.27107	Lamb2
0.0652201	11.4341	0.644263	0.527839	0.845784	-5.2719	Abcg2
0.181816	11.3253	0.642428	0.529091	0.847081	-5.27281	Rps6kb1
0.128373	11.362	0.639661	0.530757	0.847081	-5.27439	Mcam
0.126764	12.9259	0.63867	0.531474	0.847081	-5.27484	Myl6.Myl6b
0.123338	11.6613	0.641409	0.529647	0.847081	-5.27344	Rpl34
0.0984782	10.7489	0.639331	0.530966	0.847081	-5.27456	Fdps
0.0849019	14.3824	0.639074	0.53113	0.847081	-5.2747	Sypl2
0.0541297	13.201	0.63968	0.530745	0.847081	-5.27438	Stat5b
-0.0429746	12.8671	-0.639804	0.530666	0.847081	-5.27431	Eif3f
-0.0938704	9.76453	-0.638607	0.531426	0.847081	-5.27495	Top2b
-0.101097	11.575	-0.640793	0.530038	0.847081	-5.27378	Mavs
0.0413548	12.3609	0.637924	0.531861	0.847247	-5.27532	Cct3
-0.0506129	14.2604	-0.637341	0.532232	0.847388	-5.27563	Rack1
0.12464	11.4473	0.631575	0.535905	0.847705	-5.27872	Lclat1
0.105823	11.9776	0.630939	0.536312	0.847705	-5.27906	Hmcn2
0.0943414	12.2683	0.630444	0.536628	0.847705	-5.27932	Rpl13a
0.0801123	10.8731	0.63298	0.535009	0.847705	-5.27797	Fam234a
0.0790705	11.9307	0.631281	0.536094	0.847705	-5.27887	Tbc1d17
0.0514351	18.9189	0.630952	0.536304	0.847705	-5.27905	Pfkm
0.0472369	16.8266	0.630374	0.536673	0.847705	-5.27936	Ryr1
-0.0376257	14.1953	-0.630489	0.536599	0.847705	-5.2793	Qars1
-0.0704696	13.6587	-0.631382	0.536029	0.847705	-5.27882	Slc27a1
-0.0809633	11.0471	-0.6329	0.53506	0.847705	-5.27801	Arhgap17
-0.0854021	11.0258	-0.630904	0.536334	0.847705	-5.27907	Mrpl15
-0.110187	10.3522	-0.63051	0.536586	0.847705	-5.27928	Gatb
-0.111388	10.8852	-0.634112	0.534287	0.847705	-5.27736	Mapk9
-0.178841	10.7151	-0.631565	0.535912	0.847705	-5.27872	Hexa
-0.19411	10.3447	-0.633345	0.534776	0.847705	-5.27777	Commd2
-0.0589196	14.3121	-0.629072	0.537505	0.848473	-5.28005	Slc16a3
-0.244375	11.1319	-0.62923	0.537724	0.848473	-5.27969	Rmc1
-0.0578409	14.3001	-0.628113	0.538118	0.848647	-5.28056	Ppp2ca.Ppp2cb
0.0578857	16.4195	0.62759	0.538453	0.848728	-5.28083	Eno1
-0.157217	12.3137	-0.626874	0.539094	0.849292	-5.28105	Tpm1.Tpm2.Tpm3.Tpm4
0.186609	9.89793	0.624926	0.54016	0.849721	-5.28224	Rbp1
-0.0643444	11.655	-0.625219	0.539972	0.849721	-5.28209	Otud4
-0.124307	13.4244	-0.625041	0.540216	0.849721	-5.28207	Ddx39a.Ddx39b
-0.0613763	11.3672	-0.621563	0.542318	0.852133	-5.28401	Arcn1
-0.0640395	12.7231	-0.621859	0.542128	0.852133	-5.28385	Ppp2r2a
0.0899299	12.1468	0.620316	0.54312	0.852946	-5.28466	Plin3
-0.0431538	11.7961	-0.619666	0.543538	0.853155	-5.285	Naa25
0.0695666	10.9501	0.616796	0.545386	0.855608	-5.2865	Bod1
0.11013	11.1008	0.614558	0.54683	0.856081	-5.28766	Dynlrb1
-0.0570969	12.6096	-0.615884	0.545974	0.856081	-5.28697	Lactb
-0.0583909	11.0717	-0.614954	0.546574	0.856081	-5.28746	Lmod3
-0.062167	14.2605	-0.614581	0.546815	0.856081	-5.28765	Mapk14
0.0933567	11.0988	0.613369	0.547597	0.856835	-5.28828	Chp1
0.139976	15.1143	0.609853	0.550048	0.858875	-5.28994	Exoc4
0.105574	10.7721	0.609818	0.549894	0.858875	-5.29011	Tango2
0.0877596	11.5502	0.610394	0.549521	0.858875	-5.28982	Chpt1
0.0483836	11.8364	0.610342	0.549555	0.858875	-5.28984	Spcs2
0.0454667	16.0095	0.609139	0.550333	0.858875	-5.29046	Tecr
0.183485	10.0068	0.607249	0.551558	0.859891	-5.29143	Manf
0.0772282	19.7534	0.60766	0.551292	0.859891	-5.29122	Tpm1.Tpm2.Tpm3
0.0757095	10.6299	0.606379	0.552123	0.860112	-5.29188	Plekhf1
0.0546958	13.7387	0.605309	0.552817	0.860112	-5.29243	Lmnb1
-0.0436475	13.2923	-0.605262	0.552847	0.860112	-5.29245	Bola1
-0.29293	11.5642	-0.606443	0.552602	0.860112	-5.2914	Rps21
0.138118	13.8301	0.602617	0.554741	0.860627	-5.29365	Gnb1
-0.0425157	14.1588	-0.603206	0.554183	0.860627	-5.2935	Tmed10
-0.0577613	10.9597	-0.602748	0.554481	0.860627	-5.29373	Oxsm
-0.0818454	10.1179	-0.602102	0.554901	0.860627	-5.29406	Nckap1
-0.0860846	11.0492	-0.603016	0.554306	0.860627	-5.2936	Lrrc57
-0.139584	10.1803	-0.603805	0.553794	0.860627	-5.29319	Mrpl40
-0.381002	14.2343	-0.602536	0.55525	0.860724	-5.2933	Myl2
0.178715	16.2719	0.593541	0.560868	0.861988	-5.29806	Myh1.Myh3.Myh4.Myh6.Myh7b.Myh8
0.174857	14.8427	0.594583	0.560187	0.861988	-5.29754	Actbl2
0.138962	13.1737	0.59616	0.558946	0.861988	-5.29692	Phkg1.Phkg2
0.135162	10.3465	0.597562	0.557859	0.861988	-5.29636	Nagk
0.120323	14.7282	0.593572	0.560588	0.861988	-5.29827	Fhl3
0.0953464	10.8986	0.597495	0.557902	0.861988	-5.2964	As3mt
0.0691344	12.2497	0.593379	0.560591	0.861988	-5.29847	Rap1a.Rap1b
0.0686105	17.7803	0.597778	0.557718	0.861988	-5.29625	Pfkl.Pfkm
0.064832	12.0849	0.595426	0.559253	0.861988	-5.29744	Cav2
0.0570958	16.2569	0.594797	0.559664	0.861988	-5.29776	Ryr1.Ryr2
0.0569538	14.6884	0.596617	0.558476	0.861988	-5.29684	Cacnb1
0.0557726	12.4181	0.592825	0.560953	0.861988	-5.29875	Tmx1
-0.0406625	13.3062	-0.594852	0.559628	0.861988	-5.29773	Acad9
-0.0581426	12.0699	-0.595257	0.559364	0.861988	-5.29753	Ccdc47
-0.0862426	12.0917	-0.593104	0.560771	0.861988	-5.29861	Tubb5
-0.114694	10.8121	-0.596453	0.558583	0.861988	-5.29692	Gpihbp1
-0.231894	10.579	-0.593963	0.560381	0.861988	-5.29803	Myh10
-0.0699439	10.2532	-0.592166	0.561385	0.862209	-5.29908	Mtor
0.088367	12.9994	0.591437	0.561862	0.8625	-5.29944	Asph
0.150945	11.5991	0.590448	0.56259	0.863087	-5.29987	Ubqln2
-0.115566	10.1148	-0.589974	0.56282	0.863087	-5.30017	Gstt3
-0.0596509	14.1941	-0.588655	0.563686	0.863531	-5.30083	Ddt
-0.22522	10.8479	-0.58909	0.56357	0.863531	-5.30047	Clptm1
-0.0463292	16.1312	-0.587578	0.564392	0.864171	-5.30137	Ndufa8
0.0697919	10.8192	0.58601	0.565422	0.864424	-5.30215	Eif2a
0.0336668	13.3788	0.586403	0.565164	0.864424	-5.30195	Rpn2
-0.0558428	14.3873	-0.586012	0.565421	0.864424	-5.30214	Rps10
-0.0523255	12.2722	-0.585408	0.565817	0.864588	-5.30244	Cyth1
0.0934023	9.75589	0.583867	0.566831	0.865694	-5.30321	Shmt1.Shmt2
0.0459281	12.6274	0.582369	0.567817	0.865786	-5.30395	Nek7
-0.0482123	14.3299	-0.581583	0.568334	0.865786	-5.30433	Otub1
-0.0973578	13.247	-0.582021	0.568046	0.865786	-5.30412	Msrb3
-0.134635	9.49945	-0.582196	0.567931	0.865786	-5.30403	Nudcd1
-0.169906	11.3477	-0.582014	0.568175	0.865786	-5.30402	Fam98a.Fam98b
0.0850216	10.7027	0.580456	0.569077	0.866192	-5.30489	Emc7
-0.384268	14.8291	-0.581221	0.569179	0.866192	-5.304	Myh3.Myh6.Myh8
0.0845587	12.5885	0.578581	0.570314	0.867039	-5.30581	Tsc2
-0.107782	9.00763	-0.578688	0.570243	0.867039	-5.30575	Exoc2
0.162011	10.023	0.577555	0.570991	0.86716	-5.30631	Bccip
0.0827263	11.957	0.577147	0.571261	0.86716	-5.30651	Srsf7
0.0543107	13.3854	0.577772	0.570848	0.86716	-5.3062	Stbd1
0.0938494	11.5754	0.575815	0.572141	0.867216	-5.30716	Itih3
0.0811888	11.1305	0.57534	0.572455	0.867216	-5.30739	Hsd11b1
-0.043396	12.156	-0.575785	0.572161	0.867216	-5.30717	Nudt2
-0.0464353	12.3465	-0.575548	0.572317	0.867216	-5.30729	Osbp
0.0965818	12.299	0.572077	0.574615	0.868089	-5.30898	Map2k1.Map2k2
0.0958976	10.9621	0.57042	0.575713	0.868089	-5.30978	Tmem177
0.0873736	14.5487	0.569661	0.576216	0.868089	-5.31014	Txndc17
-0.0395337	13.4797	-0.572224	0.574517	0.868089	-5.3089	Prkaa2
-0.0398008	13.3752	-0.571501	0.574996	0.868089	-5.30925	Lta4h
-0.0408035	13.0673	-0.56968	0.576204	0.868089	-5.31014	Snx12
-0.0451533	11.9554	-0.57365	0.573573	0.868089	-5.30821	Gls
-0.0489859	13.3387	-0.570441	0.575699	0.868089	-5.30977	Sacm1l
-0.077288	10.5596	-0.571135	0.575239	0.868089	-5.30943	Sae1
-0.077996	12.6681	-0.572137	0.574575	0.868089	-5.30895	Hspa1a.Hspa1b
-0.0782832	10.7204	-0.570135	0.575902	0.868089	-5.30992	Rasa4
-0.0549518	17.4116	-0.568531	0.576966	0.868782	-5.31069	Capza2
0.10742	9.77007	0.567943	0.577357	0.868934	-5.31097	Dazap1
-0.0682807	12.6928	-0.567319	0.577772	0.869121	-5.31127	Ufd1
0.0823111	11.999	0.566573	0.578268	0.869319	-5.31163	Sult1a1
-0.0455436	14.1874	-0.565376	0.579063	0.869319	-5.3122	Bsg
-0.0510549	13.0003	-0.565793	0.578786	0.869319	-5.31201	Endog
-0.0625109	11.7049	-0.56595	0.578681	0.869319	-5.31193	Rps15
0.356368	15.9877	0.563614	0.58082	0.869346	-5.31256	Myh6.Myh7
0.267537	12.7242	0.55925	0.583725	0.869346	-5.31464	Ndufa1
[truncated: 999 more rows]

## Sheet: limma_AD-WT (Ctsb)
logFC	AveExpr	t	P.Value	adj.P.Val	B	protein
-0.721602	10.3217	-4.70572	0.00019387	0.290612	0.420883	Pecam1
-1.17055	14.0358	-4.83553	0.000149902	0.290612	0.60806	Serpina1b.Serpina1d
3.97317	12.5518	4.28073	0.000571626	0.300266	-0.380976	App
0.321992	12.8389	4.24445	0.000525669	0.300266	-0.319204	Armt1
-0.584145	12.7993	-4.18304	0.000600933	0.300266	-0.419668	Pnp
-0.730999	13.8341	-4.37558	0.000395294	0.300266	-0.106081	Ank1
2.07428	12.0365	3.43587	0.00335057	0.315728	-1.72067	Kera
1.60456	15.0537	3.1997	0.00552272	0.315728	-2.10515	Fmod
1.50637	13.4821	3.97906	0.00102171	0.315728	-0.817551	Nudcd3
1.35292	15.3839	3.80816	0.0014521	0.315728	-1.08467	Des.Vim
1.085	14.736	3.45763	0.00301847	0.315728	-1.64609	Txn
1.05665	11.4648	3.5172	0.0025794	0.315728	-1.52785	Myoc
1.04374	11.5373	3.20671	0.00509434	0.315728	-2.05147	Syngr2
0.90342	11.6613	3.55097	0.00239579	0.315728	-1.47115	Rpl34
0.833042	14.6392	3.83835	0.00127682	0.315728	-0.989982	Myh1.Myh11.Myh3.Myh4.Myh6.Myh7.Myh7b.Myh8
0.822116	14.018	3.29679	0.00421924	0.315728	-1.90528	Acot13
0.818286	11.5175	3.43315	0.00309937	0.315728	-1.66901	Ostn
0.677918	17.1583	3.21175	0.0050183	0.315728	-2.04039	Slc25a12.Slc25a13
0.646172	11.8285	3.21722	0.00495916	0.315728	-2.03124	Selenow
0.586484	12.2024	4.0411	0.000819256	0.315728	-0.65331	Sec31b
0.560373	11.722	3.16265	0.00558158	0.315728	-2.12251	Ptms
0.527386	12.4036	3.23842	0.00473616	0.315728	-1.99574	Rps5
0.510587	14.1764	3.41721	0.00320912	0.315728	-1.69578	Ube2v1.Ube2v2
0.510428	13.7389	3.22409	0.00488574	0.315728	-2.01973	Rpl14
0.49331	14.7919	3.45976	0.00292441	0.315728	-1.62432	Tcap
0.479713	17.9194	3.23073	0.00481585	0.315728	-2.00861	Glo1
0.470841	13.1616	3.2079	0.00506041	0.315728	-2.04684	Rmdn1
0.448322	12.534	3.29854	0.00415613	0.315728	-1.89498	Dnaja3
0.398348	20.0369	3.86473	0.00120515	0.315728	-0.946018	Eno3
0.388569	14.058	3.3003	0.0041402	0.315728	-1.89202	Banf1
0.328645	11.8059	3.23719	0.00474879	0.315728	-1.99779	Popdc2
0.323602	18.3791	3.25472	0.00457147	0.315728	-1.96844	Cs
-0.302168	13.9861	-3.81946	0.00133074	0.315728	-1.02149	Sptb
-0.304998	11.9516	-3.17569	0.00542618	0.315728	-2.10071	Abhd12
-0.32588	15.2863	-3.16985	0.00549523	0.315728	-2.11047	Cavin1
-0.360474	12.2316	-3.18464	0.00532199	0.315728	-2.08574	Sfpq
-0.411922	20.1956	-3.51373	0.00259906	0.315728	-1.53368	Myh1.Myh3.Myh4.Myh6.Myh7
-0.508838	10.9001	-3.24191	0.00470037	0.315728	-1.98989	Arpc5
-0.515898	10.651	-3.39786	0.00334747	0.315728	-1.72827	Nono
-0.535871	13.9603	-3.33235	0.00386126	0.315728	-1.83825	Bpgm
-0.538622	14.7924	-3.61352	0.00208926	0.315728	-1.36616	Aldh1a1
-0.546474	12.6526	-3.33888	0.00380675	0.315728	-1.8273	Serpinf2
-0.575169	10.6573	-3.33335	0.00385286	0.315728	-1.83657	Ugdh
-0.610555	13.2635	-3.45319	0.00296666	0.315728	-1.63535	Cat
-0.615658	16.7905	-3.55961	0.00235092	0.315728	-1.45665	Serpina1d
-0.626759	13.503	-3.36381	0.00360552	0.315728	-1.78545	Mug1
-0.645795	15.5037	-3.68976	0.00176802	0.315728	-1.23836	Serpina1a.Serpina1c
-0.697882	12.8562	-3.59162	0.00219185	0.315728	-1.40291	Blvrb
-0.708109	10.8329	-3.63126	0.00200969	0.315728	-1.33642	Mpp1
-0.836766	10.1104	-3.50382	0.00265598	0.315728	-1.55032	Armc8
-0.910099	10.2394	-3.45734	0.00293993	0.315728	-1.62839	Specc1l
-1.4692	14.1822	-3.38701	0.00367284	0.315728	-1.79243	Ca2
-1.89211	11.8065	-3.40245	0.00355414	0.315728	-1.76718	Ca1
-0.397023	11.9308	-3.12564	0.00604666	0.325995	-2.18431	Mrps22
-0.44478	11.7874	-3.13394	0.00593914	0.325995	-2.17046	Cope
-0.657505	13.1393	-3.12238	0.00608931	0.325995	-2.18974	Clu
0.698217	11.6103	3.08926	0.00654062	0.330386	-2.24496	Rcan1
0.563779	19.2247	3.10357	0.00634178	0.330386	-2.22112	Tnni2
-0.357223	13.0508	-3.08998	0.00653052	0.330386	-2.24377	Pon3
-0.35729	11.4372	-3.08422	0.00661213	0.330386	-2.25336	Flot1
1.25185	13.3941	2.96596	0.00895036	0.349264	-2.47909	Macf1.Plec
0.949114	18.3977	3.05993	0.00716446	0.349264	-2.31109	Myh4.Myh6.Myh7
0.654379	11.9547	2.91278	0.00955292	0.349264	-2.53759	Fxr1.Fxr2
0.595187	15.7392	2.92935	0.00922062	0.349264	-2.51025	Acyp2
0.574032	11.0492	3.0392	0.00728543	0.349264	-2.32827	Lrrc57
0.554275	11.5502	2.9138	0.00953209	0.349264	-2.53591	Chpt1
0.406688	14.2278	2.93035	0.00920093	0.349264	-2.5086	Eif4a2
0.328177	20.1866	2.91866	0.00943379	0.349264	-2.5279	Pygb.Pygl.Pygm
0.30948	15.341	3.00892	0.00777542	0.349264	-2.37856	Hsp90aa1.Hsp90ab1
-0.277474	14.1588	-2.97549	0.00835364	0.349264	-2.43397	Tmed10
-0.291502	13.0362	-2.98178	0.00824169	0.349264	-2.42355	Cavin2
-0.363976	12.5897	-2.96674	0.00851173	0.349264	-2.44845	U2af2
-0.418621	11.2423	-2.97674	0.00833118	0.349264	-2.43189	Hspbp1
-0.420648	17.8581	-2.91847	0.00943759	0.349264	-2.52821	Tubb2a.Tubb2b.Tubb3.Tubb4b.Tubb5.Tubb6
-0.426477	11.6654	-2.95729	0.00868579	0.349264	-2.46409	Itih1
-0.432702	11.4261	-3.00384	0.00786061	0.349264	-2.38698	Lamp2
-0.470437	11.7852	-2.92058	0.00939515	0.349264	-2.52473	Vldlr
-0.540002	16.3241	-2.93383	0.00913288	0.349264	-2.50286	Myh3
-0.653227	15.9263	-2.93146	0.00917916	0.349264	-2.50677	Apoa1
-0.987093	10.1356	-2.93391	0.00913127	0.349264	-2.50273	F12
-0.989181	13.5497	-3.00094	0.00814942	0.349264	-2.41001	Pzp
-1.06033	11.1195	-2.94059	0.00903021	0.349264	-2.49359	Pon1
-0.341169	13.9786	-2.90186	0.00977809	0.353189	-2.55559	Lrpap1
0.872628	12.4638	2.88636	0.0102398	0.365465	-2.58885	Hspb8
1.16513	11.2033	2.84511	0.0111683	0.369144	-2.65595	Tma7
0.785352	10.7712	2.84282	0.0110878	0.369144	-2.65264	Prkcd
0.485308	17.0041	2.86199	0.010645	0.369144	-2.62118	Nme1.Nme2
-0.326653	10.9879	-2.83941	0.0111685	0.369144	-2.65824	Bckdk
-0.433226	11.9747	-2.83794	0.0112034	0.369144	-2.66065	Tmem161a
-0.470101	13.5168	-2.83273	0.011328	0.369144	-2.66918	Cd99
-0.602322	9.72759	-2.83728	0.0112192	0.369144	-2.66173	Papln
-0.616252	13.175	-2.83367	0.0113054	0.369144	-2.66765	Ces1c
1.98426	12.7229	2.82382	0.0122131	0.382152	-2.71635	Anxa4.Anxa6
0.82631	10.9202	2.74677	0.0135876	0.382152	-2.8095	Sf3a1
0.821197	11.207	2.78536	0.0125242	0.382152	-2.74665	Rnls
0.543858	15.3939	2.75485	0.0133581	0.382152	-2.79636	Tubb4a.Tubb4b.Tubb5
0.354149	11.3783	2.77305	0.0128545	0.382152	-2.76673	Chmp4b
0.325519	12.8647	2.80129	0.0121088	0.382152	-2.72063	Rad23a.Rad23b
-0.244249	13.2502	-2.75781	0.0132747	0.382152	-2.79153	Gnas
-0.349557	11.0717	-2.7825	0.0126	0.382152	-2.75131	Lmod3
-0.388248	12.3118	-2.74972	0.0135033	0.382152	-2.8047	Ntmt1
-0.397136	13.8235	-2.79132	0.0123671	0.382152	-2.73691	Rbm3
-0.407267	13.9898	-2.7695	0.0129511	0.382152	-2.7725	Glul
-0.445704	10.7452	-2.76334	0.0131207	0.382152	-2.78254	Stim2
-0.646709	10.8906	-2.76239	0.0131471	0.382152	-2.78409	Ctnna1
-0.971935	10.5459	-2.78417	0.0125557	0.382152	-2.74859	Lipe
-1.73788	18.5869	-2.7703	0.0136392	0.382152	-2.80156	Hba
0.645837	12.0336	2.72138	0.0143339	0.383687	-2.85072	Mrpl47
0.510622	11.4012	2.73539	0.0139173	0.383687	-2.82799	Map2k3
0.418622	16.0054	2.72434	0.0142448	0.383687	-2.84591	Gstm1.Gstm2.Gstm4.Gstm5.Gstm7
-0.325129	12.2073	-2.73196	0.0140182	0.383687	-2.83355	Snx2
-0.743507	9.83845	-2.72254	0.014299	0.383687	-2.84884	Plvap
-0.315519	14.2831	-2.70108	0.0149586	0.396867	-2.88359	Gstz1
1.232	12.0796	2.70287	0.015371	0.400539	-2.89786	Col12a1
0.504999	14.875	2.69009	0.0153079	0.400539	-2.90137	Amph.Bin1
-0.484107	12.0343	-2.68257	0.0155513	0.400539	-2.91352	Mgll
-1.35882	10.776	-2.68665	0.0156314	0.400539	-2.91449	Cryl1
0.315858	13.3092	2.67187	0.0159038	0.404064	-2.93078	Sdr39u1
0.563396	13.7462	2.66466	0.0161459	0.404915	-2.94241	Arf5
-0.522508	11.3508	-2.66284	0.0162074	0.404915	-2.94534	Abracl
0.488638	11.3073	2.65424	0.0165017	0.405508	-2.95919	Ccdc9
-0.367512	13.2643	-2.65793	0.0163746	0.405508	-2.95324	Anp32e
-0.279359	15.0607	-2.64665	0.0167655	0.408642	-2.9714	Cdh13
0.582313	12.7896	2.63507	0.017176	0.415271	-2.99001	Aldh4a1
1.04686	10.689	2.59671	0.0186477	0.41825	-3.05268	Dpp4
0.612082	12.9131	2.60002	0.0184941	0.41825	-3.04666	Amd1.Amd2
0.431602	10.9063	2.59937	0.0185021	0.41825	-3.0472	Rars2
0.353397	11.7655	2.59335	0.0187354	0.41825	-3.05684	Dnm1.Dnm2.Dnm3
-0.219182	13.6799	-2.6001	0.0184741	0.41825	-3.04604	Myh9
-0.22849	12.7306	-2.59789	0.0185592	0.41825	-3.04958	Tln1
-0.290625	12.699	-2.59542	0.0186547	0.41825	-3.05352	Tmed9
-0.355182	13.714	-2.62378	0.0175853	0.41825	-3.00813	Pdcd6
-0.729262	9.19502	-2.59794	0.0185573	0.41825	-3.0495	Uba2
-0.82138	9.00217	-2.60719	0.0182034	0.41825	-3.03469	Cd151
-1.47997	12.2833	-2.61007	0.0188338	0.41825	-3.05146	Nol9
-0.366744	12.6287	-2.56269	0.0199659	0.440131	-3.10571	Cp
-0.352715	14.6714	-2.55044	0.0204788	0.445289	-3.12518	Gsto1
-0.495147	13.7812	-2.55002	0.0204969	0.445289	-3.12586	Plg
0.626097	14.5786	2.54417	0.0208288	0.446033	-3.1372	Ckmt1.Ckmt2
-0.364109	14.3684	-2.54566	0.0206823	0.446033	-3.13277	Serpinc1
-0.178406	12.775	-2.53849	0.0209915	0.44633	-3.14416	Prxl2a
0.785617	13.1603	2.52171	0.0219819	0.449824	-3.17661	Adora3
0.564283	12.299	2.52625	0.0215288	0.449824	-3.16355	Map2k1.Map2k2
0.450228	10.7156	2.52013	0.0218024	0.449824	-3.17323	Ipo4
0.401511	11.5705	2.51519	0.0220256	0.449824	-3.18104	Eif4e3
-0.298738	13.0488	-2.51451	0.0220561	0.449824	-3.1821	Tor1aip1
-0.382528	11.9915	-2.52946	0.0213864	0.449824	-3.15846	Pitpnb
0.348726	12.1096	2.49654	0.0228878	0.458805	-3.21048	Apip
-0.298253	14.0341	-2.49635	0.0228965	0.458805	-3.21077	Pc
-0.437331	14.4136	-2.4951	0.0229556	0.458805	-3.21275	Mpst
0.467639	12.6212	2.48572	0.0234021	0.464517	-3.22751	Coq7
0.425618	10.572	2.4805	0.0236544	0.464517	-3.23572	Tnpo1
-0.461924	12.1488	-2.47944	0.0237061	0.464517	-3.23739	F13a1
0.50951	10.7575	2.4595	0.0246952	0.465637	-3.26869	Nudt8
0.487486	12.2683	2.46221	0.0245586	0.465637	-3.26444	Rpl13a
0.451813	13.8843	2.4741	0.0239672	0.465637	-3.24578	Ociad2
0.169459	13.1781	2.47096	0.0241219	0.465637	-3.25071	Taldo1
-0.258657	11.8364	-2.46615	0.0243614	0.465637	-3.25827	Spcs2
-0.518235	13.4994	-2.46282	0.0245279	0.465637	-3.26348	Fgg
0.241559	15.0696	2.45361	0.0249951	0.468345	-3.27792	Echs1
0.872763	13.3161	2.44956	0.0256914	0.468788	-3.29376	Rpl29
0.690517	10.4282	2.44816	0.0252752	0.468788	-3.28645	Iba57
0.651075	11.9747	2.43514	0.0259569	0.468788	-3.3068	Usp2
0.596348	12.8406	2.43634	0.0259414	0.468788	-3.30583	Ndufa3
0.473166	10.1068	2.43562	0.0259315	0.468788	-3.30605	Cspg4
0.309038	13.4803	2.43915	0.0257451	0.468788	-3.30054	Tubb2a.Tubb2b.Tubb4b
-0.614859	12.1136	-2.42313	0.0266009	0.477543	-3.32554	Carhsp1
-0.347069	14.7845	-2.41767	0.0268981	0.480003	-3.33403	Ehd2
-0.362414	14.771	-2.41037	0.0273013	0.484315	-3.34539	Serpina1b
0.87062	10.1197	2.40075	0.0278409	0.485273	-3.36034	S100a1
-0.252948	13.9471	-2.40133	0.0278081	0.485273	-3.35944	Hnrnpa3
-0.394062	12.2532	-2.40414	0.0276494	0.485273	-3.35507	Tsn
1.14394	11.295	2.38428	0.0292317	0.488426	-3.39317	Gstm3
0.532464	8.76443	2.37854	0.0291252	0.488426	-3.39475	Klhl22
0.484047	10.7489	2.37516	0.0293251	0.488426	-3.39997	Fdps
0.180244	13.476	2.38929	0.0284966	0.488426	-3.37811	Gsr
-0.16309	14.6508	-2.39296	0.0282853	0.488426	-3.37243	Hnrnpa2b1
-0.56506	13.601	-2.38214	0.0289655	0.488426	-3.39004	Cyb5a
-0.69399	10.2208	-2.38349	0.0288341	0.488426	-3.38709	Rpl22l1
-1.65611	18.0992	-2.40539	0.0285925	0.488426	-3.37054	Hbb.b1
0.355602	19.8073	2.36342	0.0300304	0.493818	-3.41809	Myh1.Myh3.Myh4.Myh6.Myh7.Myh7b.Myh8
-0.439479	12.5159	-2.36157	0.030143	0.493818	-3.42094	Ube2i
-0.56968	11.0686	-2.36356	0.0300223	0.493818	-3.41789	Derl1
0.445322	14.1932	2.35775	0.0303772	0.4943	-3.42684	Psma3
0.365336	13.4844	2.35572	0.0305022	0.4943	-3.42997	Cav1
0.408502	10.5923	2.34571	0.0311247	0.49494	-3.44536	Cars2
0.390949	10.1817	2.35237	0.0307092	0.49494	-3.43513	Hbs1l
-0.399967	10.6989	-2.34448	0.031202	0.49494	-3.44725	Magt1
-0.531931	11.4906	-2.34691	0.0310495	0.49494	-3.44352	Ache
-0.450225	10.8033	-2.33741	0.0316504	0.49941	-3.45812	Lsm8
1.16668	12.4148	2.32243	0.0334967	0.50088	-3.49326	Sepsecs
0.663628	10.3887	2.31705	0.032975	0.50088	-3.48931	Pdxp
0.448941	14.7042	2.32015	0.0327698	0.50088	-3.48457	Acp1
0.379741	11.5158	2.32698	0.0323224	0.50088	-3.47411	Rcn2
0.373572	16.7449	2.31361	0.0332035	0.50088	-3.49456	Cycs
0.337853	11.6088	2.31745	0.0329485	0.50088	-3.4887	Xirp2
0.230024	13.4752	2.30612	0.0337068	0.50088	-3.506	Psma4
-0.312207	11.4043	-2.30551	0.0337484	0.50088	-3.50694	Gna11
-0.373141	14.1334	-2.32088	0.0327218	0.50088	-3.48345	Myh10.Myh9
-0.588349	12.1327	-2.30823	0.0335647	0.50088	-3.50279	Mrpl45
-0.923768	10.0068	-2.31073	0.0333962	0.50088	-3.49897	Manf
-1.12147	14.3149	-2.34301	0.0322299	0.50088	-3.46321	Actn2.Actn4
1.33516	12.8289	2.30024	0.0350781	0.506491	-3.52768	Gstm1.Gstm2.Gstm3.Gstm6.Gstm7
0.240263	11.7458	2.29275	0.0346233	0.506491	-3.52639	Hectd1
-0.211358	15.8557	-2.28807	0.0349494	0.506491	-3.53351	Psmc1
-0.268171	12.6612	-2.28705	0.0350205	0.506491	-3.53505	Steap4
-0.430969	11.9864	-2.28938	0.0348575	0.506491	-3.53151	Amy1.Amy2
-0.688956	10.4111	-2.28535	0.0351402	0.506491	-3.53764	Lmnb1.Lmnb2
0.691357	10.8093	2.25403	0.0374079	0.512095	-3.58508	Tubb2a
0.478046	11.7965	2.26175	0.0368368	0.512095	-3.57342	Edf1
0.440577	10.6563	2.27044	0.0362034	0.512095	-3.56026	Chid1
0.390162	14.7338	2.26204	0.0368153	0.512095	-3.57298	Hk1.Hk2
0.343136	13.1189	2.2578	0.0371281	0.512095	-3.57939	Rplp1
0.316179	11.7489	2.25503	0.0373332	0.512095	-3.58357	Nae1
-0.203999	13.781	-2.25617	0.037249	0.512095	-3.58185	Eif4a1
-0.257766	11.5759	-2.27182	0.0361035	0.512095	-3.55817	Prmt1
-0.385576	12.0897	-2.25508	0.0373298	0.512095	-3.5835	Slc44a2
-0.592706	10.3653	-2.27402	0.0359455	0.512095	-3.55484	Slc25a1
-0.773634	10.8999	-2.25461	0.0373644	0.512095	-3.5842	Niban1
2.17386	15.0034	2.26493	0.0377356	0.514233	-3.58206	Prdx1.Prdx4
0.422111	11.8515	2.24372	0.0381834	0.517433	-3.60063	Mrpl12
-0.292346	10.7611	-2.24199	0.0383156	0.517433	-3.60325	Cfb
0.563483	13.6791	2.2392	0.0386781	0.518748	-3.60913	Mfap4
0.544232	11.8054	2.23396	0.0389321	0.518748	-3.61533	Ube2v1
-0.360936	11.042	-2.23573	0.0387953	0.518748	-3.61267	Timm9
0.859392	14.8793	2.17693	0.04432	0.522338	-3.70753	Fndc3b
0.740164	11.6653	2.18253	0.0432594	0.522338	-3.69376	Ghitm
0.487371	14.0089	2.22693	0.039479	0.522338	-3.62589	Ndufb9
0.46086	9.75589	2.17743	0.0435367	0.522338	-3.69981	Shmt1.Shmt2
0.414313	10.7378	2.2168	0.04028	0.522338	-3.64109	Caprin1
0.380882	13.9961	2.18602	0.0428063	0.522338	-3.68705	Nutf2
0.305931	14.0368	2.21698	0.0402654	0.522338	-3.64082	Rpl23
0.297616	12.1143	2.20235	0.0414479	0.522338	-3.6627	Prpsap2
0.276641	17.6808	2.19803	0.041804	0.522338	-3.66916	Myoz1
0.275443	11.6438	2.1768	0.0435907	0.522338	-3.70075	Rnpep
0.271969	13.3854	2.1868	0.0427405	0.522338	-3.68589	Stbd1
0.255796	13.374	2.19262	0.0422529	0.522338	-3.67722	Hsd17b8
0.242222	14.3956	2.19129	0.0423641	0.522338	-3.67921	Capns1
0.242054	12.5721	2.20072	0.0415825	0.522338	-3.66514	Hnrnpd
-0.197035	12.7044	-2.17975	0.0433384	0.522338	-3.69637	Hnrnpm
-0.22035	14.0384	-2.21268	0.0406097	0.522338	-3.64725	Rpl12
-0.226408	13.1129	-2.19171	0.0423283	0.522338	-3.67857	Fech
-0.235194	13.0938	-2.17172	0.0440294	0.522338	-3.7083	Prkar1a
-0.239682	16.681	-2.16713	0.0444283	0.522338	-3.7151	Pdlim3
-0.28549	13.5313	-2.19956	0.0416774	0.522338	-3.66687	Tollip
-0.308868	11.7098	-2.19597	0.0419743	0.522338	-3.67223	Stt3b
-0.324271	12.9286	-2.17019	0.044162	0.522338	-3.71057	Gpx3
-0.400694	12.8907	-2.16789	0.0443618	0.522338	-3.71397	Ces1d
-0.426847	15.3722	-2.17854	0.0434422	0.522338	-3.69818	Tmod1.Tmod4
-0.429974	10.9163	-2.17334	0.0438885	0.522338	-3.70589	Snrpe
-0.477832	12.4341	-2.22437	0.0396797	0.522338	-3.62973	Rtn3
-0.586852	10.5354	-2.19444	0.0421008	0.522338	-3.6745	Ermp1
-0.597045	17.8032	-2.21775	0.0404466	0.522338	-3.64224	Serpina1a.Serpina1b.Serpina1c.Serpina1d
-0.706411	10.9031	-2.1673	0.0444133	0.522338	-3.71485	Urod
-1.07801	10.5431	-2.20778	0.0412775	0.522338	-3.65739	Abhd5
0.853319	9.89793	2.15987	0.0450667	0.524457	-3.72586	Rbp1
0.350129	10.4282	2.15714	0.0453084	0.524457	-3.72988	Shmt2
-0.246443	11.6063	-2.15999	0.0450554	0.524457	-3.72567	Erp29
-0.965388	12.0136	-2.16494	0.0453042	0.524457	-3.72458	Ighm
1.43179	14.8877	2.15284	0.046913	0.525992	-3.74693	Ckb.Ckm
0.365719	11.0028	2.14927	0.0460134	0.525992	-3.74152	Acat2
0.303829	16.0624	2.14534	0.0463693	0.525992	-3.74732	Col6a1
-0.193098	19.9272	-2.13616	0.04721	0.525992	-3.76083	Aldoa
-0.23848	14.0043	-2.14161	0.0467085	0.525992	-3.7528	Sugt1
-0.324752	10.8638	-2.13546	0.0472745	0.525992	-3.76186	Nmral1
-0.337602	12.8846	-2.14068	0.046794	0.525992	-3.75418	Mcu
-0.388404	10.4758	-2.1528	0.0456959	0.525992	-3.7363	Mia2
-0.438173	13.0792	-2.15096	0.0458611	0.525992	-3.73902	C3
-0.492836	9.92219	-2.13442	0.0473709	0.525992	-3.76339	Vps33a
-0.754147	12.8667	-2.15019	0.0465192	0.525992	-3.74531	Serpina3k.Serpina3m
0.658907	14.5882	2.13434	0.0477175	0.527735	-3.76636	Tnnt1.Tnnt3
-0.5265	11.0457	-2.12895	0.0478799	0.527735	-3.77143	Vmp1
0.619192	12.5415	2.12753	0.0482665	0.528113	-3.77561	Cab39.Cab39l
-0.340551	12.6216	-2.12585	0.0481707	0.528113	-3.77598	Cd99l2
-0.205595	11.9018	-2.11551	0.0491519	0.533903	-3.79113	Ago2
-0.787538	11.2963	-2.11867	0.0490112	0.533903	-3.7878	Gda
0.328818	16.2478	2.10985	0.0496964	0.537358	-3.79941	Serpinb6
-0.470421	11.0316	-2.10849	0.0498284	0.537358	-3.8014	Parp3
0.703347	9.4258	2.09602	0.0510511	0.538913	-3.81959	Mrpl20
0.437061	14.1171	2.09714	0.0509409	0.538913	-3.81797	Rps12
0.248037	16.784	2.10036	0.0506225	0.538913	-3.81327	Des
-0.209129	12.2911	-2.09772	0.0508829	0.538913	-3.81712	Cfl1
-0.25817	13.9324	-2.10072	0.0505869	0.538913	-3.81274	Prkar2a.Prkar2b
-0.640689	14.5307	-2.10099	0.0509071	0.538913	-3.815	Mcpt4
0.217878	12.6274	2.0881	0.0518419	0.541541	-3.83112	Nek7
-0.24835	14.3233	-2.08835	0.0518175	0.541541	-3.83076	Apoa4
-0.38458	19.0275	-2.08994	0.051657	0.541541	-3.82844	Myh4.Myh6.Myh7.Myh8
-0.349858	10.6149	-2.08582	0.052072	0.542055	-3.83444	EEF1AKNMT
0.638829	12.7718	2.0095	0.0606801	0.554601	-3.94637	Akr1b7.Akr1b8
0.541309	11.3031	2.01051	0.0601997	0.554601	-3.9428	Tmbim6
0.43098	11.572	2.04519	0.0563245	0.554601	-3.89317	Kpna1.Kpna6
0.425404	13.5508	2.03506	0.0574314	0.554601	-3.9077	Ndufb3
0.421285	10.2127	2.04077	0.0568054	0.554601	-3.89952	Srp68
0.355795	11.137	2.06994	0.0536978	0.554601	-3.85746	Ap1g1
0.34958	13.3187	2.00003	0.0614168	0.554601	-3.9577	Rpl24
0.332349	12.36	2.06401	0.0543162	0.554601	-3.86603	Hars1.Hars2
0.323011	19.201	2.04784	0.0560377	0.554601	-3.88936	Tpm2
0.293118	13.254	2.01945	0.0591774	0.554601	-3.93004	Cbr4
0.28829	12.9291	2.0356	0.0573718	0.554601	-3.90693	Dnaja2
0.281644	10.465	2.04089	0.0567917	0.554601	-3.89934	Wnk1
0.259447	17.3105	2.00628	0.0606884	0.554601	-3.94882	Slc25a3
0.258721	11.9329	2.00796	0.0604938	0.554601	-3.94643	Ube2d1
0.233101	14.6193	2.03373	0.0575793	0.554601	-3.90962	Aifm1
0.225119	16.9404	2.03323	0.0576338	0.554601	-3.91033	Coq9
0.183929	13.2144	2.01568	0.0596064	0.554601	-3.93542	Ppp1r7
0.177889	12.8671	2.00172	0.0612186	0.554601	-3.95529	Eif3f
0.170528	16.2754	2.0497	0.0558364	0.554601	-3.88667	Slc25a12
-0.150979	14.0349	-2.01364	0.0598401	0.554601	-3.93834	Camk2b.Camk2g
-0.171866	12.7001	-2.05858	0.0548894	0.554601	-3.87388	Septin7
-0.174184	14.6553	-2.04686	0.0561428	0.554601	-3.89076	Capn2
-0.189342	13.5333	-2.01441	0.0597515	0.554601	-3.93723	Sptan1
-0.196448	13.6378	-2.05154	0.0556388	0.554601	-3.88402	Akr1a1
-0.208076	13.3093	-2.0099	0.0602694	0.554601	-3.94366	Dbt
-0.218292	13.2501	-2.00073	0.0613352	0.554601	-3.95671	Rpl10a
-0.229702	14.3062	-2.03336	0.0576195	0.554601	-3.91014	Ppp1ca.Ppp1cb.Ppp1cc
-0.238051	16.2649	-2.0713	0.0535565	0.554601	-3.85549	Actb.Actg1
-0.239597	12.3973	-2.05061	0.0557389	0.554601	-3.88536	Ncln
-0.243916	12.9374	-2.0158	0.0595927	0.554601	-3.93525	Myo1c
-0.259386	12.6776	-2.06477	0.0542366	0.554601	-3.86493	Rab1b
-0.264456	18.141	-2.0262	0.0584171	0.554601	-3.9204	Actg2
-0.276572	15.0212	-2.06286	0.0544379	0.554601	-3.8677	Gyg1
-0.28961	11.9622	-2.00027	0.0613886	0.554601	-3.95736	Tmed2
-0.294378	12.0849	-2.04345	0.0565129	0.554601	-3.89567	Cav2
-0.312924	16.9065	-2.04912	0.0558993	0.554601	-3.88751	Tf
-0.324582	11.6675	-2.04211	0.0566582	0.554601	-3.89758	Ube2o
-0.343587	11.9225	-2.00487	0.0608519	0.554601	-3.95082	Rbp4
-0.388104	11.999	-2.01913	0.059214	0.554601	-3.9305	Sult1a1
-0.401678	10.5844	-2.02637	0.0583984	0.554601	-3.92016	Ptbp1
-0.448553	15.5204	-2.03663	0.0572594	0.554601	-3.90546	Pygb
-0.466658	13.4775	-2.02368	0.0587479	0.554601	-3.92429	Kng1
-0.614441	11.7246	-2.02341	0.0587951	0.554601	-3.92478	Srsf3
-1.30697	19.1706	-2.0193	0.0605103	0.554601	-3.93811	Hbb.b1.Hbb.b2
0.415503	12.4609	1.99309	0.0622358	0.55592	-3.96755	Eif4a1.Eif4a2.Eif4a3
0.353881	9.97027	1.99712	0.0617586	0.55592	-3.96183	Prkca
0.144981	13.8038	1.99544	0.061957	0.55592	-3.96421	Trap1
-0.557592	15.0445	-1.99493	0.0623046	0.55592	-3.96655	Dynll1.Dynll2
1.1417	17.0215	1.99616	0.063045	0.556375	-3.96973	Myh1.Myh6.Myh7.Myh8
1.09816	13.5657	1.98389	0.0645145	0.556375	-3.9869	H2az1.H2az2
0.732458	15.1145	1.9823	0.0642465	0.556375	-3.98668	Myh1.Myh3.Myh4.Myh6.Myh8
0.554217	10.9545	1.97408	0.0645276	0.556375	-3.99442	Rab4a
0.493281	9.91786	1.97358	0.0645884	0.556375	-3.99512	Hars2
0.256032	17.0671	1.97482	0.0644373	0.556375	-3.99338	Got2
0.168493	13.1153	1.97338	0.0646133	0.556375	-3.99541	Ddx1
-0.155517	13.8133	-1.98035	0.0637637	0.556375	-3.98558	Psmc4
-0.170535	15.6618	-1.9765	0.0642322	0.556375	-3.99101	Atl2
-0.172339	12.6645	-1.96953	0.0650873	0.556375	-4.00083	RtcA
-0.173299	13.9268	-1.97159	0.0648333	0.556375	-3.99793	Rab7a
-0.278735	11.3027	-1.97923	0.0638995	0.556375	-3.98716	Khsrp
-0.296734	10.1737	-1.97924	0.0638982	0.556375	-3.98714	Aldh3a2
-0.309156	12.1278	-1.97122	0.0648795	0.556375	-3.99846	Dcaf11
-0.321612	12.1591	-1.96911	0.0651393	0.556375	-4.00142	Reep1
-0.301189	12.04	-1.96451	0.0657096	0.559652	-4.00789	F2
0.159973	16.3055	1.96163	0.0660702	0.561128	-4.01195	Plec
0.362148	10.6	1.95908	0.0663898	0.56225	-4.01552	Tsg101
-0.58395	14.9066	-1.96032	0.0666059	0.562492	-4.01565	Ces1c.Ces1d
-0.296245	11.1268	-1.95214	0.0672669	0.564891	-4.02525	Man2c1
-0.625215	9.28059	-1.95298	0.067161	0.564891	-4.02408	Stat3
0.372403	10.922	1.94803	0.0677921	0.567712	-4.03101	Ppp2r5e
0.326901	17.1197	1.93947	0.0688959	0.568931	-4.04296	Actn1.Actn2.Actn3
-0.15444	12.4071	-1.93809	0.0690763	0.568931	-4.0449	Srpra
-0.230651	15.9745	-1.94049	0.0687634	0.568931	-4.04154	Vapa
-0.354273	14.4157	-1.94361	0.0683604	0.568931	-4.03719	Mob2
-0.359551	11.7346	-1.94399	0.0683108	0.568931	-4.03665	Mapre2.Mapre3
-1.0037	10.579	-1.94309	0.0688023	0.568931	-4.0397	Myh10
0.454411	8.98944	1.92491	0.0708116	0.577502	-4.06324	Ubxn4
0.386773	11.1069	1.92848	0.0703377	0.577502	-4.05828	Snrpd2
-0.171327	13.1893	-1.92434	0.0708875	0.577502	-4.06403	Aco1
-0.262287	11.655	-1.92627	0.0706307	0.577502	-4.06135	Otud4
0.245231	12.5566	1.92256	0.0711255	0.577808	-4.0665	Atad3
-0.46736	13.0397	-1.9217	0.0713106	0.577808	-4.06801	Fgb
0.256101	14.44	1.9166	0.0719263	0.581075	-4.07477	Cox6b1
-0.195994	11.7891	-1.91531	0.0721014	0.581075	-4.07656	Nomo1
0.917582	11.5459	1.90127	0.0747183	0.58783	-4.09886	Prkaa1
0.519586	11.1864	1.89847	0.0744123	0.58783	-4.09983	Irgm1
0.448255	13.7283	1.89828	0.0745088	0.58783	-4.10038	Rps25
0.324909	10.3885	1.89497	0.0749003	0.58783	-4.10464	Prkaa1.Prkaa2
0.175274	18.9757	1.90277	0.0738164	0.58783	-4.0939	Pgm1
-0.233635	17.1081	-1.90121	0.0740318	0.58783	-4.09605	Eno2
-0.243365	13.376	-1.90569	0.0734133	0.58783	-4.08987	Hnrnpf.Hnrnph1.Hnrnph2
-0.306964	12.4336	-1.89571	0.0747978	0.58783	-4.10363	Mkrn2
-0.627786	10.4346	-1.90277	0.0738159	0.58783	-4.0939	Fah
-0.743472	14.8427	-1.91079	0.0735645	0.58783	-4.08646	Actbl2
0.362256	12.1468	1.88862	0.0757952	0.590256	-4.11339	Plin3
0.306732	10.7189	1.88719	0.0759969	0.590256	-4.11534	Ganc
-0.198853	13.8627	-1.88937	0.0756888	0.590256	-4.11235	Cst3
-0.275975	11.7049	-1.88848	0.0758149	0.590256	-4.11358	Rps15
0.526372	11.1412	1.87944	0.0771029	0.593728	-4.12597	Mocs1
0.349947	13.4627	1.88176	0.076771	0.593728	-4.1228	Ccdc134
0.322281	15.07	1.86995	0.078478	0.593728	-4.13896	Camk2a
0.30871	11.0048	1.87044	0.0784066	0.593728	-4.13829	Hikeshi
0.274317	12.3073	1.8709	0.0783393	0.593728	-4.13766	Pdcd5
0.273414	13.3601	1.87238	0.0781242	0.593728	-4.13564	Mgst3
0.261042	12.8009	1.87005	0.0784632	0.593728	-4.13882	Ube2g1
0.179136	16.9442	1.86896	0.0786224	0.593728	-4.14031	Sucla2
-0.130311	13.3744	-1.87554	0.0776658	0.593728	-4.13131	Ank3
-0.310065	11.4376	-1.87266	0.078083	0.593728	-4.13525	Shmt1
-0.353238	11.6251	-1.87197	0.0781837	0.593728	-4.1362	Btf3
0.329738	11.4038	1.86293	0.0795078	0.595911	-4.14853	Palld
0.215655	16.5583	1.86346	0.0794294	0.595911	-4.1478	Slc25a11
-0.250555	19.5088	-1.86525	0.079166	0.595911	-4.14537	Acta1.Actbl2.Actg2
-0.252052	10.9941	-1.86	0.0799417	0.596182	-4.15252	Samhd1
-0.472289	11.4323	-1.86104	0.0797872	0.596182	-4.1511	Rfk
-0.409722	10.254	-1.85647	0.0804669	0.597128	-4.15732	Snrnp40
-0.786257	9.90571	-1.85704	0.0803807	0.597128	-4.15654	Aldh3a1.Aldh3a2
1.5963	12.8076	1.85285	0.0824149	0.600075	-4.1672	Krt10.Krt14.Krt15.Krt16.Krt17.Krt19.Krt36.Krt42
0.960641	14.4608	1.83948	0.0842828	0.600075	-4.18456	Col1a2
0.77985	9.76988	1.84752	0.0818106	0.600075	-4.16946	Ppp2r5b
0.737269	9.71192	1.84348	0.0824245	0.600075	-4.17494	Cyp2u1
0.488552	11.0632	1.85127	0.0812453	0.600075	-4.16438	Kcna7
0.314355	15.0625	1.8326	0.0840981	0.600075	-4.18965	Ndufa7
0.314136	15.9805	1.84285	0.0825215	0.600075	-4.1758	Gapdh.Gapdhs
0.299232	13.8902	1.82943	0.0845899	0.600075	-4.19391	Ppib
0.288843	11.528	1.83631	0.0835238	0.600075	-4.18463	Alpk3
0.214885	13.3962	1.84952	0.0815097	0.600075	-4.16676	Rpl18a
0.200868	14.19	1.8436	0.0824065	0.600075	-4.17478	Pdhx
0.19379	18.6835	1.83491	0.0837398	0.600075	-4.18652	Pgam1.Pgam2
-0.176446	13.0154	-1.83561	0.0836322	0.600075	-4.18558	Elob
-0.266077	13.5817	-1.82848	0.0847384	0.600075	-4.19519	Cyb5r3
-0.26641	16.8425	-1.8278	0.0848456	0.600075	-4.19611	Dbi
-0.291597	12.4218	-1.83179	0.0842239	0.600075	-4.19074	Nptn
-0.341659	11.1305	-1.82996	0.0845081	0.600075	-4.1932	Hsd11b1
-0.352409	11.0037	-1.82766	0.0848672	0.600075	-4.1963	Api5
-0.621557	9.58985	-1.8401	0.0829414	0.600075	-4.17951	Brcc3
-1.60574	14.2372	-1.83779	0.08471	0.600075	-4.18737	Ehd1.Ehd2
1.19609	10.7459	1.79467	0.0910987	0.600174	-4.24317	Map1lc3a.Map1lc3b
0.803448	11.2934	1.7284	0.102226	0.600174	-4.32885	Thbs4
0.734873	14.9296	1.76392	0.0964281	0.600174	-4.28392	Bdh1
0.725104	11.101	1.73438	0.100897	0.600174	-4.32054	Sar1a
0.680573	10.7151	1.81655	0.0866203	0.600174	-4.21123	Hexa
0.644961	10.9804	1.79757	0.0897076	0.600174	-4.23666	Eif3k
0.58665	13.3623	1.79022	0.0915195	0.600174	-4.24815	Rpl38
0.566424	11.1212	1.77567	0.0933448	0.600174	-4.26567	Ctps1
0.562531	10.041	1.74732	0.0982744	0.600174	-4.30297	Lsm3
0.50065	9.44238	1.78734	0.0913811	0.600174	-4.25022	Psmg4
0.477365	11.1827	1.74542	0.0986112	0.600174	-4.30544	Mlf1
0.44707	13.368	1.73116	0.101374	0.600174	-4.32449	Ndufs5
0.442335	12.1332	1.79291	0.090455	0.600174	-4.24281	Rpl28
0.436815	10.012	1.76333	0.0954629	0.600174	-4.28195	Tial1
0.407272	11.3585	1.75707	0.0965537	0.600174	-4.29018	Ucp3
0.394953	13.5031	1.79621	0.0899117	0.600174	-4.23842	Smpx
0.386145	10.3141	1.73406	0.100656	0.600174	-4.32027	Lrba
0.384606	9.76889	1.7282	0.101723	0.600174	-4.32789	Irf3
0.350537	12.5716	1.79479	0.0901445	0.600174	-4.2403	Ppp6c
0.347441	12.4716	1.78169	0.0923277	0.600174	-4.25771	Naxe
0.340492	14.3265	1.75876	0.0962591	0.600174	-4.28797	Acot2
0.336998	13.2481	1.8081	0.0879733	0.600174	-4.22254	Rps6
0.304931	10.976	1.80314	0.088777	0.600174	-4.22917	Ipo7
0.304733	13.8884	1.78466	0.0918289	0.600174	-4.25377	Glrx
0.304407	14.5474	1.74863	0.098041	0.600174	-4.30125	Atp1b1
0.299985	10.2313	1.79032	0.0908845	0.600174	-4.24625	Snrnp70
0.295227	9.98608	1.73593	0.100316	0.600174	-4.31783	Add1
0.290394	11.7475	1.75739	0.0964982	0.600174	-4.28976	Rpa1
0.275839	11.7739	1.81651	0.0866266	0.600174	-4.21129	Rhot1
0.269269	18.6392	1.79682	0.0898107	0.600174	-4.2376	Atp5f1a
0.254178	10.1332	1.72399	0.102498	0.600174	-4.33336	Igbp1
0.251093	12.5513	1.76476	0.0952154	0.600174	-4.28007	Nudt3
0.238816	16.2537	1.7369	0.10014	0.600174	-4.31657	Sar1a.Sar1b
0.236448	12.7731	1.72955	0.101477	0.600174	-4.32614	Vps25
0.23043	12.5301	1.77847	0.0928699	0.600174	-4.26196	Actr1a.Actr1b
0.214694	15.3577	1.75028	0.0977478	0.600174	-4.29908	Crat
0.200511	14.8625	1.81935	0.0861755	0.600174	-4.20748	Nipsnap2
0.160331	12.8844	1.76522	0.0951369	0.600174	-4.27947	Eif3i
0.113977	13.6075	1.78396	0.0919463	0.600174	-4.2547	Cct8
-0.121205	15.863	-1.72728	0.101893	0.600174	-4.32909	Macrod1
-0.143667	15.454	-1.81039	0.0876059	0.600174	-4.21949	Dag1
-0.1488	15.6787	-1.80718	0.0881219	0.600174	-4.22377	Trim72
-0.156596	14.9471	-1.76709	0.0948144	0.600174	-4.277	Dnpep
-0.164222	13.2364	-1.77777	0.092989	0.600174	-4.26289	Cops5
-0.168138	12.2386	-1.80948	0.087752	0.600174	-4.2207	Csnk2a1
-0.176426	11.9992	-1.78806	0.0912606	0.600174	-4.24926	Atp6v1b2
-0.180262	16.0095	-1.82535	0.0852281	0.600174	-4.1994	Tecr
-0.207193	12.683	-1.79769	0.0896673	0.600174	-4.23644	Mcts1
-0.209337	11.269	-1.73797	0.0999486	0.600174	-4.31518	Ubr3
-0.214078	14.2019	-1.75363	0.097158	0.600174	-4.2947	Rab2a
-0.221308	11.3156	-1.76917	0.0944551	0.600174	-4.27425	Eif3d
-0.222797	13.1754	-1.76388	0.095368	0.600174	-4.28123	Ide
-0.224155	14.3121	-1.80887	0.0878492	0.600174	-4.22151	Slc16a3
-0.225153	13.9089	-1.74862	0.0980432	0.600174	-4.30126	Tigar
-0.226875	12.3437	-1.80818	0.0879615	0.600174	-4.22244	Mecp2
-0.235119	12.4855	-1.76251	0.0956051	0.600174	-4.28303	Arpc3
-0.238181	12.4008	-1.81314	0.0871642	0.600174	-4.2158	D2hgdh
-0.242672	13.3839	-1.72804	0.101753	0.600174	-4.3281	Dglucy
-0.246258	11.5819	-1.73163	0.101098	0.600174	-4.32344	Elavl1
-0.248808	11.6639	-1.75564	0.0968051	0.600174	-4.29206	Zadh2
-0.253072	12.0986	-1.72445	0.102413	0.600174	-4.33276	Lypla2
-0.266653	11.2922	-1.73369	0.100722	0.600174	-4.32075	Hp1bp3
-0.270598	11.6916	-1.75775	0.0964345	0.600174	-4.28929	Actr1b
-0.271084	11.8965	-1.73533	0.100425	0.600174	-4.31861	Trim54
-0.277972	10.2254	-1.81466	0.0869208	0.600174	-4.21376	Mrps30
-0.283	15.8345	-1.76593	0.0950137	0.600174	-4.27853	Capza1.Capza2
-0.286732	10.8111	-1.7798	0.0926454	0.600174	-4.2602	Sf3b1
-0.287241	15.3875	-1.77821	0.0929146	0.600174	-4.26231	Rps20
-0.316997	12.757	-1.73829	0.0998905	0.600174	-4.31476	Myh10.Myh11.Myh14.Myh9
-0.332807	13.9055	-1.74135	0.0993406	0.600174	-4.31077	Gstm1.Gstm2.Gstm4.Gstm7
-0.334488	14.4794	-1.79479	0.0901448	0.600174	-4.24031	Fbp2
-0.345167	11.5623	-1.74354	0.0989468	0.600174	-4.3079	Dhrs11
-0.355495	11.5452	-1.72469	0.102368	0.600174	-4.33245	Cd34
-0.365329	18.94	-1.78345	0.0920321	0.600174	-4.25538	Alb
-0.36671	11.1702	-1.80639	0.088251	0.600174	-4.22484	Glrx2
-0.370158	12.5808	-1.7655	0.0950885	0.600174	-4.2791	Ckb
-0.396504	9.9436	-1.74826	0.0981059	0.600174	-4.30173	Agt
-0.399536	11.5298	-1.74136	0.099338	0.600174	-4.31075	Mrpl30
-0.419118	10.3522	-1.81266	0.0872401	0.600174	-4.21644	Gatb
-0.460587	16.9053	-1.79288	0.0906453	0.600174	-4.24338	Fabp4
-0.529474	10.017	-1.79443	0.0902037	0.600174	-4.24078	Xrcc6
-0.576924	11.6993	-1.81596	0.0868213	0.600174	-4.21236	Serpina6
-0.601554	11.5079	-1.76967	0.09453	0.600174	-4.27402	Pnpla2
-0.611962	13.0116	-1.75411	0.0977698	0.600174	-4.2958	Aoc3
-0.646907	10.023	-1.74305	0.0990355	0.600174	-4.30855	Bccip
-0.677395	13.6912	-1.75528	0.097756	0.600174	-4.29475	Serpina3k.Serpina3m.Serpina3n
-0.699568	10.7608	-1.74943	0.0979728	0.600174	-4.30038	Ahcyl2
-0.896293	10.0664	-1.80059	0.0893805	0.600174	-4.23313	Clptm1l
0.465705	9.64118	1.72035	0.10317	0.601757	-4.33807	Mrpl14
0.256859	10.9501	1.72129	0.102995	0.601757	-4.33685	Bod1
0.526008	13.1737	1.70561	0.106335	0.602311	-4.35794	Phkg1.Phkg2
0.428656	12.3207	1.70319	0.106395	0.602311	-4.36023	Pycr3
0.384204	10.6242	1.70274	0.106479	0.602311	-4.3608	Ctnnd1
0.306902	11.8896	1.70546	0.105963	0.602311	-4.35731	Ubxn6
0.269014	10.5952	1.70419	0.106204	0.602311	-4.35894	Nup107
0.260669	13.5743	1.7165	0.103885	0.602311	-4.34305	Rpl11
0.219402	11.7167	1.71696	0.103801	0.602311	-4.34247	Ubqln1
-0.182235	17.0722	-1.70301	0.106429	0.602311	-4.36046	Atp5mf
-0.233463	15.1277	-1.71094	0.104928	0.602311	-4.35025	Rpl27
-0.257059	11.2519	-1.7036	0.106316	0.602311	-4.3597	Mogs
-0.264491	11.6781	-1.7032	0.106391	0.602311	-4.36021	Ephx1
-0.266302	14.2454	-1.70277	0.106473	0.602311	-4.36076	Atp1a1.Atp1a2
-0.343832	11.1949	-1.70886	0.105319	0.602311	-4.35292	Sephs2
-0.359132	10.5492	-1.70381	0.106276	0.602311	-4.35943	Nup93
-0.362348	13.7482	-1.71755	0.10369	0.602311	-4.3417	Fga
-0.452129	11.362	-1.70278	0.106473	0.602311	-4.36076	Mcam
0.190801	14.6678	1.70045	0.106917	0.603649	-4.36375	Acad10
1.10441	13.2292	1.69904	0.108642	0.606542	-4.36846	Rala.Ralb
0.60182	11.0111	1.69347	0.108271	0.606542	-4.37273	Serpina3m
0.285502	19.1775	1.69238	0.108469	0.606542	-4.3741	Rps27a.Uba52.Ubb.Ubc
0.259342	12.7495	1.69148	0.108643	0.606542	-4.37526	Coq3
-0.203264	12.9396	-1.69375	0.108204	0.606542	-4.37234	Dcun1d2
-0.469095	9.05864	-1.69152	0.108637	0.606542	-4.37521	Guf1
-0.257686	11.8481	-1.68618	0.109675	0.610054	-4.38203	Cygb
-0.309119	15.2514	-1.68616	0.109679	0.610054	-4.38207	Vim
0.538961	13.3486	1.68337	0.110769	0.611026	-4.38665	Atp2a3
0.447054	16.747	1.68154	0.110873	0.611026	-4.3885	Actn1.Actn2
0.341615	14.5487	1.68342	0.110216	0.611026	-4.38556	Txndc17
0.268053	20.3043	1.68188	0.110519	0.611026	-4.38753	Slc25a4
0.194037	12.3962	1.68159	0.110576	0.611026	-4.3879	Farsa
0.142335	18.9623	1.67836	0.111214	0.611778	-4.39202	Gpi
-0.277572	11.7055	-1.67417	0.112043	0.615213	-4.39735	Nrbp1
0.474151	10.883	1.6703	0.112817	0.618326	-4.40227	Tmem30a
-0.301026	12.5153	-1.66497	0.113888	0.62306	-4.40903	Sts
0.252538	14.1808	1.66139	0.114613	0.625	-4.41356	Anxa7
-0.313108	10.6151	-1.66116	0.11466	0.625	-4.41386	Eftud2
0.318739	17.2503	1.65963	0.114971	0.625486	-4.41579	H4c1
0.248872	11.7576	1.65867	0.115166	0.625486	-4.417	Selenot
0.227249	13.1346	1.6507	0.1168	0.627537	-4.42706	Rpl13
0.172308	12.2537	1.65081	0.116778	0.627537	-4.42693	Dlg1
0.169903	12.956	1.65096	0.116748	0.627537	-4.42674	Homer1
-0.153493	12.4991	-1.65407	0.116106	0.627537	-4.42281	Tra2b
-0.305404	12.3223	-1.65523	0.115869	0.627537	-4.42135	Inmt
-0.425133	10.1973	-1.65233	0.116466	0.627537	-4.42501	Sh3kbp1
0.542133	10.6187	1.64816	0.117326	0.628114	-4.43027	Trip12
-0.161466	14.6497	-1.64829	0.117299	0.628114	-4.4301	Stim1
0.868476	12.1554	1.6392	0.120378	0.628669	-4.44333	Nop2
0.841427	13.0647	1.64192	0.119914	0.628669	-4.44011	Hp
0.554961	12.9112	1.63424	0.12087	0.628669	-4.44868	Smoc2
0.480737	15.417	1.63098	0.121333	0.628669	-4.4524	Cox7a2
0.467591	10.5512	1.62336	0.122558	0.628669	-4.46131	Mars2
0.333743	13.0196	1.62672	0.121838	0.628669	-4.45712	Mpc1
0.296547	13.3434	1.64575	0.117825	0.628669	-4.43329	Phospho1
0.286617	13.5705	1.6257	0.122055	0.628669	-4.45839	Rps27
0.273108	11.9546	1.64352	0.118289	0.628669	-4.43609	Mtdh
0.271024	10.7886	1.6383	0.119381	0.628669	-4.44264	Slc29a1
0.151288	17.727	1.63104	0.120916	0.628669	-4.45173	Idh3a
-0.120609	13.3269	-1.62283	0.122672	0.628669	-4.46197	Asb2
-0.135823	13.4307	-1.62686	0.121807	0.628669	-4.45694	Kars1
-0.155184	17.4471	-1.6391	0.119214	0.628669	-4.44164	Ndufs3
-0.15726	11.5785	-1.64344	0.118307	0.628669	-4.4362	Dst
-0.213672	14.6857	-1.62784	0.121598	0.628669	-4.45572	Glud1
-0.22789	12.7024	-1.63149	0.120821	0.628669	-4.45117	Eif6
-0.240047	13.6587	-1.62557	0.122083	0.628669	-4.45855	Slc27a1
-0.24033	12.3908	-1.63416	0.120256	0.628669	-4.44783	Cenpv
-0.244725	11.9201	-1.62437	0.122341	0.628669	-4.46005	Actr1a
-0.247177	12.6482	-1.63576	0.119917	0.628669	-4.44583	Gpx1
-0.267338	14.6623	-1.62382	0.122459	0.628669	-4.46074	Myl6
-0.42196	10.921	-1.63972	0.119084	0.628669	-4.44086	Arpp19
-0.541444	11.3104	-1.63749	0.11958	0.628669	-4.4437	Drg2
-0.856335	8.90229	-1.63959	0.119112	0.628669	-4.44103	Myh1.Myh3.Myh4.Myh7.Myh8
0.271664	15.3111	1.6207	0.123131	0.629224	-4.46462	Acadm
0.132698	12.5488	1.6194	0.12341	0.629224	-4.46623	Ahsa1
-0.76939	11.1104	-1.62167	0.123325	0.629224	-4.46399	Plin1
0.289822	16.6697	1.61478	0.124413	0.632334	-4.47197	Actn1.Actn2.Actn4
-0.223796	15.1102	-1.61465	0.124442	0.632334	-4.47214	Ndufab1
0.477879	12.4817	1.61298	0.125108	0.632504	-4.47461	Gstm1.Gstm3
0.321538	13.6845	1.61184	0.125055	0.632504	-4.47562	Gsta3.Gsta4
-0.243433	10.702	-1.6129	0.124823	0.632504	-4.47431	Skt
0.262501	12.6118	1.60643	0.126241	0.636746	-4.48231	Rcsd1
-0.179874	12.4738	-1.60584	0.126372	0.636746	-4.48305	Ap2b1
0.329189	11.8896	1.60457	0.126652	0.637086	-4.48461	Tom1l2
0.393143	10.3591	1.60246	0.127119	0.637296	-4.48722	Hscb
-0.227032	11.7952	-1.60279	0.127046	0.637296	-4.48681	Pin1
0.303582	11.957	1.6008	0.127487	0.637563	-4.48926	Srsf7
0.145569	11.5889	1.59888	0.127915	0.637563	-4.49164	Dpp9
-0.338812	11.8027	-1.59948	0.127782	0.637563	-4.4909	Lsm14a
-0.514037	12.0791	-1.59976	0.128023	0.637563	-4.49094	mt.Co3
0.342796	11.4772	1.5957	0.128624	0.639495	-4.49554	Pcbp1.Pcbp2
-0.222661	13.6562	-1.59371	0.129072	0.64066	-4.498	Csnk2b
-0.266833	12.3637	-1.59138	0.129595	0.64219	-4.50086	Gstt1
0.143586	15.0606	1.58748	0.130478	0.642319	-4.50565	Tufm
0.131448	12.5835	1.58949	0.130023	0.642319	-4.50318	Thop1
-0.106358	14.8237	-1.58864	0.130213	0.642319	-4.50422	Npepps
-0.288869	10.8017	-1.58794	0.130372	0.642319	-4.50508	Lpp
0.364496	10.707	1.58446	0.131162	0.643855	-4.50934	Clasp1
-0.219627	11.8479	-1.58421	0.131219	0.643855	-4.50965	Itpa
0.584324	15.9221	1.58453	0.131934	0.644152	-4.51018	Idh1.Idh2
0.172268	11.924	1.57979	0.132229	0.644152	-4.51506	Lars1
-0.214955	15.0912	-1.57999	0.132183	0.644152	-4.51481	Hspb2
-0.250376	11.8062	-1.5804	0.13209	0.644152	-4.51432	Gpam
-0.496923	9.55042	-1.57924	0.132354	0.644152	-4.51573	Uqcc2
0.687527	10.932	1.57906	0.132701	0.64436	-4.5163	Reep5
-0.15629	13.2316	-1.57653	0.132978	0.64436	-4.51904	Serpinb1a
-0.988887	13.5326	-1.58264	0.133042	0.64436	-4.51326	Serpina1b.Serpina1d.Serpina1e
0.291882	11.4569	1.57516	0.133294	0.644543	-4.52071	Poglut1
0.5486	13.7801	1.57346	0.134422	0.645533	-4.52359	Myom3
0.332581	10.0596	1.56545	0.135551	0.645533	-4.53253	Fxr2
0.234449	12.6986	1.56887	0.134751	0.645533	-4.52837	Nsfl1c
0.140758	16.1549	1.56666	0.135268	0.645533	-4.53106	Cfl2
-0.12327	15.7945	-1.56689	0.135213	0.645533	-4.53077	Gys1
-0.171638	11.9989	-1.56993	0.134506	0.645533	-4.52708	Psme1
-0.172321	11.8327	-1.56409	0.135868	0.645533	-4.53417	Ap1b1.Ap2b1
-0.209964	14.9678	-1.57324	0.133738	0.645533	-4.52305	Ftl1
-0.254512	15.2796	-1.57015	0.134455	0.645533	-4.52682	Gsn
-0.277038	12.0712	-1.56715	0.135152	0.645533	-4.53046	Tkt
-0.460114	10.9329	-1.56455	0.135761	0.645533	-4.53362	Nudt7
-0.763217	11.3908	-1.56426	0.136535	0.647679	-4.53471	Atxn2l
0.445261	11.2746	1.55912	0.137038	0.648674	-4.5402	Pdcl3
0.19509	12.7738	1.55835	0.137219	0.648674	-4.54113	Ethe1
0.159253	13.1857	1.55761	0.137394	0.648674	-4.54202	Kpna3.Kpna4
0.505865	9.72099	1.55604	0.137766	0.64882	-4.54392	Arf4
0.464211	9.41877	1.55303	0.138483	0.64882	-4.54756	Mrpl49
-0.152126	12.4949	-1.55517	0.137973	0.64882	-4.54497	Nit1
-0.280799	10.8318	-1.55293	0.138507	0.64882	-4.54768	Pnpla7
-0.292565	12.9485	-1.55338	0.138399	0.64882	-4.54714	Dhx9
0.185182	13.5945	1.55147	0.138855	0.649433	-4.54944	Lamb1
0.211313	13.5211	1.54972	0.139273	0.650372	-4.55155	Rpl27a
0.184482	14.8916	1.53973	0.141683	0.660597	-4.56357	Arl6ip5
0.761493	11.498	1.53983	0.14241	0.661847	-4.56413	Atxn2
0.754036	10.6863	1.53825	0.142444	0.661847	-4.5657	Mul1
0.228054	12.4141	1.53591	0.142613	0.661847	-4.56815	Acadsb
0.530449	13.4657	1.5375	0.14293	0.662295	-4.56687	Ica.Tf
0.171154	12.01	1.53156	0.143679	0.664672	-4.57335	Pgrmc2
-0.239407	12.3073	-1.53071	0.143887	0.664672	-4.57436	Fitm2
0.587362	12.7901	1.52979	0.144897	0.667606	-4.57613	Mylk
-0.403854	10.3126	-1.52633	0.144967	0.667606	-4.57959	Serping1
0.230133	12.3092	1.52162	0.146138	0.670936	-4.5852	Anxa4
-0.536575	10.0648	-1.52211	0.146015	0.670936	-4.58461	Dkc1
0.371148	11.3707	1.51988	0.146571	0.671896	-4.58727	Mfsd3
0.322332	11.3878	1.50975	0.149119	0.673953	-4.59927	Osbpl1a
0.296624	12.6144	1.50972	0.149128	0.673953	-4.59931	Taco1
-0.157226	14.5553	-1.51055	0.148917	0.673953	-4.59833	Pitpna
-0.218648	12.3579	-1.51631	0.147466	0.673953	-4.59151	Abcf1
-0.27415	13.5489	-1.5159	0.147569	0.673953	-4.592	Fetub
-0.281729	12.1942	-1.51236	0.148461	0.673953	-4.59619	Por
-0.331718	11.2054	-1.50917	0.149268	0.673953	-4.59997	Rbbp9
-0.367349	10.3866	-1.51338	0.148202	0.673953	-4.59498	Mknk1
-0.369449	10.6561	-1.51307	0.14828	0.673953	-4.59535	Babam2
-0.45201	9.93143	-1.51425	0.147984	0.673953	-4.59395	Nup155
0.165828	11.7933	1.50782	0.149611	0.674059	-4.60156	Ksr1
-0.3651	12.0924	-1.5073	0.149741	0.674059	-4.60217	Uros
0.176117	13.696	1.50519	0.15028	0.675471	-4.60467	Atox1
0.498828	9.69217	1.49916	0.151824	0.676169	-4.61177	Denr
0.370829	9.4611	1.49336	0.153321	0.676169	-4.61858	Zc3h15
0.161396	18.4389	1.49232	0.153593	0.676169	-4.61981	Casq1
0.160425	13.9916	1.50311	0.15081	0.676169	-4.60711	Calu
-0.116995	12.5924	-1.49419	0.153108	0.676169	-4.61762	Vps35
-0.140685	16.4409	-1.49278	0.153473	0.676169	-4.61927	Cacna1s
-0.144362	13.5922	-1.49343	0.153303	0.676169	-4.6185	Fsd2
-0.192144	13.086	-1.49322	0.153359	0.676169	-4.61875	Rab5a.Rab5b.Rab5c
-0.232755	11.1166	-1.49453	0.153018	0.676169	-4.61721	Xdh
-0.268284	13.9194	-1.49605	0.152626	0.676169	-4.61543	Rps27l
-0.282105	11.7893	-1.50242	0.150986	0.676169	-4.60793	Cpq
-0.306915	10.817	-1.49342	0.153307	0.676169	-4.61852	Naa15
-0.427523	12.2295	-1.50218	0.151211	0.676169	-4.60833	Synj2bp
-1.27785	10.8715	-1.50084	0.152673	0.676169	-4.61067	Eny2
0.329335	11.6566	1.48993	0.154214	0.677907	-4.62261	Aprt
-0.414249	12.3641	-1.48964	0.154451	0.677958	-4.62305	Rad21
0.592237	16.2719	1.48663	0.155969	0.679315	-4.62702	Myh1.Myh3.Myh4.Myh6.Myh7b.Myh8
0.342237	12.9495	1.48577	0.1553	0.679315	-4.62747	Tmem182
0.290413	14.035	1.48451	0.155633	0.679315	-4.62895	Prkaca
0.181815	13.1393	1.48446	0.155644	0.679315	-4.629	Pcbp1
-0.530112	10.3289	-1.4832	0.155975	0.679315	-4.63047	IGHA_MOUSE
-0.569721	10.4731	-1.48265	0.15612	0.679315	-4.63112	Gimap4
-0.133164	13.8728	-1.48092	0.156577	0.680314	-4.63314	Rpn1
-0.10721	12.8677	-1.47716	0.15757	0.682651	-4.63751	Cct5
-0.222966	11.7891	-1.47764	0.157443	0.682651	-4.63695	Tfrc
0.135986	16.9344	1.47525	0.158079	0.683869	-4.63974	Ndufb6
0.165293	16.8207	1.47373	0.158483	0.684629	-4.64151	Vdac2
0.595195	10.3447	1.46781	0.160066	0.688492	-4.64837	Commd2
0.180063	11.287	1.46826	0.159945	0.688492	-4.64785	Mrpl37
-0.26747	10.6753	-1.46781	0.160066	0.688492	-4.64837	Hras
0.349556	10.4818	1.46562	0.160656	0.688539	-4.65091	Mapre2
-0.214365	12.8635	-1.46507	0.160805	0.688539	-4.65155	Erp44
-0.385593	13.4244	-1.46542	0.160996	0.688539	-4.65129	Ddx39a.Ddx39b
-0.622064	11.3982	-1.46774	0.160484	0.688539	-4.64866	Rap1a
0.23164	14.5536	1.45767	0.162811	0.691369	-4.66009	Oxct1
0.175087	10.9917	1.4587	0.162531	0.691369	-4.6589	Carm1
0.172713	11.8685	1.46023	0.162115	0.691369	-4.65714	Chordc1
-0.170177	13.2715	-1.45947	0.162321	0.691369	-4.65801	Pgp
-0.267965	11.7225	-1.45794	0.162738	0.691369	-4.65978	Esyt1
0.150361	15.1052	1.45374	0.163885	0.694948	-4.66462	Aldh6a1
0.245138	11.9388	1.45089	0.164666	0.695678	-4.66789	Mdp1
0.236075	10.717	1.45058	0.164754	0.695678	-4.66825	Tprg1l
0.137369	13.9557	1.45106	0.16462	0.695678	-4.66769	Rps18
-0.193727	12.2058	-1.44875	0.165258	0.696825	-4.67035	Nsf
0.293113	12.1671	1.44631	0.16593	0.696891	-4.67314	Lyrm4
0.173938	14.1255	1.44665	0.165838	0.696891	-4.67276	Rplp0
0.173597	11.2751	1.44617	0.165971	0.696891	-4.67331	Septin2
0.193818	11.0352	1.44443	0.166451	0.697929	-4.67529	Mob1a.Mob1b
0.155413	16.6246	1.44271	0.166928	0.697978	-4.67726	Vdac3
-0.122622	12.9785	-1.44292	0.166871	0.697978	-4.67702	Psmc6
-0.29664	11.2577	-1.44033	0.167594	0.699785	-4.67999	Tsnax
0.256163	11.4766	1.43684	0.16857	0.700932	-4.68397	Ppp2r1a.Ppp2r1b
0.224663	10.8798	1.43711	0.168492	0.700932	-4.68365	Rhot2
0.148423	14.3532	1.43789	0.168275	0.700932	-4.68277	Coq6
-0.260617	12.2093	-1.43288	0.169682	0.704579	-4.68848	Vtn
0.359458	11.1218	1.43166	0.170025	0.705027	-4.68986	Crip2
0.15877	16.8459	1.42982	0.170545	0.706107	-4.69195	Etfa
-0.132226	12.4294	-1.42825	0.170992	0.706107	-4.69374	Nlrx1
-0.206754	15.1734	-1.4288	0.170835	0.706107	-4.69311	Adipoq
-0.222953	10.2532	-1.42668	0.171437	0.706972	-4.69552	Mtor
0.237103	13.8684	1.4235	0.172343	0.70973	-4.69912	Atad1
0.141131	15.4959	1.42133	0.172962	0.710327	-4.70157	Hspd1
-0.249136	11.0773	-1.42203	0.172763	0.710327	-4.70079	Usp19
-0.278082	12.4228	-1.4203	0.173258	0.71057	-4.70274	Dstn
0.327513	10.5909	1.41084	0.175987	0.713495	-4.7134	Slmap
0.327254	11.9488	1.41546	0.174649	0.713495	-4.7082	Mtfp1
0.222482	11.9453	1.41093	0.175961	0.713495	-4.7133	Ubac1
0.205808	17.132	1.41414	0.175031	0.713495	-4.70969	Uqcr10
0.201474	11.3143	1.41584	0.174541	0.713495	-4.70778	Hnrnpdl
0.199509	10.4258	1.40889	0.176553	0.713495	-4.71559	Tpr
0.167482	13.6605	1.41033	0.176134	0.713495	-4.71397	Prkar2a
-0.199987	15.3038	-1.41135	0.17584	0.713495	-4.71284	Obscn
-0.252324	11.2614	-1.40941	0.176403	0.713495	-4.71501	Cavin3
-0.261535	11.5904	-1.41321	0.1753	0.713495	-4.71074	Ica
-0.273978	9.76453	-1.40877	0.176589	0.713495	-4.71573	Top2b
0.472456	10.7854	1.40666	0.177204	0.715017	-4.7181	Sri
0.371338	17.7883	1.40596	0.177701	0.715098	-4.71896	H2bc12.H2bc14.H2bc3.H2bc4.H2bc7.H2bc9.Hist1h2bp.Hist2h2bb
-0.137969	11.14	-1.40497	0.177698	0.715098	-4.71999	Vps13c
-0.216275	11.6606	-1.40347	0.178136	0.715507	-4.72167	Ppil1
-0.410263	15.4687	-1.40432	0.17828	0.715507	-4.72082	Serpina3k
-0.521994	11.0118	-1.40151	0.178786	0.716577	-4.72389	Hebp1
0.295003	12.4693	1.39581	0.180394	0.721482	-4.73023	Usp15.Usp4
0.148912	12.3465	1.39502	0.180628	0.721482	-4.73111	Osbp
-0.151232	13.5193	-1.39467	0.180731	0.721482	-4.7315	Hsp90aa1
1.1328	12.9601	1.37282	0.18872	0.722007	-4.7559	Lmna.Lmnb1.Lmnb2
0.6411	13.0865	1.39584	0.181538	0.722007	-4.73046	Coq10b
0.375902	9.8757	1.38837	0.182608	0.722007	-4.73851	Hmbs
0.338337	11.5083	1.3726	0.187376	0.722007	-4.75595	Fam114a2
0.303282	10.0671	1.3694	0.188355	0.722007	-4.75947	Nup35
0.278495	12.1847	1.38073	0.184906	0.722007	-4.74698	Lpcat3
0.261304	17.3112	1.37194	0.187578	0.722007	-4.75668	Fabp3
0.25864	11.021	1.38061	0.184942	0.722007	-4.74711	Clic5
0.245515	11.5101	1.38995	0.182136	0.722007	-4.73676	Ank2
0.235695	12.538	1.37809	0.185705	0.722007	-4.7499	Sgcd
0.217838	12.2822	1.37401	0.186948	0.722007	-4.75441	Pon2
0.206754	11.3022	1.39007	0.182101	0.722007	-4.73662	Dync1li2
0.187449	11.9945	1.37265	0.187363	0.722007	-4.75591	Grpel1
0.18373	14.9846	1.36874	0.188559	0.722007	-4.7602	Smtnl2
0.182957	12.7827	1.38321	0.184158	0.722007	-4.74424	Nap1l4
0.180522	13.7731	1.36714	0.189051	0.722007	-4.76196	Ppm1b
0.178714	12.3004	1.37548	0.186499	0.722007	-4.75278	Hdhd5
0.169731	12.3708	1.38171	0.184612	0.722007	-4.7459	Sirt5
0.165591	14.7815	1.38351	0.184067	0.722007	-4.7439	Prxl2b
0.132138	16.8765	1.38897	0.182429	0.722007	-4.73785	Sdhb
-0.0997141	13.3095	-1.37574	0.186418	0.722007	-4.75249	Dctn2
-0.114798	13.4618	-1.3682	0.188724	0.722007	-4.76079	Tcp1
-0.118112	12.8965	-1.37795	0.185749	0.722007	-4.75006	Eif3a
-0.119383	13.5236	-1.3678	0.188847	0.722007	-4.76123	Cul2
-0.194248	13.6781	-1.38026	0.185049	0.722007	-4.7475	Psmb2
-0.200453	13.0187	-1.37076	0.18794	0.722007	-4.75798	Gspt1
-0.201354	12.9543	-1.389	0.182421	0.722007	-4.73781	Actn4
-0.212679	11.681	-1.36913	0.188438	0.722007	-4.75977	Myorg
-0.216579	13.0988	-1.38604	0.183307	0.722007	-4.7411	Hspb3
-0.286559	10.517	-1.37059	0.187992	0.722007	-4.75817	Gosr2
-0.336193	9.64753	-1.38621	0.183257	0.722007	-4.74091	Ube4a
-0.397513	9.51464	-1.37043	0.188042	0.722007	-4.75835	Cttn
-0.553352	11.2039	-1.37349	0.187394	0.722007	-4.75501	Prmt1.Prmt8
-0.559577	8.96456	-1.38578	0.183387	0.722007	-4.74139	Kif13a
1.64167	17.0654	1.34124	0.198549	0.723064	-4.79021	Myh4.Myh7
0.95566	14.8405	1.3572	0.193531	0.723064	-4.77294	Xxylt1
0.55422	11.5143	1.35133	0.194351	0.723064	-4.77925	Clint1
0.459739	11.8641	1.34656	0.195755	0.723064	-4.78442	Tbca
0.420512	9.70118	1.36284	0.190376	0.723064	-4.76667	Echdc1
0.364738	10.5514	1.33752	0.198339	0.723064	-4.79419	Asb15
0.263251	11.632	1.34737	0.19521	0.723064	-4.78353	Snx3
0.261079	13.8833	1.35617	0.19245	0.723064	-4.77396	Ak5
0.259882	16.1153	1.34056	0.197369	0.723064	-4.79091	Camk2a.Camk2b.Camk2d.Camk2g
0.224897	13.3782	1.34808	0.194987	0.723064	-4.78276	Slc25a20
0.222909	10.6299	1.3494	0.194571	0.723064	-4.78133	Plekhf1
0.216808	10.8899	1.34867	0.194801	0.723064	-4.78212	Tkfc
0.187027	13.442	1.34615	0.195596	0.723064	-4.78486	Rragd
0.1824	12.1075	1.35916	0.191519	0.723064	-4.7707	Slc3a2
0.165868	10.8098	1.33629	0.198733	0.723064	-4.79552	Nmt1
0.162567	13.4101	1.33515	0.199097	0.723064	-4.79675	Czib
0.156812	13.7036	1.34799	0.195016	0.723064	-4.78286	Psma1
0.156051	14.8317	1.3408	0.197294	0.723064	-4.79066	Ndufs8
0.153189	12.2544	1.35766	0.191983	0.723064	-4.77233	Upf1
0.143134	14.2961	1.364	0.190018	0.723064	-4.7654	Pccb
0.117943	12.9834	1.33844	0.198044	0.723064	-4.7932	Map4
0.109562	13.6176	1.34416	0.196226	0.723064	-4.78701	Ppa1
-0.0960072	15.1061	-1.33478	0.199216	0.723064	-4.79715	Uba1
-0.106727	14.703	-1.35661	0.192313	0.723064	-4.77349	Rps3
-0.132174	16.2009	-1.35355	0.193267	0.723064	-4.77681	Ndrg2
-0.140219	12.4653	-1.36001	0.191255	0.723064	-4.76977	G3bp1
-0.143504	13.2853	-1.35391	0.193155	0.723064	-4.77642	Eif3b
-0.162614	11.8005	-1.33615	0.198777	0.723064	-4.79567	Vps36
-0.162769	12.4513	-1.35395	0.193143	0.723064	-4.77638	Epb41
-0.164703	11.1698	-1.35759	0.192007	0.723064	-4.77241	Atp6v1e1
-0.164787	14.8982	-1.34597	0.195654	0.723064	-4.78506	Rps15a
-0.168154	12.218	-1.34193	0.196935	0.723064	-4.78943	Cpox
-0.172953	10.4543	-1.34431	0.196179	0.723064	-4.78686	Gcn1
-0.200594	10.1885	-1.33703	0.198495	0.723064	-4.79472	Tdrkh
-0.201606	10.2695	-1.3552	0.192752	0.723064	-4.77502	Spart
-0.314156	11.2689	-1.3643	0.189927	0.723064	-4.76508	Gtpbp1
-0.334209	9.77007	-1.33554	0.198972	0.723064	-4.79632	Dazap1
-0.351269	15.9697	-1.34391	0.196489	0.723064	-4.78729	Serpina1a.Serpina1b.Serpina1c.Serpina1d.Serpina1e
-0.388237	9.9354	-1.34059	0.197361	0.723064	-4.79088	Ifitm3
-0.402065	9.78736	-1.34615	0.195595	0.723064	-4.78485	Rdh11
-0.408712	9.59912	-1.33527	0.19906	0.723064	-4.79662	Dab2
0.194051	11.3012	1.33232	0.200005	0.725049	-4.79979	Mapk8.Mapk9
0.444602	10.3224	1.31429	0.205877	0.726456	-4.81909	Mtx1
0.386741	9.98912	1.31151	0.206793	0.726456	-4.82205	Fastkd2
0.382679	9.20481	1.32103	0.203665	0.726456	-4.8119	Ddx42
0.303567	10.8852	1.30618	0.208559	0.726456	-4.8277	Mapk9
0.2706	9.99914	1.30797	0.207966	0.726456	-4.8258	Mrpl23
0.258849	11.9983	1.32171	0.203445	0.726456	-4.81118	Mrpl38
0.247698	9.76399	1.30949	0.207461	0.726456	-4.82419	Vps53
0.245524	15.9327	1.30498	0.20896	0.726456	-4.82897	Hadh
0.23653	11.0004	1.31463	0.205764	0.726456	-4.81873	Mff
0.232296	10.9224	1.31657	0.205126	0.726456	-4.81666	Marcks
0.184199	12.4831	1.30797	0.207964	0.726456	-4.8258	Psmb4
0.183836	12.7526	1.30305	0.209601	0.726456	-4.83101	Adi1
0.158071	15.8622	1.30708	0.20826	0.726456	-4.82674	Hadha
0.145063	14.2731	1.31968	0.204106	0.726456	-4.81334	Ppa2
0.14475	17.3216	1.32334	0.202912	0.726456	-4.80943	Atp5pb
-0.098944	15.1566	-1.30568	0.208727	0.726456	-4.82823	Jph2
-0.139183	14.6233	-1.30724	0.208207	0.726456	-4.82658	Bag3
-0.160614	15.2032	-1.30319	0.209557	0.726456	-4.83086	Snta1
-0.166215	12.452	-1.32762	0.201525	0.726456	-4.80485	Acot9
-0.17048	11.3288	-1.31126	0.206876	0.726456	-4.82231	Limch1
-0.175658	14.2605	-1.31252	0.206459	0.726456	-4.82097	Mapk14
-0.190527	11.1449	-1.31758	0.204795	0.726456	-4.81558	Ublcp1
-0.19574	13.9319	-1.31087	0.207003	0.726456	-4.82272	Pafah1b1
-0.196476	11.526	-1.326	0.202048	0.726456	-4.80658	Clic4
-0.23632	11.2389	-1.31367	0.20608	0.726456	-4.81975	Acaa1a
-0.244823	11.4599	-1.32844	0.201259	0.726456	-4.80397	Cirbp
-0.25066	11.9854	-1.31323	0.206225	0.726456	-4.82022	Rab35
-0.252479	11.4046	-1.31753	0.204812	0.726456	-4.81564	Mtpn
-0.255241	18.0947	-1.32839	0.201275	0.726456	-4.80402	Myh1.Myh3.Myh4
-0.27389	9.86812	-1.32726	0.20164	0.726456	-4.80523	Eps15
-0.309766	10.5541	-1.31066	0.207074	0.726456	-4.82295	Pla2g7
-0.30981	15.6635	-1.31332	0.206265	0.726456	-4.82012	Lum
-0.311174	12.3032	-1.31241	0.206494	0.726456	-4.82108	Pdlim1
-0.438831	9.78098	-1.31866	0.20444	0.726456	-4.81443	Mrps27
-0.471812	9.45002	-1.3036	0.20942	0.726456	-4.83043	Stambp
-0.525104	11.9967	-1.31515	0.206203	0.726456	-4.81813	Sncg
-0.563629	10.9561	-1.32771	0.201768	0.726456	-4.80474	Mtch1
-1.40489	15.1464	-1.31601	0.206691	0.726456	-4.81717	Hbb.b2
0.389634	10.135	1.30092	0.210314	0.728086	-4.83326	Cutc
0.145583	14.3456	1.29904	0.210945	0.729427	-4.83524	Phb
0.479053	10.6489	1.29227	0.213227	0.7296	-4.84237	Cbfb
0.416972	10.3079	1.28921	0.214264	0.7296	-4.84558	Hdac2
0.343135	9.89331	1.29117	0.213599	0.7296	-4.84352	Aox1
0.29676	14.1086	1.29596	0.212032	0.7296	-4.83849	H2ac11.H2ac12.H2ac13.H2ac15.H2ac20.H2ac4.H2ac6.H2ac7.H2ac8.H2aj.H2aw.Hist1h2af.Hist1h2an.Hist1h2ao.Hist1h2ap.Hist2h2aa1
0.275093	10.2655	1.29052	0.213818	0.7296	-4.8442	Stoml2
0.257506	11.3662	1.2888	0.214402	0.7296	-4.846	Atp8a1
0.230679	12.7643	1.29618	0.211907	0.7296	-4.83826	Ssr1
0.191229	11.6218	1.29699	0.211633	0.7296	-4.8374	Gnpda1
0.0976564	16.6558	1.28963	0.214121	0.7296	-4.84513	Ndufs1
-0.124462	14.5026	-1.29109	0.213625	0.7296	-4.8436	Hnrnpab
-0.135058	16.1312	-1.29465	0.212423	0.7296	-4.83987	Ndufa8
-0.210505	10.6695	-1.29365	0.212761	0.7296	-4.84092	Hcfc1
-0.282436	10.6367	-1.29685	0.211682	0.7296	-4.83755	Lrrc39
-0.568272	11.8569	-1.29165	0.214123	0.7296	-4.84292	Mydgf
0.413171	10.1157	1.25019	0.227846	0.731672	-4.88598	Ubl5
0.408115	10.4204	1.26646	0.222103	0.731672	-4.86925	Rala
0.393696	10.4021	1.26573	0.222359	0.731672	-4.87001	Snx9
0.387282	15.1143	1.27532	0.219398	0.731672	-4.86	Exoc4
0.367827	10.3452	1.26006	0.22435	0.731672	-4.87586	B3galnt2
0.311906	9.82873	1.2595	0.224545	0.731672	-4.87642	Mon2
0.28281	10.9621	1.27146	0.220362	0.731672	-4.86408	Tmem177
0.271943	15.3363	1.26295	0.223331	0.731672	-4.87287	Fkbp1a
0.255785	11.4819	1.25015	0.22786	0.731672	-4.88602	Stim1.Stim2
0.247837	11.1764	1.24744	0.228827	0.731672	-4.88878	Dhps
0.229415	12.6927	1.27332	0.219717	0.731672	-4.86215	Bpnt1
0.225904	10.7279	1.25233	0.227085	0.731672	-4.88379	Cacybp
0.224035	12.7205	1.2497	0.228019	0.731672	-4.88647	Fahd1
0.221113	13.2427	1.25657	0.225579	0.731672	-4.87944	Gsta4
0.221003	10.2319	1.2533	0.22674	0.731672	-4.8828	Stat1
0.208192	11.9307	1.25629	0.225678	0.731672	-4.87972	Tbc1d17
0.198055	11.536	1.28235	0.216605	0.731672	-4.85275	Pelo
0.184538	15.8713	1.26823	0.221484	0.731672	-4.86742	Uqcrfs1
0.179774	13.4071	1.24936	0.22814	0.731672	-4.88682	Map2k6
0.177784	12.9851	1.25609	0.225748	0.731672	-4.87993	Bcam
0.168575	14.1941	1.25735	0.225305	0.731672	-4.87864	Ddt
0.167981	19.4213	1.2806	0.217206	0.731672	-4.85458	Atp5f1b
0.154642	13.5492	1.27414	0.219431	0.731672	-4.86129	Krt36
0.146235	11.4936	1.25834	0.224956	0.731672	-4.87763	Rabggta
0.132569	12.3567	1.25013	0.227866	0.731672	-4.88604	Gpt
0.122692	11.7715	1.25515	0.226081	0.731672	-4.88089	Cars1
0.0995537	13.0774	1.261	0.224017	0.731672	-4.87488	Vars1
0.0985647	13.8786	1.27932	0.217645	0.731672	-4.85591	Scrn3
-0.0845432	16.9331	-1.2526	0.226987	0.731672	-4.88351	Hspa8
-0.105429	12.3037	-1.25231	0.227092	0.731672	-4.88381	Atp2b1
-0.112222	14.3561	-1.25762	0.22521	0.731672	-4.87836	Cltc
-0.113094	12.6062	-1.27629	0.21869	0.731672	-4.85907	Cops6
-0.12263	17.4439	-1.25694	0.225449	0.731672	-4.87906	Anxa6
-0.12653	14.4757	-1.2529	0.226883	0.731672	-4.88321	Klhl40
-0.128375	12.613	-1.26109	0.223986	0.731672	-4.87479	Cul4a
-0.143354	15.514	-1.27028	0.220771	0.731672	-4.8653	Sar1b
-0.143556	14.9627	-1.26758	0.221713	0.731672	-4.8681	Flnb
-0.144381	14.4124	-1.27095	0.220539	0.731672	-4.86461	Arf2.Arf4.Arf5
-0.145152	13.5794	-1.26856	0.221369	0.731672	-4.86708	Mccc1
-0.148774	12.2722	-1.25803	0.225063	0.731672	-4.87793	Cyth1
-0.148843	15.5619	-1.26402	0.222958	0.731672	-4.87178	Myoz3
-0.150238	11.3103	-1.27641	0.218648	0.731672	-4.85894	Mrps23
-0.159198	13.5052	-1.27544	0.218982	0.731672	-4.85995	Rpl23a
-0.160556	15.5764	-1.26394	0.222984	0.731672	-4.87185	Ndufa5
-0.181603	17.1819	-1.24887	0.228317	0.731672	-4.88733	Cox4i1
-0.184428	14.1998	-1.27846	0.217939	0.731672	-4.8568	Ndufa6
-0.188176	15.8079	-1.25205	0.227181	0.731672	-4.88407	Tmem38a
-0.189768	10.3174	-1.27479	0.219207	0.731672	-4.86062	Arhgef10l
-0.190146	11.4966	-1.25562	0.225918	0.731672	-4.88042	Stk38
-0.216514	10.7779	-1.25157	0.227353	0.731672	-4.88456	Arhgap1
-0.225935	11.9113	-1.24813	0.228579	0.731672	-4.88808	Cap1
-0.256634	10.6639	-1.24717	0.228922	0.731672	-4.88906	Ctsl
-0.323071	10.0466	-1.25799	0.22508	0.731672	-4.87798	Mrpl9
-0.415436	10.2083	-1.25369	0.226599	0.731672	-4.88239	Colgalt1
-0.462881	11.8448	-1.24875	0.228729	0.731672	-4.88736	Ddx17.Ddx5
-0.498802	10.2938	-1.27067	0.220637	0.731672	-4.8649	P33monox
-0.541707	13.8954	-1.25425	0.227409	0.731672	-4.88157	Serpina1c
0.22512	11.9385	1.24398	0.230068	0.732213	-4.89232	Ufc1
-0.114663	13.3752	-1.24442	0.22991	0.732213	-4.89187	Lta4h
-0.133449	12.7997	-1.24593	0.229368	0.732213	-4.89033	Kyat1
-0.140469	15.6531	-1.24423	0.229976	0.732213	-4.89206	Phkg1
-0.153186	12.2514	-1.24255	0.230581	0.732654	-4.89377	Cyp27a1
-0.160579	11.5179	-1.24223	0.230695	0.732654	-4.89409	Mrps10
-0.129748	13.5331	-1.24153	0.230948	0.732678	-4.8948	Bcat2
0.420759	9.79597	1.23915	0.231806	0.73375	-4.89722	Rpl3
0.4109	11.01	1.2363	0.23284	0.73375	-4.90012	Minpp1
0.232204	10.7845	1.23942	0.231708	0.73375	-4.89695	Dym
0.142526	14.8624	1.23716	0.232525	0.73375	-4.89924	Hspa9
0.136239	20.2275	1.23793	0.232246	0.73375	-4.89846	Ckm
-0.20077	11.291	-1.23653	0.232754	0.73375	-4.89988	Hnrnph1
-0.250332	10.4975	-1.23586	0.232999	0.73375	-4.90056	Tm9sf3
0.259718	10.1924	1.23293	0.234061	0.735729	-4.90352	Klc1
0.193661	12.2347	1.23271	0.234141	0.735729	-4.90375	Camk2b
0.134739	12.7899	1.23143	0.234609	0.735729	-4.90504	Epdr1
-0.186198	10.1218	-1.23194	0.234424	0.735729	-4.90453	Rnf170
-0.216449	11.209	-1.23026	0.235036	0.736297	-4.90623	Tpm4
-0.260398	15.656	-1.22959	0.235281	0.736297	-4.9069	Ttr
0.282386	12.1921	1.22887	0.235542	0.736346	-4.90762	Cisd2
-0.264583	11.43	-1.22201	0.23806	0.743443	-4.91452	Acad11
0.101591	16.4942	1.22067	0.238556	0.744215	-4.91587	Sdha
0.394578	10.4043	1.21804	0.239531	0.746481	-4.91851	Stk24
0.537854	12.225	1.21871	0.240091	0.74745	-4.91756	Asah1
0.28824	10.0049	1.21329	0.241293	0.749633	-4.92325	Pbdc1
-0.545698	8.84673	-1.21393	0.241056	0.749633	-4.92262	Igfals
-0.231694	10.545	-1.2113	0.242036	0.751164	-4.92524	Mast4
0.280171	10.9123	1.20756	0.243435	0.751896	-4.92896	Fastkd3
0.258145	17.0233	1.20802	0.243262	0.751896	-4.9285	Acadl
0.256547	12.0262	1.20734	0.243519	0.751896	-4.92918	Postn
-0.140767	12.5405	-1.20732	0.243526	0.751896	-4.9292	Apeh
-0.173464	12.0901	-1.20788	0.243315	0.751896	-4.92864	Rcc1
0.591602	10.2928	1.20036	0.246405	0.753351	-4.936	Mrtfa
0.391067	9.74052	1.19909	0.246629	0.753351	-4.93736	Fntb
0.306328	11.0342	1.2005	0.246095	0.753351	-4.93596	Ubqln4
0.249293	9.47615	1.2036	0.244926	0.753351	-4.9329	Ap4s1
0.133835	15.48	1.20425	0.244679	0.753351	-4.93225	Ndufb5
-0.114396	13.2923	-1.19899	0.246667	0.753351	-4.93746	Bola1
-0.115552	12.4926	-1.20301	0.245147	0.753351	-4.93348	Acsl6
-0.155285	12.0699	-1.2016	0.245679	0.753351	-4.93488	Ccdc47
-0.168454	13.2	-1.19861	0.24681	0.753351	-4.93783	Prkacb
-0.206944	11.826	-1.20245	0.245357	0.753351	-4.93403	Pdia4
-0.211738	12.1601	-1.20058	0.246063	0.753351	-4.93588	Dohh
-0.213331	10.6876	-1.19808	0.247013	0.753351	-4.93836	Cemip2
0.312649	10.2548	1.19362	0.248707	0.754377	-4.94275	Eif2b2
0.23531	14.5937	1.19467	0.248306	0.754377	-4.94172	Mif
-0.11082	12.9099	-1.19601	0.247799	0.754377	-4.9404	Tmem43
-0.122146	13.9777	-1.19403	0.24855	0.754377	-4.94235	Msn
-0.241384	10.3439	-1.19322	0.248859	0.754377	-4.94314	Mia3
-0.245655	14.2032	-1.19583	0.247868	0.754377	-4.94058	Cav1.Cav3
0.205473	10.2727	1.19065	0.24984	0.754632	-4.94567	Snap29
-0.137471	15.2228	-1.19126	0.249609	0.754632	-4.94508	Ndufa12
-0.148344	15.9971	-1.19116	0.249646	0.754632	-4.94517	Ndufs6
-0.250258	10.4699	-1.19037	0.24995	0.754632	-4.94595	Prkg1
-0.521198	11.9257	-1.18947	0.250942	0.756865	-4.94657	Nubpl
0.163413	16.4431	1.18615	0.251567	0.757754	-4.95009	Cox5b
-0.150118	11.1596	-1.1857	0.251742	0.757754	-4.95053	Ndufaf4
0.100563	18.1528	1.18325	0.252686	0.75831	-4.95293	Gpd1
-0.123641	15.1003	-1.18385	0.252455	0.75831	-4.95234	Phb2
-0.137199	12.1309	-1.1842	0.252319	0.75831	-4.952	Ccdc124
0.383684	18.7015	1.17059	0.258224	0.758604	-4.96497	Myh1.Myh8
0.376525	10.4116	1.1765	0.255298	0.758604	-4.9595	Abcf3
0.297025	14.5759	1.17193	0.257249	0.758604	-4.96388	Hsp90ab1.Hsp90b1
0.253661	9.71117	1.17033	0.257706	0.758604	-4.9655	Gdpd1
0.177326	10.7261	1.17591	0.25553	0.758604	-4.96009	Mrps28
0.172679	15.6232	1.17133	0.257315	0.758604	-4.96453	Dhdh
0.127185	13.0434	1.16869	0.25835	0.758604	-4.96709	Fhod1
0.114131	15.7812	1.17837	0.254573	0.758604	-4.95769	Eppk1.Plec
0.107749	11.7961	1.16942	0.258065	0.758604	-4.96638	Naa25
0.0919416	13.3492	1.17136	0.257304	0.758604	-4.9645	Lrrc20
-0.118819	11.4747	-1.18014	0.253889	0.758604	-4.95597	Bcap29
-0.1276	13.3704	-1.16943	0.25806	0.758604	-4.96637	Psmb1
-0.141335	17.0591	-1.17773	0.25482	0.758604	-4.95831	Klhl41
-0.171027	11.64	-1.18088	0.253601	0.758604	-4.95524	Prkcsh
-0.178166	13.3763	-1.17667	0.255233	0.758604	-4.95934	Prorsd1
-0.207993	11.296	-1.17895	0.254347	0.758604	-4.95712	Ndufaf2
-0.234062	11.1164	-1.1733	0.256548	0.758604	-4.96262	Mmgt1
-0.248208	10.8316	-1.17351	0.256466	0.758604	-4.96242	Babam1
-0.259905	10.9965	-1.17473	0.255987	0.758604	-4.96123	Usp10
-0.36006	15.7996	-1.1766	0.255615	0.758604	-4.95926	Aspn
-0.445752	9.94041	-1.1811	0.253516	0.758604	-4.95503	Nub1
-0.645875	14.5295	-1.18524	0.253053	0.758604	-4.9505	Igh.1a.Ighg
0.131635	19.2683	1.16715	0.258954	0.758773	-4.96857	Atp2a1
-0.128751	15.613	-1.16661	0.259167	0.758773	-4.9691	Slc25a5
-0.600839	11.1319	-1.16931	0.258723	0.758773	-4.96621	Rmc1
0.14564	11.9609	1.16397	0.260207	0.75959	-4.97164	Lman2
0.104596	13.0688	1.16451	0.259996	0.75959	-4.97113	Eif2s1
-0.17699	11.6158	-1.16437	0.260048	0.75959	-4.97126	Csnk1a1
-0.199605	14.7123	-1.16168	0.261114	0.761498	-4.97386	Rps16
0.513759	14.2145	1.15393	0.265215	0.763211	-4.9808	Col1a1
0.303331	9.20318	1.15553	0.263554	0.763211	-4.97976	Chchd1
0.299954	9.78348	1.15369	0.264286	0.763211	-4.98152	Ddx21
0.275185	9.71148	1.15797	0.262585	0.763211	-4.97742	Sf3b4
0.250792	11.7722	1.15011	0.26572	0.763211	-4.98495	Aspa
0.23905	11.222	1.14917	0.266098	0.763211	-4.98585	Srsf1
0.238433	11.2948	1.14904	0.26615	0.763211	-4.98597	Aldh5a1
0.234069	13.2959	1.14886	0.266222	0.763211	-4.98614	Camk2d
0.147513	12.909	1.15377	0.264257	0.763211	-4.98145	Coro6
0.134868	19.0244	1.15069	0.265489	0.763211	-4.9844	Mdh2
0.11938	13.2342	1.1487	0.266284	0.763211	-4.98629	Nampt
0.112524	13.7499	1.15329	0.264448	0.763211	-4.98191	Unc45b
0.108203	14.6451	1.14905	0.266146	0.763211	-4.98596	Calr
-0.170035	15.4273	-1.14929	0.266046	0.763211	-4.98572	Gatd3a
-0.190738	12.0576	-1.14975	0.265865	0.763211	-4.98529	Cdnf
-0.204476	13.1234	-1.15599	0.263371	0.763211	-4.97932	Fn1
-0.24265	10.1252	-1.15652	0.263161	0.763211	-4.97881	Pla2g4e
-0.263341	13.7324	-1.15718	0.262943	0.763211	-4.97816	Mgst1
0.509872	9.527	1.14468	0.267902	0.765579	-4.99012	Tgm1
0.240405	10.1778	1.14436	0.268031	0.765579	-4.99042	Rrbp1
0.220541	14.3837	1.14504	0.267759	0.765579	-4.98978	Aamdc
-0.144018	13.31	-1.14411	0.268132	0.765579	-4.99066	Rps6ka1.Rps6ka3
-0.457284	10.7593	-1.14242	0.26888	0.766986	-4.99224	Trappc1
-0.578851	11.6984	-1.14069	0.270284	0.770258	-4.99351	Ppp1r12a
0.111027	12.5631	1.13677	0.271106	0.770404	-4.99762	Pter
-0.224292	10.0095	-1.1369	0.271054	0.770404	-4.9975	Cc2d1b
-0.556218	9.98191	-1.13825	0.270644	0.770404	-4.99615	Efhd2
-0.169534	12.6736	-1.13595	0.27144	0.770623	-4.99839	Dap3
0.308552	9.88476	1.13382	0.272309	0.772052	-5.00041	Mrps7
0.142716	11.3101	1.13345	0.272459	0.772052	-5.00075	Copb2
0.616386	10.8917	1.13391	0.272872	0.772495	-5.00001	Tnc
-0.338176	10.5162	-1.13171	0.27317	0.772608	-5.00239	Snrpg
-0.498191	11.9399	-1.13173	0.273803	0.773668	-5.00204	Tlcd4
0.217005	15.7505	1.12947	0.274086	0.773739	-5.0045	Tpm1.Tpm3
0.630229	12.9958	1.12584	0.27667	0.773747	-5.00732	Chd1
0.419087	13.732	1.1283	0.275302	0.773747	-5.00521	Vkorc1l1
0.265756	11.599	1.12795	0.274712	0.773747	-5.00593	Rpl32
0.198764	13.445	1.12581	0.275592	0.773747	-5.00794	Rpl26
0.173271	12.384	1.12535	0.275781	0.773747	-5.00837	Acy1
0.170756	12.1239	1.12609	0.275475	0.773747	-5.00767	Pdia6
-0.106704	14.0371	-1.12332	0.276618	0.773747	-5.01027	Tpp2
-0.165929	11.0161	-1.12334	0.276612	0.773747	-5.01025	Ablim1
-0.257029	10.4837	-1.1261	0.275472	0.773747	-5.00766	Gnaq
-0.268144	10.0148	-1.12507	0.275897	0.773747	-5.00863	Exoc7
-0.0741561	13.8694	-1.1207	0.277705	0.775917	-5.01273	Psmd2
-0.15386	14.4375	-1.11959	0.278162	0.776472	-5.01376	S100a10
0.410962	10.9829	1.11892	0.278487	0.776656	-5.01436	Rras.Rras2
0.363911	11.7996	1.11777	0.27908	0.777585	-5.01536	Atp13a1
0.417166	11.0461	1.11609	0.279679	0.77848	-5.01698	Cox17
0.135122	15.4818	1.11536	0.27992	0.77848	-5.0177	Acads
0.19519	12.2478	1.11341	0.280734	0.779206	-5.01951	Pacsin2
0.189044	15.374	1.11384	0.280555	0.779206	-5.01911	Hspb1
0.182942	12.8984	1.11287	0.280961	0.779206	-5.02002	Ap2s1
0.243795	10.8738	1.10802	0.282993	0.782078	-5.02451	Mpp3
0.133832	13.035	1.10784	0.283065	0.782078	-5.02467	Gfm1
0.119564	13.2014	1.10604	0.283823	0.782078	-5.02634	Oxsr1
0.0833583	20.5205	1.10639	0.283676	0.782078	-5.02601	Pygm
0.0827357	18.9449	1.10673	0.283535	0.782078	-5.0257	Tnnt3
-0.127908	12.9282	-1.10751	0.283205	0.782078	-5.02498	Cyb5b
-0.210798	14.9818	-1.10927	0.282467	0.782078	-5.02335	Gbe1
0.173579	11.3152	1.10466	0.284407	0.782968	-5.02762	Fn3krp
0.211296	16.0316	1.10221	0.285438	0.78442	-5.02987	Park7
-0.0933656	14.0607	-1.10102	0.285944	0.78442	-5.03097	Npm1
-0.238477	12.0136	-1.10093	0.285981	0.78442	-5.03105	Lamp1
-0.406567	9.89238	-1.1012	0.285865	0.78442	-5.0308	CA050_MOUSE
0.181802	10.3293	1.09862	0.286959	0.785252	-5.03317	Atp6v1d
-0.100602	17.4684	-1.09922	0.286707	0.785252	-5.03263	Pdha1
-0.265025	10.9859	-1.09836	0.28707	0.785252	-5.03341	Cyfip1
0.295534	11.4808	1.09585	0.288138	0.785427	-5.03572	Mettl21c
0.290724	9.8836	1.0939	0.288966	0.785427	-5.0375	N6amt1
0.280085	11.776	1.09417	0.288851	0.785427	-5.03725	Fam210a
0.210288	10.8725	1.09315	0.289288	0.785427	-5.03819	Magoh.Magohb
0.146715	15.1563	1.09519	0.288418	0.785427	-5.03632	Pbxip1
0.132063	13.181	1.09337	0.289193	0.785427	-5.03799	Ndufb7
0.123071	12.9925	1.09539	0.288331	0.785427	-5.03613	Klhl31
-0.0797214	14.1732	-1.09417	0.288851	0.785427	-5.03725	Mypn
-0.283541	11.5756	-1.09267	0.289492	0.785427	-5.03863	Trappc5
-0.459973	10.951	-1.092	0.290016	0.786138	-5.0391	Mrps35
0.226934	12.8048	1.09048	0.29043	0.786452	-5.04063	Mlycd
-0.124441	14.2056	-1.08951	0.290843	0.786452	-5.04151	Glod4
-0.177902	10.1685	-1.08934	0.290919	0.786452	-5.04167	Ptbp2
0.320865	13.8606	1.08885	0.291458	0.787198	-5.04191	H1.2.H1.3
0.155146	15.0501	1.08372	0.293335	0.790845	-5.04679	Sms
-0.13221	11.6816	-1.0841	0.293171	0.790845	-5.04644	Strn3
-0.728834	13.338	-1.0851	0.293938	0.791757	-5.0448	Gna11.Gnaq
0.256657	9.58925	1.08107	0.294477	0.791786	-5.04918	Mtap
0.219658	14.2905	1.08124	0.294405	0.791786	-5.04903	Tmem109
0.288949	10.6023	1.07818	0.29573	0.7919	-5.0518	Kpna1
0.23447	9.79624	1.07666	0.296388	0.7919	-5.05317	Thrap3
0.222027	13.2199	1.07726	0.296128	0.7919	-5.05263	Arih1
0.157224	13.4279	1.07913	0.295319	0.7919	-5.05095	Hibadh
0.139216	14.194	1.07509	0.297074	0.7919	-5.0546	Eif4e
0.131506	11.8483	1.07699	0.296248	0.7919	-5.05288	Parp1
-0.14108	15.1071	-1.07489	0.297161	0.7919	-5.05477	Akr1b8
-0.199636	10.5978	-1.0755	0.296893	0.7919	-5.05422	Mrpl3
-0.237606	11.2536	-1.07731	0.296108	0.7919	-5.05259	Rab3gap2
-0.904459	15.9877	-1.08116	0.29563	0.7919	-5.04836	Myh6.Myh7
0.566423	10.5897	1.07248	0.298535	0.793317	-5.05673	Rangrf
0.345542	11.7634	1.06687	0.300817	0.793317	-5.06188	Tinagl1
0.207907	15.3893	1.06721	0.300515	0.793317	-5.06167	Cox6c
0.205979	11.1722	1.06814	0.300106	0.793317	-5.06084	Smpd2
0.187112	18.2163	1.06547	0.30128	0.793317	-5.06323	Sod1
0.121198	17.1234	1.06578	0.301144	0.793317	-5.06296	Ndufa10
0.108302	13.0745	1.06654	0.300812	0.793317	-5.06228	Txnrd1
0.108261	13.1299	1.06808	0.300133	0.793317	-5.06089	Rsu1
-0.0818425	14.5222	-1.06846	0.299968	0.793317	-5.06055	Ddb1
-0.101575	16.959	-1.07077	0.298957	0.793317	-5.05848	Adsl
-0.106551	13.2608	-1.06862	0.2999	0.793317	-5.06041	Ano10
-0.15543	12.6889	-1.06686	0.300668	0.793317	-5.06199	Nans
-0.199275	12.0561	-1.07132	0.298715	0.793317	-5.05798	Anxa1
-0.263747	11.6876	-1.0652	0.301397	0.793317	-5.06347	Trappc3
0.16661	12.9953	1.06356	0.302119	0.793824	-5.06494	Timm44
0.102379	12.7164	1.0637	0.302061	0.793824	-5.06482	Pmm2
0.247863	12.3012	1.06086	0.303313	0.794177	-5.06735	Lzic
0.2425	10.4817	1.06174	0.302925	0.794177	-5.06657	Gmfb
0.173816	12.4505	1.06229	0.302682	0.794177	-5.06608	Psma2
-0.112315	14.4404	-1.06119	0.303167	0.794177	-5.06706	Ddx3x.Ddx3y
0.227164	12.2197	1.06018	0.303614	0.794272	-5.06796	Bves
-0.108955	13.5202	-1.05956	0.303888	0.794294	-5.06851	Fn3k
0.194226	11.4978	1.05637	0.305303	0.795219	-5.07135	Nudt16
0.14747	11.6692	1.0564	0.305287	0.795219	-5.07132	Ywhah
-0.161826	13.0929	-1.05783	0.304652	0.795219	-5.07005	Mbnl1
-0.216358	11.2809	-1.05755	0.304778	0.795219	-5.0703	Pex11b
-0.197497	13.8932	-1.0557	0.3056	0.795302	-5.07194	Vps29
0.153072	12.9812	1.0544	0.306177	0.795423	-5.0731	Rps19
-0.10395	13.0529	-1.05489	0.305959	0.795423	-5.07266	Pcyox1
0.27463	16.1907	1.05311	0.306905	0.796624	-5.07414	Mybph
0.218235	16.8457	1.0508	0.307782	0.798209	-5.07628	Ndufa2
-0.0948497	12.8525	-1.04857	0.308775	0.800093	-5.07825	Xpnpep1
0.356257	8.49163	1.04594	0.309957	0.800413	-5.08057	Nmnat1
-0.111203	13.227	-1.04592	0.309966	0.800413	-5.08059	Atp6v1a
-0.218983	9.6075	-1.04648	0.309712	0.800413	-5.08009	Ppp1r12c
-0.244602	10.2816	-1.04694	0.309509	0.800413	-5.07969	Commd3
0.494797	10.4638	1.03943	0.313116	0.800754	-5.08614	Nudt13
0.440373	14.3775	1.02406	0.320739	0.800754	-5.09906	Myoz2
0.415642	10.2648	1.0327	0.31594	0.800754	-5.09217	Exoc3
0.375958	11.3096	1.02131	0.321298	0.800754	-5.10194	Mtnd2
0.322044	12.4135	1.0237	0.320366	0.800754	-5.09976	Rpl19
0.297301	11.5323	1.0164	0.323417	0.800754	-5.10627	Plcl1
0.259197	12.2741	1.03849	0.313314	0.800754	-5.08712	Mustn1
0.251315	11.2061	1.03039	0.316993	0.800754	-5.09418	Abcb10
0.23764	13.7205	1.02661	0.318772	0.800754	-5.09741	Tuba1a
0.234948	15.2768	1.01737	0.323008	0.800754	-5.1054	Tubb2a.Tubb2b.Tubb3.Tubb4a.Tubb4b.Tubb5.Tubb6
0.234579	12.3071	1.04185	0.311797	0.800754	-5.08417	Fam98b
0.214964	9.9858	1.01904	0.322198	0.800754	-5.104	Ddx39a
0.190408	18.016	1.04177	0.311833	0.800754	-5.08424	Actn2
0.190399	11.3146	1.0276	0.318266	0.800754	-5.0966	Yars2
0.18933	13.8282	1.01574	0.32372	0.800754	-5.10683	Aqp1
0.173471	19.8629	1.01934	0.322058	0.800754	-5.10374	Mybpc2
0.171389	13.3521	1.03664	0.314149	0.800754	-5.08873	Ube2b
0.160611	9.98971	1.03413	0.315286	0.800754	-5.09092	Rexo2
0.148996	17.3474	1.03538	0.314722	0.800754	-5.08983	Etfb
0.148985	11.5252	1.027	0.318539	0.800754	-5.09712	Ap2a2
0.13675	11.4341	1.021	0.321291	0.800754	-5.1023	Abcg2
0.125884	14.0924	1.0416	0.311906	0.800754	-5.08438	Lamc1
0.10583	19.0864	1.02763	0.31825	0.800754	-5.09657	Ak1
0.101552	14.1279	1.01852	0.322437	0.800754	-5.10445	Aldh2
-0.101162	12.2186	-1.04101	0.312175	0.800754	-5.08491	Tpd52l2
-0.102795	13.7366	-1.0196	0.321937	0.800754	-5.10351	Vapb
-0.105316	14.3261	-1.03983	0.312707	0.800754	-5.08594	Psmc2
-0.111973	20.3293	-1.04258	0.311467	0.800754	-5.08353	Acta1.Actg2
-0.116908	12.5224	-1.02089	0.321346	0.800754	-5.10241	Eif3m
-0.123543	13.4019	-1.03653	0.314197	0.800754	-5.08882	Cavin4
-0.132855	12.5736	-1.02767	0.318231	0.800754	-5.09654	Nt5c
-0.146556	11.734	-1.02767	0.318232	0.800754	-5.09654	Ecsit
-0.154797	10.7521	-1.03642	0.31425	0.800754	-5.08892	Ptrh2
-0.156237	10.6973	-1.02902	0.317614	0.800754	-5.09536	Prpf8
-0.156377	12.1782	-1.02039	0.321574	0.800754	-5.10283	Ppm1a
-0.183645	10.1287	-1.03111	0.316663	0.800754	-5.09355	Tmed3
-0.18868	10.8951	-1.01976	0.321864	0.800754	-5.10338	Pdxk
-0.203613	12.423	-1.0228	0.320464	0.800754	-5.10075	Ppt1
-0.208037	11.6046	-1.02811	0.318032	0.800754	-5.09616	Myof
-0.235192	17.692	-1.03523	0.31483	0.800754	-5.08993	Pfkl.Pfkm.Pfkp
-0.236532	13.3348	-1.0273	0.318443	0.800754	-5.09683	Flna
-0.240498	11.9511	-1.01611	0.32355	0.800754	-5.10652	Dmd.Drp2
-0.250664	10.5456	-1.03781	0.313619	0.800754	-5.08771	Atp6v1f
-0.255225	14.0704	-1.03747	0.313901	0.800754	-5.08791	Actn1
-0.271579	13.3123	-1.02402	0.320128	0.800754	-5.09954	Ahsg
-0.273521	10.3586	-1.02221	0.320735	0.800754	-5.10126	Thap4
-0.333116	10.3571	-1.04361	0.311001	0.800754	-5.08262	Lpgat1
-0.35807	9.03195	-1.02081	0.321382	0.800754	-5.10247	Hlcs
-0.444393	9.72133	-1.02519	0.31937	0.800754	-5.09869	Numa1
-0.469107	10.79	-1.02096	0.321559	0.800754	-5.10217	Copz1
-0.530975	13.291	-1.01872	0.323338	0.800754	-5.10356	Akr1b7
0.354143	16.0052	1.01446	0.324857	0.802243	-5.10754	Myh1.Myh3.Myh8
0.221784	15.2015	1.01356	0.324733	0.802243	-5.10871	Tubb4b
0.316508	10.9349	1.01152	0.325678	0.802799	-5.11045	Rheb
0.229603	11.906	1.01159	0.325645	0.802799	-5.11039	Sccpdh
0.14949	17.5454	1.01108	0.325886	0.802799	-5.11083	Got1
0.229373	13.0709	1.00941	0.326661	0.802914	-5.11225	Uqcrh
-0.129715	15.7223	-1.00947	0.326632	0.802914	-5.1122	Nebl.1
-0.201803	13.8663	-1.00925	0.326736	0.802914	-5.11239	Gys2
0.218989	10.0924	1.00731	0.327643	0.804483	-5.11405	Mfge8
0.199509	16.0434	1.00664	0.327955	0.80459	-5.11462	Acaa2
0.140962	16.8323	1.00457	0.328921	0.805641	-5.11638	Des.Prph.Vim
-0.165797	12.2115	-1.00489	0.328772	0.805641	-5.11611	Rras
-0.0959265	12.8434	-1.00377	0.329295	0.805899	-5.11706	Rtcb
0.431821	13.4044	0.993826	0.334808	0.806696	-5.12485	Serpina1e
0.329592	12.4559	0.991034	0.335606	0.806696	-5.12759	Tpsb2
0.290688	11.7788	0.983927	0.338727	0.806696	-5.13375	Fus
0.290572	10.4717	0.991171	0.335237	0.806696	-5.12771	Dnm1.Dnm2
0.287211	11.4262	0.997174	0.332397	0.806696	-5.12265	Akt2
0.272813	16.8328	0.991711	0.33521	0.806696	-5.12708	Idh2
0.258776	9.87476	0.985483	0.337943	0.806696	-5.13247	Cbx3
0.24054	12.7406	0.98639	0.337551	0.806696	-5.13169	Smurf1
0.209034	9.76501	0.982676	0.339285	0.806696	-5.13482	Trappc2
0.20794	11.3669	0.993259	0.334248	0.806696	-5.12595	Uchl5
0.203058	11.2033	0.982345	0.339443	0.806696	-5.1351	Sun1
0.18818	12.3364	0.999019	0.331528	0.806696	-5.12109	Ppcs
0.163643	11.7641	0.994519	0.333652	0.806696	-5.12489	Cdc42
0.153992	12.4462	0.984141	0.338584	0.806696	-5.1336	Rab6a
0.141298	15.4375	0.988192	0.336653	0.806696	-5.13021	Trdn
0.141034	11.1152	0.982563	0.339339	0.806696	-5.13491	Bcl2l13
0.140541	12.371	0.993434	0.334165	0.806696	-5.1258	Wfs1
0.133192	12.557	0.993675	0.334051	0.806696	-5.1256	Ap2m1
0.129139	11.3999	0.993408	0.334177	0.806696	-5.12582	Stk38l
0.111625	18.4695	0.988377	0.336565	0.806696	-5.13005	Mdh1
0.101702	12.2663	0.999883	0.331121	0.806696	-5.12036	Clcn1
0.0974919	13.185	0.982311	0.33946	0.806696	-5.13512	Hsp90b1
0.0826589	16.3627	0.992197	0.334751	0.806696	-5.12684	Rtn4
-0.0745583	13.797	-0.985463	0.337953	0.806696	-5.13249	Dysf
-0.0895365	12.9143	-0.987014	0.337214	0.806696	-5.13119	L2hgdh
-0.105578	13.4325	-0.989792	0.335892	0.806696	-5.12887	Map2k4
-0.122382	13.8461	-0.996508	0.332712	0.806696	-5.12321	Col6a6
-0.125977	12.1584	-0.984648	0.338342	0.806696	-5.13317	Plgrkt
-0.12787	13.2795	-0.985297	0.338032	0.806696	-5.13263	Cd36
-0.129952	11.9581	-0.996306	0.332807	0.806696	-5.12338	Emd
-0.143454	11.5684	-0.982066	0.339577	0.806696	-5.13533	Arl1
-0.150158	11.7257	-0.984249	0.338533	0.806696	-5.13351	Ank2.Ank3
-0.170746	12.0017	-0.986371	0.33752	0.806696	-5.13173	Scn4a
-0.19852	14.8842	-0.982422	0.339406	0.806696	-5.13503	Mpc2
-0.251305	11.5203	-0.98251	0.339364	0.806696	-5.13496	Anp32a
-0.297546	10.898	-0.98719	0.33713	0.806696	-5.13105	Ptma
-0.317031	10.3193	-0.988736	0.336394	0.806696	-5.12975	S100a4
0.44018	10.511	0.980063	0.340678	0.807697	-5.13689	Msrb2
0.305834	12.3176	0.979768	0.340913	0.807697	-5.13706	Eml1.Eml4
0.0893319	20.457	0.977259	0.341884	0.807697	-5.13933	Ldha
-0.104702	12.6828	-0.977787	0.34163	0.807697	-5.13889	Fermt2
-0.122369	12.1266	-0.980308	0.340419	0.807697	-5.13679	Pcyt2
-0.198147	10.262	-0.978695	0.341193	0.807697	-5.13813	Clasp1.Clasp2
-0.436435	12.835	-0.979941	0.341412	0.807697	-5.13647	Fasn
0.150406	12.136	0.974084	0.343413	0.808537	-5.14196	Ppid
0.130009	11.5431	0.974109	0.343401	0.808537	-5.14194	Map2k2
0.0936049	12.1703	0.975074	0.342936	0.808537	-5.14114	Cluh
0.0880474	12.607	0.975522	0.34272	0.808537	-5.14077	Cul1
-0.0895693	14.6713	-0.973723	0.343588	0.808537	-5.14226	Psmd6
-0.192624	9.16624	-0.972972	0.34395	0.808755	-5.14288	Cdc5l
0.234435	10.7244	0.97233	0.34426	0.80885	-5.14341	Eif2s2
0.561483	13.0867	0.973006	0.344885	0.809684	-5.14212	Serpina1a.Serpina1c.Serpina1d
0.314936	11.4237	0.968833	0.345993	0.811649	-5.14626	Vbp1
0.368403	9.30172	0.967267	0.346714	0.812593	-5.14758	Sdhaf2
0.211514	10.6568	0.966806	0.346938	0.812593	-5.14796	Hnrnpf.Hnrnph1
0.828261	14.8291	0.946878	0.357764	0.813252	-5.16336	Myh3.Myh6.Myh8
0.33437	8.82988	0.943601	0.358341	0.813252	-5.16684	Slc7a8
0.317316	10.7974	0.947116	0.356597	0.813252	-5.16401	Pgrmc1
0.316914	9.81157	0.95442	0.352993	0.813252	-5.15809	Pecr
0.265998	13.2849	0.964488	0.348287	0.813252	-5.14969	Rpl22
0.255198	12.712	0.95276	0.353947	0.813252	-5.15933	Vps4a.Vps4b
0.25054	11.9389	0.955725	0.352351	0.813252	-5.15703	Rida
0.248295	11.6488	0.947724	0.356296	0.813252	-5.16352	Bckdhb
0.235859	9.78366	0.945537	0.35738	0.813252	-5.16528	Kif1c
0.214355	10.4983	0.958433	0.351023	0.813252	-5.15482	Coro1c
0.162042	11.3898	0.953797	0.353299	0.813252	-5.1586	Hccs
0.155082	13.7619	0.947641	0.356337	0.813252	-5.16358	Jsrp1
0.152687	16.3389	0.955418	0.352502	0.813252	-5.15728	Uqcrq
0.146596	13.8104	0.949257	0.355538	0.813252	-5.16228	Hacd1
0.146335	12.6747	0.954542	0.352933	0.813252	-5.15799	Slirp
0.142751	14.2837	0.952339	0.354017	0.813252	-5.15978	Eif4a1.Eif4a2
0.140432	11.7475	0.945453	0.357421	0.813252	-5.16535	Ykt6
0.135681	12.2947	0.956402	0.352019	0.813252	-5.15648	Txndc5
0.134327	11.9483	0.958851	0.350818	0.813252	-5.15448	Mcat
0.132358	12.5838	0.959301	0.350598	0.813252	-5.15411	Man2a2
0.111575	12.5244	0.963883	0.34836	0.813252	-5.15036	Agpat1
0.10707	17.2576	0.957198	0.351628	0.813252	-5.15583	Fh
0.0997826	13.9462	0.952898	0.353742	0.813252	-5.15933	Ivd
0.0894013	12.4131	0.954794	0.352809	0.813252	-5.15779	Ddx39b
0.0874484	13.4797	0.956687	0.351879	0.813252	-5.15624	Prkaa2
-0.103323	12.0734	-0.963145	0.34872	0.813252	-5.15097	Ddx19a
-0.111469	12.308	-0.946181	0.35706	0.813252	-5.16476	Tln1.Tln2
-0.12645	10.9	-0.949891	0.355225	0.813252	-5.16176	Tmed1
-0.127394	16.5883	-0.960308	0.350105	0.813252	-5.15329	Synpo2
-0.137768	12.187	-0.943787	0.358248	0.813252	-5.16669	Nif3l1
-0.137807	15.7635	-0.952947	0.353718	0.813252	-5.15929	Ppia
-0.143491	15.8233	-0.949277	0.355528	0.813252	-5.16226	Ldha.Ldhb
-0.176573	11.1	-0.958705	0.35089	0.813252	-5.1546	Pnpt1
-0.192204	11.7512	-0.946924	0.356692	0.813252	-5.16416	Fbl
-0.207334	10.9278	-0.943656	0.358313	0.813252	-5.1668	Parva
-0.227267	12.3525	-0.961729	0.349411	0.813252	-5.15213	Sntb1
-0.249917	11.8145	-0.956111	0.352162	0.813252	-5.15671	Sod3
-0.255095	10.2987	-0.958626	0.350929	0.813252	-5.15466	Tor1aip2
-0.261574	11.3679	-0.949033	0.355649	0.813252	-5.16246	Rab5a
-0.302212	12.5829	-0.961251	0.349938	0.813252	-5.15229	Lgals3
-0.447727	10.2966	-0.944378	0.358093	0.813252	-5.1661	Aasdhppt
0.141816	12.7618	0.939671	0.360297	0.815563	-5.17	Eif4b
0.11662	13.8542	0.940281	0.359993	0.815563	-5.16951	Naca
-0.119645	12.9935	-0.93937	0.360447	0.815563	-5.17024	Ctsb
-0.495427	11.5384	-0.941784	0.359888	0.815563	-5.16778	Dnm3
-0.189775	10.9363	-0.937554	0.361354	0.816998	-5.17169	Dennd10
0.207158	13.247	0.93603	0.362116	0.817102	-5.17291	Msrb3
0.0896411	12.5215	0.93541	0.362427	0.817102	-5.17341	Eif3l
-0.070485	13.4234	-0.936822	0.36172	0.817102	-5.17228	Syncrip
-0.0853746	12.2	-0.935283	0.36249	0.817102	-5.17351	Hnrnpl
-0.129351	12.1058	-0.93472	0.362772	0.817123	-5.17396	Lnpep
0.378266	10.8512	0.920603	0.370025	0.817252	-5.18504	Tpm2.Tpm4
0.341443	16.5058	0.919492	0.371005	0.817252	-5.18557	Cryab
0.337934	11.7605	0.915539	0.37275	0.817252	-5.18889	Rps6ka1
0.32886	11.5691	0.912923	0.374006	0.817252	-5.19101	Ddah1.Ddah2
0.308936	18.963	0.929506	0.365909	0.817252	-5.17769	Myh1
0.304706	10.3471	0.921925	0.369223	0.817252	-5.18411	Tefm
0.278378	12.9025	0.922706	0.369108	0.817252	-5.18326	Tmem65
0.251783	10.6684	0.914392	0.373056	0.817252	-5.19002	Tmco1
0.226804	9.47798	0.920215	0.37009	0.817252	-5.18545	Slc20a2
0.18828	14.8158	0.920152	0.370122	0.817252	-5.1855	Coq8a
0.183722	13.3213	0.914963	0.372764	0.817252	-5.18958	Fxyd1
0.180554	13.7593	0.93285	0.36371	0.817252	-5.17545	Slc25a31
0.178884	12.3237	0.916153	0.372157	0.817252	-5.18864	Mtx2
0.174139	11.6659	0.921443	0.369467	0.817252	-5.18449	Psme2
0.130124	10.1839	0.927599	0.366352	0.817252	-5.17962	Eea1
0.121931	11.4497	0.915356	0.372564	0.817252	-5.18927	Nhlrc1
0.119506	12.0752	0.928565	0.365865	0.817252	-5.17885	Sorbs3
0.118934	11.7365	0.927205	0.366551	0.817252	-5.17993	Lasp1
0.114115	12.2763	0.920712	0.369838	0.817252	-5.18506	Bckdha
0.105554	12.737	0.913142	0.373695	0.817252	-5.191	Napa
0.0878355	14.0149	0.912712	0.373914	0.817252	-5.19134	Ola1
0.0819302	13.8995	0.930127	0.365079	0.817252	-5.17761	Ncl
0.0697417	13.2071	0.926239	0.367039	0.817252	-5.1807	Pank4
-0.0668576	13.096	-0.929395	0.365447	0.817252	-5.1782	Ecpas
-0.0767434	13.4405	-0.915786	0.372344	0.817252	-5.18893	Mvp
-0.0835028	14.0235	-0.932766	0.363752	0.817252	-5.17552	Psmd11
-0.108172	11.6054	-0.923383	0.368484	0.817252	-5.18296	Rbmx.Rbmxl1
-0.108443	12.8465	-0.923715	0.368315	0.817252	-5.18269	Maoa
-0.118479	11.2024	-0.918071	0.37118	0.817252	-5.18714	Nhlrc2
-0.124762	13.4095	-0.917556	0.371442	0.817252	-5.18754	Art3
-0.154841	10.4953	-0.922785	0.368786	0.817252	-5.18343	Dnajb11
-0.157335	11.6595	-0.927787	0.366258	0.817252	-5.17947	Lcp1.Pls3
-0.157721	14.3511	-0.918376	0.371025	0.817252	-5.1869	Mrps36
-0.160025	12.6717	-0.918945	0.370736	0.817252	-5.18645	Hrg
-0.161165	11.1594	-0.922613	0.368873	0.817252	-5.18356	Pnpo
-0.200804	11.4519	-0.919981	0.370209	0.817252	-5.18564	Sars2
-0.207916	10.1575	-0.927257	0.366525	0.817252	-5.17989	Vps41
-0.214434	11.2198	-0.93375	0.363259	0.817252	-5.17473	Acox1
-0.224229	13.0254	-0.932499	0.363938	0.817252	-5.17569	Cma1
-0.231479	9.84734	-0.913171	0.37368	0.817252	-5.19098	Coro1a
-0.31075	9.45968	-0.919665	0.370369	0.817252	-5.18589	Cd82
0.0952661	12.0373	0.911995	0.374281	0.817257	-5.1919	Ctbp1
-0.0840975	14.2161	-0.911166	0.374706	0.817538	-5.19254	Psmc3
-0.158304	11.4408	-0.910679	0.374955	0.817538	-5.19292	Sec61a2
0.197	10.3252	0.909033	0.375799	0.818516	-5.19421	Isyna1
0.0793041	13.6053	0.90874	0.375949	0.818516	-5.19443	Lrpprc
0.0817474	17.1683	0.907781	0.376442	0.818994	-5.19518	Uqcrc1
-0.153228	10.9209	-0.904564	0.378097	0.821403	-5.19768	FAM120A
-0.230147	10.8121	-0.904609	0.378074	0.821403	-5.19764	Gpihbp1
0.157293	14.5119	0.897864	0.38156	0.823053	-5.20285	Eif1.Eif1b
0.111078	14.4007	0.898887	0.38103	0.823053	-5.20206	Eef1d
0.0991002	18.5025	0.899663	0.380628	0.823053	-5.20147	Vdac1
0.0952803	12.2185	0.900007	0.38045	0.823053	-5.2012	Apmap
0.0918858	12.4697	0.899606	0.380658	0.823053	-5.20151	Abcc9
-0.0799884	13.1071	-0.901918	0.379462	0.823053	-5.19972	Ehbp1l1
-0.119925	17.6462	-0.897253	0.381877	0.823053	-5.20332	Dld
-0.150716	11.8676	-0.901428	0.379716	0.823053	-5.2001	Dcaf8
-0.167003	13.3589	-0.898143	0.381416	0.823053	-5.20264	Chchd3
-0.206792	10.5673	-0.897771	0.381608	0.823053	-5.20292	Smtn
-0.275442	9.49945	-0.900246	0.380326	0.823053	-5.20102	Nudcd1
0.0763303	14.6685	0.896065	0.382494	0.823199	-5.20423	Gars1
-0.193981	11.2597	-0.896552	0.382241	0.823199	-5.20386	Tmlhe
-0.215248	12.9073	-0.895407	0.382872	0.823422	-5.20471	Myh11
0.232795	9.6542	0.892698	0.384245	0.824182	-5.20682	Mapk3
0.159945	11.6625	0.892378	0.384412	0.824182	-5.20706	Dnaja4
-0.0727708	20.019	-0.892016	0.3846	0.824182	-5.20734	Tpi1
-0.180756	12.6986	-0.893037	0.384069	0.824182	-5.20656	Ppp1r1a
-0.21241	10.6303	-0.893547	0.383803	0.824182	-5.20617	Cfh
0.444052	10.318	0.883436	0.389292	0.82539	-5.21371	Golga3
0.295486	10.8577	0.879736	0.391036	0.82539	-5.21668	Ppp6r2
0.237742	11.5445	0.882694	0.389479	0.82539	-5.21444	Sdf2
0.199776	10.1414	0.879386	0.391221	0.82539	-5.21695	Alg3
0.198243	11.7262	0.881792	0.389953	0.82539	-5.21512	Hsdl2
0.194372	11.6996	0.886782	0.387335	0.82539	-5.21134	Rpl30
0.147873	14.5624	0.884396	0.388585	0.82539	-5.21315	Camk2g
0.143117	11.2729	0.881378	0.390171	0.82539	-5.21544	Pak2
0.141802	17.1935	0.8832	0.389213	0.82539	-5.21406	Slc25a4.Slc25a5
0.130012	13.8732	0.883946	0.388822	0.82539	-5.21349	Ndufv3
0.123606	14.2241	0.883115	0.389258	0.82539	-5.21412	Gdi1.Gdi2
0.0785006	20.8314	0.880366	0.390704	0.82539	-5.2162	Myh4
0.0766508	19.989	0.880877	0.390435	0.82539	-5.21582	Myh1.Myh3.Myh4.Myh8
0.0746224	12.1578	0.887258	0.387086	0.82539	-5.21097	Rnf123
-0.0789151	14.8454	-0.889077	0.386134	0.82539	-5.20959	Jph1
-0.0888546	11.9997	-0.882935	0.389353	0.82539	-5.21426	Acaca.Acacb
-0.0900221	12.9605	-0.888149	0.386619	0.82539	-5.21029	Abcf2
-0.124511	12.0561	-0.889075	0.386135	0.82539	-5.20959	Pdap1
-0.152551	14.5528	-0.879605	0.391105	0.82539	-5.21678	Ndufa11
-0.163162	12.5978	-0.883554	0.389027	0.82539	-5.21379	Arpc4
-0.203986	17.2116	-0.887175	0.387165	0.82539	-5.21101	Eno1.Eno3
-0.351022	9.54434	-0.887364	0.38703	0.82539	-5.21089	Cnst
0.561034	11.2976	0.879036	0.392134	0.826155	-5.21658	Prph
-0.229176	11.4473	-0.87772	0.392099	0.826155	-5.2182	Lclat1
0.226991	10.8741	0.876233	0.392885	0.826258	-5.21932	Pxn
0.134808	16.7272	0.875996	0.39301	0.826258	-5.2195	Atp5me
0.100716	14.9082	0.87666	0.392659	0.826258	-5.219	Synpo2l
0.208379	12.2552	0.874161	0.393981	0.827719	-5.22088	Fabp5
0.154715	14.8071	0.871382	0.395454	0.830233	-5.22297	Aimp2
0.12409	13.0782	0.870477	0.395935	0.83066	-5.22365	Hnrnpc
0.0904562	14.2374	0.869888	0.396248	0.830735	-5.22409	Dnm1l
-0.091472	13.0507	-0.868757	0.39685	0.831415	-5.22493	Mccc2
0.0937559	13.1006	0.865894	0.398375	0.832888	-5.22707	Ptpa
-0.0971579	14.751	-0.865874	0.398386	0.832888	-5.22708	Ran
-0.101616	11.7115	-0.86653	0.398036	0.832888	-5.22659	Itih2
0.103209	13.3195	0.865081	0.398809	0.833134	-5.22767	Eif5b
-0.0881365	11.8809	-0.864611	0.39906	0.833134	-5.22802	Pa2g4
-0.167243	12.162	-0.864087	0.39934	0.833139	-5.22841	Mlip
0.181937	11.1351	0.863502	0.399653	0.833212	-5.22885	Tmx2
0.175021	11.2502	0.861554	0.400695	0.833387	-5.2303	Apex1
0.136987	10.8208	0.862141	0.400381	0.833387	-5.22986	Ostf1
-0.187077	13.9077	-0.861267	0.400848	0.833387	-5.23051	Ywhag.Ywhah
-0.232148	10.8093	-0.861305	0.400828	0.833387	-5.23048	Tpbgl
-0.0834413	11.4426	-0.860455	0.401284	0.833713	-5.23111	Septin11
0.103917	12.9643	0.857781	0.402719	0.834959	-5.23309	Psmd13
0.0902053	14.2604	0.858543	0.402309	0.834959	-5.23252	Rack1
-0.45645	11.2027	-0.858786	0.402654	0.834959	-5.23193	Apoe
0.220604	9.99938	0.856704	0.403297	0.834992	-5.23388	Lrp1
0.0996024	12.5344	0.855539	0.403924	0.834992	-5.23474	Ddx3y
0.0587219	16.1046	0.853653	0.40494	0.834992	-5.23613	Eef2
-0.0752702	16.6406	-0.85721	0.403025	0.834992	-5.23351	Vapa.Vapb
-0.11152	15.5982	-0.853611	0.404963	0.834992	-5.23616	Hdhd2
-0.124907	12.1793	-0.854625	0.404416	0.834992	-5.23542	Pip4k2b
-0.161533	12.8267	-0.853815	0.404853	0.834992	-5.23601	Epm2a
-0.217586	10.0274	-0.85363	0.404952	0.834992	-5.23615	Rprd1b
0.122419	11.5498	0.853084	0.405247	0.835004	-5.23655	Uba3
0.120363	12.4592	0.849366	0.407256	0.837991	-5.23928	Ube2k
-0.124635	15.5586	-0.849745	0.407051	0.837991	-5.239	Hint1
-0.135145	13.4449	-0.848194	0.40789	0.838721	-5.24013	Nrap
-0.132881	10.0393	-0.846859	0.408614	0.839633	-5.24111	Arl2
0.087288	14.5945	0.846144	0.409002	0.839854	-5.24163	Hibch
0.340474	10.5259	0.84565	0.409304	0.8399	-5.24196	Abhd6
-0.146628	12.8005	-0.844756	0.409756	0.840251	-5.24264	Tppp3
-0.116702	11.0333	-0.844225	0.410044	0.840268	-5.24303	Gmps
0.16154	11.5613	0.84175	0.411391	0.840275	-5.24483	Sra1
0.150017	10.9376	0.842285	0.4111	0.840275	-5.24444	Ubap2l
0.0778837	12.3735	0.84183	0.411348	0.840275	-5.24477	Nploc4
-0.13947	11.294	-0.841644	0.411449	0.840275	-5.24491	Arf6
-0.165837	10.1986	-0.843661	0.410351	0.840275	-5.24344	Tbcel
-0.205798	15.7391	-0.840113	0.412353	0.841548	-5.24596	Smarca4
0.0848623	11.6415	0.834907	0.415129	0.844914	-5.24978	Gmppb
-0.0883323	13.646	-0.83573	0.414678	0.844914	-5.24919	Twf2
-0.181206	10.8421	-0.83516	0.414991	0.844914	-5.2496	Prrc1
-0.375371	10.236	-0.836092	0.414527	0.844914	-5.24889	Septin11.Septin8
0.205615	12.2968	0.830622	0.417481	0.846254	-5.25286	Hspa1l
0.120499	11.5068	0.831358	0.417077	0.846254	-5.25234	Lancl2
0.0670386	14.0566	0.830921	0.417317	0.846254	-5.25265	Stxbp3
-0.0644702	15.4654	-0.8326	0.416395	0.846254	-5.25144	Cmya5
-0.0955895	13.6993	-0.832664	0.41636	0.846254	-5.2514	Cept1
-0.117003	12.7835	-0.831935	0.41676	0.846254	-5.25192	Them6
-0.143705	10.6772	-0.829805	0.417931	0.846593	-5.25345	Iqgap1
0.187267	9.55254	0.825784	0.420147	0.847017	-5.25633	Nhp2
0.165683	11.1211	0.824868	0.420654	0.847017	-5.25698	Gga1
0.145215	14.3824	0.826161	0.419939	0.847017	-5.25606	Sypl2
0.124904	12.0838	0.828893	0.418433	0.847017	-5.2541	Arf2
0.107303	17.6761	0.824814	0.420683	0.847017	-5.25702	Apobec2
0.083695	14.4249	0.825001	0.42058	0.847017	-5.25688	Nqo2
0.0768787	15.7203	0.825973	0.420043	0.847017	-5.25619	Cpt1b
-0.121419	11.7733	-0.826456	0.419777	0.847017	-5.25585	Emc4
-0.122646	12.285	-0.82791	0.418975	0.847017	-5.25481	Eepd1
0.110901	12.5946	0.820257	0.423206	0.848973	-5.26026	Mri1
0.0946083	16.9955	0.82107	0.422756	0.848973	-5.25968	Pdhb
0.076847	15.0315	0.819665	0.423535	0.848973	-5.26068	Gpd2
-0.0740954	12.334	-0.820592	0.423021	0.848973	-5.26002	Comt
-0.0961828	12.3962	-0.81911	0.423843	0.848973	-5.26107	Psmb3
-0.0978602	12.5952	-0.818971	0.42392	0.848973	-5.26117	Fis1
-0.274604	9.7435	-0.820074	0.423308	0.848973	-5.26039	Stradb
-0.411033	12.5934	-0.823071	0.422387	0.848973	-5.2576	Atp2a2
0.0957776	14.4879	0.817667	0.424644	0.849856	-5.26209	C1qbp
0.102817	11.7028	0.817077	0.424973	0.849946	-5.26251	Sgta
0.13988	11.0692	0.813547	0.426939	0.851567	-5.265	Nmnat3
0.11283	10.8761	0.813155	0.427158	0.851567	-5.26528	Nudt21
0.104853	12.0182	0.813312	0.42707	0.851567	-5.26517	Paics
0.103032	11.715	0.813072	0.427204	0.851567	-5.26533	Pals2
-0.101554	12.2459	-0.813094	0.427191	0.851567	-5.26532	Eif3h
0.258694	11.1682	0.81184	0.427892	0.851709	-5.2662	Ak4
0.10256	14.3109	0.812271	0.427651	0.851709	-5.2659	Abhd11
-0.08648	14.1874	-0.811419	0.428127	0.851709	-5.2665	Bsg
-0.0728834	14.5499	-0.810148	0.428837	0.851991	-5.26739	Wdr1
-0.082324	19.1347	-0.81015	0.428837	0.851991	-5.26739	Ldb3
-0.059686	14.4425	-0.809454	0.429226	0.852076	-5.26788	Eif4g1
-0.164284	13.8466	-0.809056	0.429449	0.852076	-5.26815	Eef1a1
0.0702595	13.7841	0.808509	0.429755	0.852121	-5.26854	Usp5
0.260139	12.4351	0.805222	0.431842	0.854273	-5.27061	Vps26a.Vps26b
0.168256	9.61668	0.803866	0.432361	0.854273	-5.27178	Asb10
0.141047	11.6088	0.803136	0.432772	0.854273	-5.27229	Yme1l1
0.0759483	19.6476	0.802036	0.43339	0.854273	-5.27305	Pgk1
-0.0619612	12.9105	-0.802852	0.432932	0.854273	-5.27248	Csde1
-0.0939076	16.3795	-0.803972	0.432302	0.854273	-5.2717	Atp5mg
-0.109278	12.7038	-0.804054	0.432255	0.854273	-5.27165	Ank1.Ank2.Ank3
-0.163712	10.58	-0.803628	0.432495	0.854273	-5.27194	Fyco1
-0.164383	12.5155	-0.80201	0.433405	0.854273	-5.27307	Smc1a
0.114735	12.2669	0.801382	0.433759	0.854409	-5.27351	Clybl
0.0967566	12.5713	0.800625	0.434186	0.854687	-5.27403	Rpia
0.0607731	13.1667	0.798752	0.435243	0.855644	-5.27533	Yars1
-0.100223	12.1691	-0.799168	0.435008	0.855644	-5.27504	Spag9
-0.138099	12.3365	-0.798013	0.43566	0.855903	-5.27584	Myh11.Myh9
0.0896804	11.3452	0.797485	0.435958	0.855929	-5.27621	Dnajc3
-0.0737262	13.4178	-0.796549	0.436487	0.856406	-5.27685	Capza1
-0.26975	10.179	-0.795293	0.437198	0.857241	-5.27772	Filip1
0.124838	11.201	0.79437	0.437721	0.857704	-5.27835	Entpd2
0.343277	11.2431	0.784201	0.443743	0.859428	-5.2851	Fkbp2
0.210404	12.5258	0.784572	0.443391	0.859428	-5.28498	Ywhab.Ywhag
0.187706	10.7024	0.777254	0.447487	0.859428	-5.29003	Cdk5rap3
0.172173	11.0232	0.784488	0.443344	0.859428	-5.28512	Ccdc51
0.164418	10.738	0.779841	0.446002	0.859428	-5.28828	Plaat3
0.153605	12.1541	0.777292	0.447466	0.859428	-5.29	Ap2a1.Ap2a2
0.122152	11.5883	0.786251	0.442337	0.859428	-5.28392	Parvb
0.118967	10.4559	0.77853	0.446754	0.859428	-5.28916	Atg5
0.113131	14.5034	0.787489	0.441631	0.859428	-5.28307	Ndufb8
0.101215	11.1508	0.783563	0.443872	0.859428	-5.28575	Drg1
0.0870033	11.8081	0.778118	0.446991	0.859428	-5.28944	Mmab
0.0847986	12.5376	0.782226	0.444637	0.859428	-5.28666	Ppp3ca
0.077061	11.6962	0.788748	0.440914	0.859428	-5.28221	Rock2
0.0647779	14.0874	0.786218	0.442356	0.859428	-5.28394	Esd
0.0618628	14.602	0.788702	0.44094	0.859428	-5.28225	Gart
-0.0642394	12.6287	-0.78255	0.444451	0.859428	-5.28644	Kpnb1
-0.0904747	12.4427	-0.790459	0.439941	0.859428	-5.28104	Hnrnpa1
-0.0907662	14.9655	-0.780631	0.44555	0.859428	-5.28774	Acat1
-0.102738	11.15	-0.785842	0.442571	0.859428	-5.2842	Naa10
-0.121252	11.6508	-0.778672	0.446673	0.859428	-5.28907	Pin4
-0.122297	11.9264	-0.788909	0.440823	0.859428	-5.2821	Pygl
-0.131685	12.6721	-0.782545	0.444454	0.859428	-5.28644	Dcakd
-0.145508	11.1591	-0.785684	0.442661	0.859428	-5.28431	Abcc1
-0.149755	10.5204	-0.781134	0.445262	0.859428	-5.2874	Uap1
-0.167044	14.0904	-0.779869	0.445986	0.859428	-5.28826	Eno2.Eno3
-0.170102	11.4905	-0.783076	0.44415	0.859428	-5.28608	Slc41a3
-0.182801	12.5504	-0.78722	0.441784	0.859428	-5.28326	Art1
-0.185622	10.3356	-0.784622	0.443267	0.859428	-5.28503	Mrpl16
-0.19542	14.8383	-0.777935	0.447191	0.859428	-5.28948	Cpa3
-0.196978	12.3351	-0.790164	0.440109	0.859428	-5.28124	Rbbp4.Rbbp7
-0.209933	12.4105	-0.790468	0.43998	0.859428	-5.281	Gstm2.Gstm4
0.24641	10.0781	0.776517	0.447911	0.859691	-5.29052	Ngly1
0.276492	10.7997	0.768861	0.452325	0.85985	-5.29566	Pm20d2
0.212741	9.49378	0.774669	0.448974	0.85985	-5.29177	Inpp1
0.194927	11.3458	0.770625	0.451306	0.85985	-5.29448	Vamp2.Vamp3
0.191311	10.5374	0.772421	0.450269	0.85985	-5.29328	Xpo7
0.162679	9.40928	0.768509	0.452529	0.85985	-5.2959	Clasp2
0.148539	10.75	0.774209	0.449239	0.85985	-5.29208	Fbxo22
0.133666	10.6357	0.77173	0.450668	0.85985	-5.29374	Ptcd3
0.127971	11.1971	0.772717	0.450099	0.85985	-5.29308	Lyrm7
0.106419	12.947	0.769884	0.451734	0.85985	-5.29498	Eml1
0.0861321	11.4575	0.770403	0.451434	0.85985	-5.29463	Gfm2
-0.0676756	12.8549	-0.769911	0.451718	0.85985	-5.29496	Eif3e
-0.0745	14.537	-0.768416	0.452583	0.85985	-5.29596	Hsd17b10
-0.0877021	12.7369	-0.773719	0.449521	0.85985	-5.29241	Hars1
-0.139612	12.0402	-0.775531	0.448478	0.85985	-5.29119	Mrpl4
-0.141521	12.8566	-0.768597	0.452478	0.85985	-5.29584	Sorbs2
-0.270037	10.5683	-0.771777	0.450641	0.85985	-5.29371	Itgb1bp2
0.0776381	12.7852	0.767211	0.45328	0.860085	-5.29677	Crk
-0.136043	12.2607	-0.767482	0.453123	0.860085	-5.29658	Ace
0.0827957	15.7966	0.764506	0.454848	0.860466	-5.29857	Dlat
0.0781137	16.483	0.764261	0.45499	0.860466	-5.29873	Prdx3
0.0697321	13.0397	0.765544	0.454246	0.860466	-5.29788	Vwa5a
-0.0698795	12.5447	-0.765326	0.454372	0.860466	-5.29802	Fxr1
-0.146585	9.62635	-0.764781	0.454689	0.860466	-5.29838	Cdk16
-0.247216	13.7234	-0.764512	0.455203	0.860466	-5.29824	Syne1
-0.132791	10.8512	-0.763335	0.455528	0.860538	-5.29935	Coro7
0.0931991	11.7524	0.762028	0.456288	0.860888	-5.30021	Gnai2
-0.146571	16.3616	-0.762483	0.456023	0.860888	-5.29991	Flna.Flnc
0.17418	10.7721	0.760428	0.457218	0.861378	-5.30127	Tango2
0.093229	19.0049	0.760738	0.457038	0.861378	-5.30107	Tpm1.Tpm2
-0.182427	13.3373	-0.760172	0.45741	0.861378	-5.3014	Nap1l1.Nap1l4
0.114209	12.1917	0.758752	0.458195	0.861774	-5.30238	Ppp1ca
0.113936	15.8056	0.758893	0.458112	0.861774	-5.30229	Cisd1
0.128136	11.8766	0.757278	0.459054	0.862849	-5.30335	Kcnma1
-0.106774	12.5268	-0.755359	0.460175	0.864275	-5.30462	Nfs1
-0.247986	9.76491	-0.754993	0.460389	0.864275	-5.30486	St3gal6
0.257827	10.6023	0.749995	0.463317	0.867149	-5.30813	Vamp3
0.234611	9.57047	0.744391	0.466613	0.867149	-5.31178	Echdc2
0.152164	10.5218	0.744969	0.466272	0.867149	-5.3114	Mipep
0.150603	11.1432	0.744009	0.466837	0.867149	-5.31202	Pfdn2
0.133803	11.3108	0.747297	0.464902	0.867149	-5.30989	Anp32b
0.117638	11.597	0.744466	0.466568	0.867149	-5.31173	Dmac2l
0.110825	11.7513	0.749747	0.463462	0.867149	-5.30829	Ppp1r12b
0.0962795	13.3303	0.744497	0.46655	0.867149	-5.31171	Ppp2r2a.Ppp2r2d
0.086135	13.0641	0.745111	0.466188	0.867149	-5.31131	Dync1i2
-0.094855	12.7007	-0.749632	0.46353	0.867149	-5.30837	Idh1
-0.0996942	12.3879	-0.749262	0.463747	0.867149	-5.30861	Rab14
-0.103095	11.1791	-0.75114	0.462645	0.867149	-5.30738	Aip
-0.111733	12.2354	-0.746162	0.465569	0.867149	-5.31063	Slc9a3r2
-0.115415	12.6812	-0.745488	0.465966	0.867149	-5.31107	Mlec
-0.157615	10.6752	-0.75027	0.463155	0.867149	-5.30795	Stx12
-0.162159	10.5988	-0.747189	0.464965	0.867149	-5.30996	Timmdc1
-0.41312	12.8757	-0.746425	0.466128	0.867149	-5.3098	Krt2
0.149859	13.0655	0.742094	0.467968	0.868172	-5.31327	Rpl4
0.119914	11.6	0.742172	0.467921	0.868172	-5.31321	Ube2v2
0.131407	11.8083	0.74034	0.469004	0.869346	-5.3144	Timm50
0.0851937	17.0185	0.739552	0.46947	0.869346	-5.31491	Atp5po
-0.29781	10.7285	-0.739661	0.469446	0.869346	-5.3148	Psmb8
0.101379	12.0839	0.738977	0.46981	0.869439	-5.31528	Map2k1
-0.112879	12.9208	-0.73847	0.47011	0.869457	-5.3156	Ptges2
0.449743	12.3972	0.738667	0.470698	0.870008	-5.31483	Sfn.Ywhab.Ywhae.Ywhag.Ywhah.Ywhaq.Ywhaz
0.0878951	12.3732	0.73657	0.471236	0.870465	-5.31683	Lonp1
-0.20164	9.36927	-0.734855	0.472253	0.871808	-5.31793	Acox3
0.284049	14.6308	0.731297	0.474855	0.872849	-5.31975	H1.4
0.196834	10.5205	0.732524	0.473638	0.872849	-5.31942	Il1rap
0.182878	14.7467	0.731166	0.474535	0.872849	-5.3202	Ndufs4
0.157424	12.6818	0.732357	0.473738	0.872849	-5.31952	Parva.Parvb
0.0871815	12.363	0.733033	0.473336	0.872849	-5.31909	Vwa1
0.0650851	12.3068	0.731933	0.47399	0.872849	-5.3198	Usp47
-0.105985	18.451	-0.730543	0.474817	0.872849	-5.32068	Actn2.Actn3
-0.103727	12.3689	-0.729388	0.475506	0.872974	-5.32142	Gstm4
-0.134631	10.5081	-0.729671	0.475337	0.872974	-5.32124	Cpe
-0.348688	11.5675	-0.729228	0.475997	0.87334	-5.32116	Nudt6
-0.177665	10.8598	-0.728065	0.476295	0.873353	-5.32226	Dctn4
-0.317865	10.3488	-0.726648	0.477181	0.874443	-5.32312	Myl1.Myl4
0.153847	9.82914	0.725579	0.477779	0.874547	-5.32384	Ankfy1
0.0905491	14.2459	0.723944	0.478758	0.874547	-5.32487	Fundc2
0.0691157	13.2306	0.725419	0.477875	0.874547	-5.32394	Aars1
0.0678063	15.7308	0.723992	0.478729	0.874547	-5.32484	Ndufs7
-0.10266	12.8043	-0.724609	0.47836	0.874547	-5.32445	Sqor
-0.104084	11.7949	-0.722584	0.479572	0.874547	-5.32573	Naa50
-0.113	12.283	-0.722666	0.479523	0.874547	-5.32568	Gpt2
-0.117549	15.1742	-0.722775	0.479458	0.874547	-5.32561	Anxa2
0.249069	11.3882	0.72111	0.480514	0.875267	-5.3266	Mesd
0.105327	10.3281	0.720466	0.480842	0.875267	-5.32706	Oard1
-0.0669676	13.7764	-0.720543	0.480796	0.875267	-5.32702	Arl8b
0.11654	11.0854	0.719958	0.481147	0.87529	-5.32738	Ctdnep1
0.119617	11.1803	0.718003	0.482321	0.875832	-5.32861	Tpmt
0.0741061	13.4978	0.71889	0.481788	0.875832	-5.32805	Cryz
-0.229432	9.70726	-0.718244	0.482177	0.875832	-5.32846	Slc25a51
0.106553	11.719	0.717267	0.482764	0.876105	-5.32907	Slc12a2
0.12169	11.484	0.71575	0.483677	0.877232	-5.33002	Alpl
0.430619	12.4745	0.71494	0.484844	0.878502	-5.32991	Gys1.Gys2
0.277783	10.538	0.710703	0.486722	0.878502	-5.33317	Rnmt
0.0738479	12.1631	0.712654	0.485543	0.878502	-5.33195	Nek9
-0.0666052	12.5951	-0.712489	0.485643	0.878502	-5.33206	Ehd1
-0.0691138	13.8756	-0.711437	0.486278	0.878502	-5.33271	Psmd3
-0.115794	13.5182	-0.712014	0.48593	0.878502	-5.33235	Lactb2
-0.120341	11.0471	-0.711015	0.486533	0.878502	-5.33297	Arhgap17
-0.127538	10.5596	-0.712339	0.485733	0.878502	-5.33215	Sae1
-0.0711248	12.3253	-0.709634	0.487368	0.879139	-5.33383	Actr3
0.161308	10.4966	0.706635	0.489184	0.88141	-5.33569	Mrpl21
0.101805	11.2409	0.706102	0.489507	0.88141	-5.33602	Lsm2
0.0876627	11.54	0.7061	0.489509	0.88141	-5.33602	Snap23
-0.0589341	15.0934	-0.704446	0.490512	0.882686	-5.33704	Capn1
0.141339	13.4838	0.703848	0.490875	0.88281	-5.33741	Gstm2.Gstm4.Gstm7
0.387678	17.7318	0.703688	0.491639	0.883614	-5.33689	Mpz
0.0749088	13.3295	0.702142	0.491912	0.883614	-5.33846	Synpo
-0.121811	10.6548	-0.701377	0.492378	0.883921	-5.33893	Sbf1
0.702654	13.2968	0.701116	0.493289	0.88417	-5.33839	Nnt
0.410814	12.4841	0.700785	0.493401	0.88417	-5.33868	Nid1.Nid2
-0.16724	10.828	-0.700606	0.492847	0.88417	-5.3394	Pck2
0.225773	10.7275	0.688883	0.500015	0.884231	-5.34653	Lims1
0.207551	16.2672	0.688792	0.500274	0.884231	-5.3464	Prelp
0.17546	11.0698	0.689422	0.499684	0.884231	-5.3462	Rps24
0.143085	10.9577	0.695711	0.495832	0.884231	-5.34239	Hsdl1
0.112309	11.3778	0.688737	0.500104	0.884231	-5.34662	Mfn1
0.109334	12.1946	0.68978	0.499464	0.884231	-5.34599	Tmem143
0.104927	14.7527	0.692114	0.498033	0.884231	-5.34457	Ywhag
0.0862274	11.1395	0.693325	0.497291	0.884231	-5.34384	Copb1
0.0848139	12.7546	0.694837	0.496366	0.884231	-5.34292	Ilk
0.0779223	12.7462	0.687437	0.500903	0.884231	-5.3474	Prune1
0.0564514	13.3304	0.689592	0.499579	0.884231	-5.3461	Pdpr
0.0521388	13.2725	0.687396	0.500928	0.884231	-5.34742	Cct4
-0.0449187	14.3375	-0.697626	0.494663	0.884231	-5.34122	Dync1h1
-0.0635811	17.3824	-0.688518	0.500239	0.884231	-5.34675	Ogdh
-0.066424	14.2247	-0.687227	0.501032	0.884231	-5.34753	Hmox2
-0.06881	16.8266	-0.694045	0.496851	0.884231	-5.3434	Ryr1
-0.0772192	12.164	-0.687111	0.501103	0.884231	-5.3476	Afg3l2
-0.0912919	11.3672	-0.698773	0.493963	0.884231	-5.34052	Arcn1
-0.0916225	14.0631	-0.697611	0.494672	0.884231	-5.34123	Rps28
-0.101015	14.3599	-0.695255	0.496111	0.884231	-5.34267	Rpl7a
-0.105654	11.3709	-0.69343	0.497227	0.884231	-5.34378	Luc7l2
-0.108802	13.1856	-0.691897	0.498166	0.884231	-5.34471	Gpd1l
-0.11909	13.2296	-0.690768	0.498858	0.884231	-5.34539	Mtnd4
-0.121479	14.7275	-0.698232	0.494294	0.884231	-5.34085	Dhrs7c
-0.141587	11.6977	-0.696351	0.495442	0.884231	-5.342	Pgm3
-0.143441	11.4301	-0.691003	0.498714	0.884231	-5.34525	Snx5
0.0712664	16.201	0.685912	0.50184	0.884592	-5.34832	Dlst
-0.0729853	13.479	-0.685818	0.501898	0.884592	-5.34837	Spryd4
0.0644592	15.6135	0.682791	0.503763	0.885468	-5.35019	Rps9
0.060744	13.7015	0.682941	0.503671	0.885468	-5.3501	Cul5
0.0517608	19.9647	0.682993	0.503638	0.885468	-5.35007	Myh1.Myh3.Myh4.Myh6.Myh7.Myh8
-0.0943825	12.71	-0.683602	0.503263	0.885468	-5.3497	Nid2
-0.133487	10.91	-0.682614	0.503872	0.885468	-5.35029	Akap12
0.327083	10.8093	0.675833	0.508263	0.88557	-5.35415	Arhgef7
0.214172	12.0301	0.67058	0.511466	0.88557	-5.3573	Mtatp8
0.213481	9.93406	0.656769	0.519955	0.88557	-5.36548	Ca4
0.170467	10.1148	0.657754	0.519336	0.88557	-5.36491	Gstt3
0.160442	11.4576	0.671559	0.510716	0.88557	-5.35686	Fbln5
0.154812	13.1346	0.67943	0.505838	0.88557	-5.35219	Hmgcl
0.147918	10.0024	0.678078	0.506674	0.88557	-5.353	Vps26b
0.144755	11.2506	0.661725	0.516848	0.88557	-5.36261	Mrps11
0.134922	9.09611	0.667006	0.51355	0.88557	-5.35953	Gdpgp1
0.134108	11.1593	0.654536	0.521358	0.88557	-5.36676	Ppp1cc
0.13314	10.4952	0.66104	0.517277	0.88557	-5.36301	Ensa
0.107314	11.3703	0.661515	0.51698	0.88557	-5.36273	Tfam
0.105308	10.6008	0.680885	0.504939	0.88557	-5.35133	Snf8
0.0996216	12.5288	0.657659	0.519396	0.88557	-5.36496	Arl3
0.0993512	11.9647	0.668021	0.512918	0.88557	-5.35893	Ablim2
0.0949751	11.0189	0.659438	0.51828	0.88557	-5.36394	Faf1
0.0936146	12.0629	0.65598	0.52045	0.88557	-5.36593	Thnsl2
0.0906973	12.7231	0.665668	0.514385	0.88557	-5.36031	Ppp2r2a
0.0904001	14.0216	0.66	0.517928	0.88557	-5.36361	Gmpr
0.088503	10.7739	0.657805	0.519304	0.88557	-5.36488	Smpdl3a
0.0831472	12.8538	0.667375	0.51332	0.88557	-5.35931	Rpl5
0.0794434	12.1901	0.670437	0.511414	0.88557	-5.35752	Ppp5c
0.077707	13.5598	0.660108	0.517861	0.88557	-5.36355	Gstk1
0.0732478	17.7118	0.679316	0.505908	0.88557	-5.35226	Pgam2
0.0701468	14.946	0.66152	0.516977	0.88557	-5.36273	Rnh1
0.0626458	18.546	0.66317	0.515945	0.88557	-5.36177	Pdlim5
0.0625979	18.2636	0.670282	0.51151	0.88557	-5.35761	Ugp2
0.0625801	12.6226	0.675259	0.508419	0.88557	-5.35467	Tars3
-0.0637012	14.6008	-0.669137	0.512222	0.88557	-5.35828	Lmna
-0.0651523	14.3662	-0.658136	0.519097	0.88557	-5.36469	Grhpr
-0.0681662	11.9554	-0.654555	0.521345	0.88557	-5.36675	Gls
-0.0692088	12.6276	-0.666317	0.513979	0.88557	-5.35993	Arpc2
-0.069592	13.215	-0.65865	0.518775	0.88557	-5.36439	Msi2
-0.071979	14.4862	-0.669318	0.51211	0.88557	-5.35817	Ahcy
-0.0734422	18.456	-0.665394	0.514556	0.88557	-5.36047	Myh4.Myh8
-0.0828038	10.8631	-0.673657	0.509413	0.88557	-5.35562	Dguok
-0.085734	14.6884	-0.678805	0.506224	0.88557	-5.35257	Cacnb1
-0.0861779	12.497	-0.662184	0.516562	0.88557	-5.36234	Abhd16a
-0.0867251	12.9661	-0.677193	0.507222	0.88557	-5.35352	Cops3
-0.086854	13.1399	-0.663512	0.515731	0.88557	-5.36157	Pgd
-0.0882458	11.5678	-0.675937	0.508	0.88557	-5.35427	Ganab
-0.104794	12.4875	-0.660781	0.517439	0.88557	-5.36316	Hint3
-0.106152	17.6152	-0.672549	0.510101	0.88557	-5.35627	Pdlim7
-0.112313	11.369	-0.681124	0.504792	0.88557	-5.35118	Serpina3n
-0.113301	10.942	-0.657465	0.519518	0.88557	-5.36508	Mapk8
-0.115381	10.0511	-0.664772	0.514944	0.88557	-5.36084	Flii
-0.115583	13.2029	-0.666492	0.513871	0.88557	-5.35983	Dusp23
-0.118355	17.5006	-0.676065	0.50792	0.88557	-5.35419	Suclg1
-0.132603	14.8493	-0.655823	0.520549	0.88557	-5.36602	Cacng1
-0.133768	11.6273	-0.681939	0.504289	0.88557	-5.3507	Enoph1
-0.133773	11.0988	-0.664303	0.515237	0.88557	-5.36111	Chp1
-0.13968	10.3466	-0.66243	0.516407	0.88557	-5.3622	Eps15l1
-0.148811	10.5666	-0.656986	0.519818	0.88557	-5.36535	Myo1b
-0.20531	13.8301	-0.67705	0.507509	0.88557	-5.35343	Gnb1
-0.214569	11.0358	-0.670949	0.511095	0.88557	-5.35722	Celf1
-0.218413	8.71093	-0.669766	0.511831	0.88557	-5.35791	Nop56
-0.227992	11.2455	-0.654602	0.52135	0.88557	-5.36669	Anapc1
-0.303794	11.4758	-0.665279	0.514933	0.88557	-5.36026	Cpne1.Cpne3
-0.351706	11.0454	-0.658036	0.519497	0.88557	-5.36444	Psmg3
-0.325449	12.2075	-0.653586	0.522477	0.886968	-5.36683	Igh.3
0.581589	13.1712	0.649341	0.525318	0.88777	-5.36911	Atp5f1e
0.125918	10.5827	0.648369	0.525243	0.88777	-5.37029	Dis3l2
0.118983	11.6058	0.649722	0.524389	0.88777	-5.36952	Slc25a42
0.0731465	14.6743	0.649657	0.52443	0.88777	-5.36956	Lama2
-0.132334	10.4511	-0.651277	0.523409	0.88777	-5.36863	Gtdc1
-0.145778	10.2643	-0.648685	0.525044	0.88777	-5.37011	Fbln2
-0.166938	8.99994	-0.649775	0.524356	0.88777	-5.36949	Acp2
-0.222883	10.015	-0.649777	0.524354	0.88777	-5.36949	Srp54
0.130073	11.0234	0.647702	0.525664	0.887854	-5.37067	Snx27
0.0640709	16.2988	0.646713	0.526289	0.887912	-5.37124	Tuba4a.Tuba8
-0.0938961	10.5851	-0.64671	0.526291	0.887912	-5.37124	Tsfm
0.191979	15.2231	0.644101	0.52813	0.889354	-5.37255	Fbn1
0.149651	15.1849	0.644059	0.527993	0.889354	-5.37272	Des.Ina.Nefh.Nefl.Nefm.Vim
0.0963135	12.4702	0.64273	0.52881	0.889354	-5.37349	Tatdn1
-0.092144	11.4102	-0.644849	0.527468	0.889354	-5.37229	Pfdn1
-0.18703	11.1975	-0.642548	0.528925	0.889354	-5.3736	Myl4
-0.264335	10.206	-0.64325	0.528481	0.889354	-5.3732	Mstn
0.375614	11.6775	0.609574	0.550576	0.889662	-5.3913	Myl6b
0.325335	13.3253	0.611201	0.549565	0.889662	-5.39039	Nefh
0.282792	10.3706	0.635868	0.533231	0.889662	-5.3773	Twf1
0.281494	13.4176	0.601536	0.555786	0.889662	-5.3956	Nefl
0.273407	11.0079	0.629988	0.537063	0.889662	-5.3805	Lyz1
0.267608	11.2477	0.622103	0.542152	0.889662	-5.38481	Akt1s1
0.210754	12.3458	0.610942	0.549343	0.889662	-5.39088	Tubb2a.Tubb2b
0.200343	8.64184	0.602156	0.554866	0.889662	-5.39574	Dynlt1
0.197478	10.4846	0.641289	0.529723	0.889662	-5.37431	Dysf.Myof
0.173272	18.5357	0.609253	0.550436	0.889662	-5.39179	Mb
0.168606	11.1574	0.61589	0.54597	0.889662	-5.38836	Eif2b1
0.167856	11.8258	0.601317	0.555412	0.889662	-5.39618	Ybx1
0.146225	10.9654	0.604019	0.553655	0.889662	-5.39475	Slc25a35
0.144761	12.181	0.61925	0.543805	0.889662	-5.38653	Nedd8
0.137298	11.8105	0.610091	0.549717	0.889662	-5.3915	Timm8a1
0.133214	11.5149	0.617856	0.544703	0.889662	-5.38729	Mettl26
0.132098	10.7819	0.637979	0.531826	0.889662	-5.37617	Hspa12a.Hspa12b
0.126096	10.5982	0.607241	0.551563	0.889662	-5.39302	Tmed5
0.123475	12.9554	0.640376	0.530303	0.889662	-5.37482	Tmem126a
0.121969	12.6185	0.632183	0.535518	0.889662	-5.37941	Eif3j1.Eif3j2
0.11628	15.2711	0.628575	0.537823	0.889662	-5.38141	Sh3bgr
0.110533	11.8627	0.60188	0.555045	0.889662	-5.39588	Sqstm1
0.109342	11.2557	0.599792	0.556405	0.889662	-5.39699	Timm8b
0.104691	11.2866	0.63507	0.533677	0.889662	-5.3778	Rrm1
0.102867	10.9593	0.607448	0.551429	0.889662	-5.39291	Ptgr2
0.101797	11.7599	0.616382	0.545653	0.889662	-5.38809	Stt3a
0.0989899	13.6338	0.625982	0.539483	0.889662	-5.38284	Scp2
0.0957804	14.4592	0.609092	0.550364	0.889662	-5.39203	Etfdh
0.0930103	10.5699	0.632113	0.535562	0.889662	-5.37945	Timm29
0.0912188	11.5604	0.598874	0.557003	0.889662	-5.39748	Gpcpd1
0.0910956	15.8575	0.613699	0.547384	0.889662	-5.38955	Decr1
0.084824	14.765	0.632194	0.535511	0.889662	-5.3794	Fam162a
0.0822546	15.0911	0.598883	0.556997	0.889662	-5.39747	Rps7
0.0818973	11.3061	0.618819	0.544083	0.889662	-5.38677	Naalad2
0.0813159	13.8659	0.637986	0.531821	0.889662	-5.37617	Atp1a1
0.0792724	14.4078	0.606004	0.552366	0.889662	-5.39369	Pfn2
0.0766932	13.0639	0.598876	0.557002	0.889662	-5.39747	Arpc1a
0.0754642	11.1841	0.613112	0.547763	0.889662	-5.38987	CEFIP
0.0733046	18.6427	0.638329	0.531603	0.889662	-5.37597	Srl
0.0720242	12.0524	0.618857	0.544059	0.889662	-5.38675	Pmpcb
0.0706305	12.935	0.605738	0.552538	0.889662	-5.39383	Cyb5r1
0.0691533	11.6136	0.619706	0.543512	0.889662	-5.38628	Erap1
0.0689934	18.7749	0.640623	0.530146	0.889662	-5.37468	Actn3
0.0656985	18.9189	0.609133	0.550338	0.889662	-5.39201	Pfkm
0.0630247	13.0336	0.621002	0.542679	0.889662	-5.38558	Cct2
0.0625913	15.2838	0.621763	0.54219	0.889662	-5.38516	Tuba8
0.0613182	12.5238	0.607858	0.551164	0.889662	-5.39269	Tars1
0.0591199	13.9427	0.617311	0.545054	0.889662	-5.38759	Gstm5
0.0563314	13.008	0.631943	0.535671	0.889662	-5.37954	Iars2
0.0530484	13.6049	0.640476	0.53024	0.889662	-5.37477	Rpsa
-0.0463321	13.3788	-0.609951	0.549808	0.889662	-5.39157	Rpn2
-0.0519327	12.425	-0.629762	0.537064	0.889662	-5.38075	Suclg2
-0.052195	16.4391	-0.609654	0.55	0.889662	-5.39173	Atp1a2
-0.0550851	13.0464	-0.632296	0.535445	0.889662	-5.37935	Grb2
-0.0557429	12.1689	-0.62927	0.537378	0.889662	-5.38103	Hspa12b
-0.0706312	14.7822	-0.618592	0.544229	0.889662	-5.38689	Anxa5
-0.0717581	15.7629	-0.605783	0.552509	0.889662	-5.3938	Acsl1
-0.0735449	12.0511	-0.625558	0.539755	0.889662	-5.38308	Dcaf6
-0.0743095	12.4746	-0.612463	0.548183	0.889662	-5.39022	Metap1
-0.0760689	13.3723	-0.600528	0.555926	0.889662	-5.3966	Dad1
-0.0761802	16.061	-0.60995	0.549808	0.889662	-5.39157	Eef1g
-0.0765428	13.1933	-0.635693	0.53328	0.889662	-5.37745	Sirt2
-0.0777388	16.5662	-0.621583	0.542305	0.889662	-5.38526	Idh3g
-0.0780697	13.9346	-0.604053	0.553632	0.889662	-5.39473	Glrx3
-0.0795336	14.5061	-0.636771	0.532594	0.889662	-5.37685	Rab3gap1
-0.0817663	10.9856	-0.604295	0.553476	0.889662	-5.3946	Alkbh3
-0.0824265	12.9701	-0.600572	0.555897	0.889662	-5.39658	Actr2
-0.0846444	13.3036	-0.620226	0.543178	0.889662	-5.386	Rbm38
-0.0874553	11.2047	-0.613423	0.547562	0.889662	-5.3897	Pigk
-0.088357	12.6293	-0.620985	0.54269	0.889662	-5.38559	Rab18
-0.0905177	11.8682	-0.60493	0.553063	0.889662	-5.39426	Mrpl33
-0.0954143	15.4462	-0.617637	0.544844	0.889662	-5.38741	Gstm1
-0.0962098	11.4529	-0.609966	0.549798	0.889662	-5.39156	Mybbp1a
-0.0994077	10.9069	-0.617721	0.54479	0.889662	-5.38737	Hnrnpul2
-0.10326	10.7905	-0.621163	0.542575	0.889662	-5.38549	Lemd2
-0.107845	12.2697	-0.639904	0.530603	0.889662	-5.37509	Gcdh
-0.108586	10.7122	-0.630249	0.536753	0.889662	-5.38048	Dnajb12
-0.110324	12.0756	-0.60287	0.554402	0.889662	-5.39536	Lamtor3
-0.113298	10.7416	-0.631859	0.535724	0.889662	-5.37959	Ehd3.Ehd4
-0.114243	10.6088	-0.628403	0.537933	0.889662	-5.38151	Timm23
-0.114471	12.6681	-0.634661	0.533938	0.889662	-5.37803	Hspa1a.Hspa1b
-0.119369	10.776	-0.621981	0.54205	0.889662	-5.38504	Uba6
-0.120284	15.1745	-0.610835	0.549235	0.889662	-5.39109	Calml3
-0.123918	11.8312	-0.624913	0.540168	0.889662	-5.38343	Ppp1ca.Ppp1cb
-0.129411	11.2623	-0.633126	0.534916	0.889662	-5.37888	Gfus
-0.129764	10.8741	-0.617827	0.544722	0.889662	-5.38731	Gstt2
-0.138431	11.8709	-0.611729	0.548657	0.889662	-5.39061	Neu2
-0.143246	12.4518	-0.618305	0.544414	0.889662	-5.38705	Rab21
-0.145257	10.228	-0.62881	0.537672	0.889662	-5.38128	Sbds
-0.155628	10.5502	-0.603123	0.554237	0.889662	-5.39522	Taok1
-0.172173	10.3709	-0.613671	0.547402	0.889662	-5.38956	Fubp1
-0.18868	14.6916	-0.619973	0.543521	0.889662	-5.38598	Tubb2a.Tubb2b.Tubb3.Tubb4a.Tubb4b.Tubb5
-0.216504	9.6475	-0.62959	0.537174	0.889662	-5.38085	Hsd17b7
-0.221359	13.2879	-0.603523	0.554317	0.889662	-5.3947	Mtarc2
0.139711	11.6342	0.596737	0.558397	0.891413	-5.3986	Ndrg1
-0.0995466	12.7986	-0.596034	0.558856	0.891672	-5.39897	Slc25a13
0.109656	10.1931	0.594165	0.560077	0.892149	-5.39996	Tfeb
0.0722473	16.4195	0.592033	0.561472	0.892149	-5.40107	Eno1
0.0641754	12.6756	0.592286	0.561306	0.892149	-5.40094	Ppme1
0.0581297	12.4451	0.594836	0.559639	0.892149	-5.3996	Atpaf1
-0.0575172	12.593	-0.593223	0.560693	0.892149	-5.40045	Dctn1
-0.0635762	15.1457	-0.59038	0.562555	0.892149	-5.40193	Gdi2
-0.0660681	13.201	-0.590117	0.562727	0.892149	-5.40207	Stat5b
-0.0896883	17.7803	-0.590616	0.5624	0.892149	-5.40181	Pfkl.Pfkm
-0.108142	12.3501	-0.59135	0.561919	0.892149	-5.40143	Kif1b
-0.141283	9.64616	-0.593695	0.560385	0.892149	-5.4002	Umps
-0.179513	13.4152	-0.594331	0.56014	0.892149	-5.39971	Gnb1.Gnb4
-0.214995	11.2984	-0.591952	0.561594	0.892149	-5.40105	Ctnnb1.Jup
0.058789	15.8744	0.589502	0.56313	0.892317	-5.40239	Prdx6
0.138098	10.6813	0.587625	0.564361	0.892677	-5.40337	Ppm1f
0.0983942	11.2045	0.587179	0.564654	0.892677	-5.4036	Abcd3
-0.0520706	13.1044	-0.586434	0.565143	0.892677	-5.40398	Sptbn1
-0.0609044	14.5189	-0.587535	0.56442	0.892677	-5.40341	Tgm2
-0.15898	10.1036	-0.586445	0.565136	0.892677	-5.40398	Fam98a
-0.22847	10.2333	-0.586627	0.565017	0.892677	-5.40388	Efhd1.Efhd2
0.239052	10.4188	0.584278	0.566572	0.892906	-5.40509	Mrpl1
0.227209	12.6511	0.583993	0.567076	0.892906	-5.40496	Snrpb.Snrpn
0.109615	16.0915	0.58482	0.566204	0.892906	-5.40482	Col6a2
0.0902417	15.5539	0.585601	0.565691	0.892906	-5.40442	Atp5pf
-0.0738201	16.3717	-0.58474	0.566256	0.892906	-5.40486	Flna.Flnb.Flnc
-0.146418	10.2029	-0.583509	0.567066	0.892906	-5.4055	Lmod1
0.214043	9.749	0.57903	0.570018	0.893572	-5.4078	Nudt16l1
0.162415	10.168	0.580025	0.569362	0.893572	-5.40729	Ube2g2
0.135293	10.2416	0.579937	0.569419	0.893572	-5.40733	Arfgap1
0.10785	10.2057	0.581286	0.56853	0.893572	-5.40664	Itga6
0.106232	11.3217	0.577359	0.571121	0.893572	-5.40865	Slc25a46
0.10166	10.5101	0.580705	0.568913	0.893572	-5.40694	Sf3b3
0.0841993	11.4508	0.578722	0.570221	0.893572	-5.40795	Lamtor1
0.0731118	15.194	0.581614	0.568314	0.893572	-5.40647	Ndufv2
0.071011	14.8423	0.576976	0.571374	0.893572	-5.40885	Fkbp3
0.0467544	16.5013	0.577109	0.571286	0.893572	-5.40878	Immt
-0.0400798	16.5703	-0.577195	0.571229	0.893572	-5.40873	Psmc5
-0.0730663	15.0624	-0.57775	0.570862	0.893572	-5.40845	Padi2
-0.0735431	16.2569	-0.579063	0.569996	0.893572	-5.40778	Ryr1.Ryr2
0.0392036	13.0268	0.576119	0.57194	0.893992	-5.40928	Gps1
-0.0675509	11.8149	-0.575045	0.57265	0.894169	-5.40983	Tomm70
-0.100523	12.3982	-0.5751	0.572614	0.894169	-5.4098	Lnpk
0.235724	11.891	0.573088	0.57421	0.895474	-5.41059	Cnp
0.0702223	12.6096	0.572507	0.57433	0.895474	-5.41112	Lactb
-0.132441	8.96165	-0.571978	0.57468	0.895474	-5.41138	Scamp2
-0.23107	11.4505	-0.572367	0.574587	0.895474	-5.41104	Ccz1
-0.170514	10.417	-0.571022	0.575314	0.895996	-5.41187	Rabggtb
0.188865	11.9154	0.568074	0.577391	0.897004	-5.41325	Rer1
0.188559	11.166	0.567514	0.577642	0.897004	-5.41363	Mterf2
0.103335	10.2055	0.56955	0.57629	0.897004	-5.41261	Gsk3a
0.0756987	15.2192	0.566891	0.578056	0.897004	-5.41395	Ndufb10
0.0575978	12.5676	0.569111	0.576582	0.897004	-5.41283	Tln2
-0.0707527	13.7191	-0.566892	0.578055	0.897004	-5.41395	Me3
-0.085495	11.7845	-0.567493	0.577656	0.897004	-5.41364	Retreg1
-0.0869855	13.4599	-0.56606	0.578608	0.897396	-5.41436	Macroh2a1
0.179641	9.39854	0.564954	0.579344	0.898073	-5.41492	Trappc12
0.1679	15.5355	0.56366	0.580367	0.898729	-5.41542	Bgn
-0.0660855	14.3775	-0.563639	0.580219	0.898729	-5.41557	Rpl7
-0.0986817	12.2331	-0.56279	0.580785	0.898912	-5.416	Agpat3
-0.126974	9.9395	-0.562136	0.58122	0.899122	-5.41632	Ttc38
-0.0996484	10.2659	-0.561629	0.581558	0.899181	-5.41657	Osbpl9
-0.117916	10.3231	-0.560924	0.582028	0.899444	-5.41692	Mpdu1
0.0708314	10.9597	0.558655	0.583543	0.899503	-5.41805	Oxsm
0.052442	14.8726	0.558721	0.583498	0.899503	-5.41801	Ctsd
0.0516789	12.2022	0.560398	0.582379	0.899503	-5.41718	Dpp3
-0.0421664	15.9886	-0.559395	0.583049	0.899503	-5.41768	Pcmt1
-0.26667	10.7291	-0.558858	0.583567	0.899503	-5.41781	Drp2
0.117906	13.7858	0.556935	0.584692	0.899775	-5.4189	Tubb2a.Tubb2b.Tubb4b.Tubb5
0.0724575	11.9725	0.557161	0.584541	0.899775	-5.41878	Bax
-0.102983	11.9123	-0.557784	0.584124	0.899775	-5.41848	Txndc12
-0.202871	10.3406	-0.556559	0.584944	0.899775	-5.41908	Alg14
0.0761065	11.1718	0.553422	0.587043	0.902177	-5.42062	Tmem33
0.0747173	13.0785	0.553325	0.587107	0.902177	-5.42067	Bzw2
0.0917441	10.8987	0.551479	0.588345	0.902229	-5.42157	Tomm34
0.0685448	12.7929	0.55247	0.587681	0.902229	-5.42109	Cct7
-0.054816	13.8471	-0.551547	0.588299	0.902229	-5.42154	Sars1
-0.236273	11.4098	-0.552372	0.587903	0.902229	-5.421	Mrps2
0.144902	11.1305	0.550019	0.589324	0.903269	-5.42229	Adrm1
0.350533	11.5642	0.548497	0.59081	0.904159	-5.42262	Rps21
-0.0981901	18.1609	-0.548201	0.590545	0.904159	-5.42317	Cox7a1
-0.0987667	14.3634	-0.547861	0.590773	0.904159	-5.42333	Asrgl1
0.0872433	11.8243	0.545755	0.592189	0.904423	-5.42435	Sorbs1
-0.101473	11.8318	-0.546243	0.591861	0.904423	-5.42412	Nenf
-0.110753	10.7243	-0.546127	0.591939	0.904423	-5.42418	Odr4
-0.256806	11.0672	-0.54604	0.592153	0.904423	-5.42408	Rps6ka3.Rps6ka6
0.105783	18.4993	0.545068	0.592652	0.904669	-5.42469	Ckmt2
-0.149885	10.2857	-0.543677	0.593588	0.905638	-5.42536	Dmac1
-0.0450737	17.0476	-0.542411	0.594441	0.906477	-5.42597	Hsp90ab1
0.222344	10.643	0.540196	0.595963	0.908337	-5.427	Gnpda1.Gnpda2
0.106735	11.5085	0.538864	0.596834	0.909201	-5.42767	Tomm22
0.335287	16.13	0.532864	0.601441	0.910922	-5.43005	Mbp
0.259286	10.5018	0.534815	0.599686	0.910922	-5.4295	Smim12
0.183437	11.9345	0.533869	0.600346	0.910922	-5.42993	Sumo1
0.0541591	12.1116	0.532964	0.600825	0.910922	-5.43047	Usp24
0.035621	20.4231	0.53213	0.601391	0.910922	-5.43086	Myh1.Myh4
-0.0551318	12.9115	-0.533753	0.600291	0.910922	-5.4301	Kif5b
-0.0749489	11.8246	-0.532285	0.601286	0.910922	-5.43079	Cyrib
-0.077183	12.4708	-0.534865	0.599538	0.910922	-5.42957	Rps29
-0.083723	19.8121	-0.531807	0.60161	0.910922	-5.43102	Atp2a1.Atp2a2
-0.145021	11.439	-0.53367	0.600347	0.910922	-5.43014	Mrpl39
-0.199796	11.3253	-0.533581	0.60048	0.910922	-5.43012	Rps6kb1
-0.48903	12.9738	-0.53298	0.601363	0.910922	-5.42999	Krt76
-0.24144	14.5132	-0.531981	0.601935	0.910955	-5.43055	Tagln
0.192775	9.99731	0.530866	0.602248	0.910969	-5.43146	Pitpnc1
0.0424358	14.3035	0.530276	0.602648	0.911114	-5.43174	Farsb
-0.0780274	13.7267	-0.529145	0.603416	0.911215	-5.43227	Selenbp1
-0.0916259	11.8001	-0.529485	0.603185	0.911215	-5.43211	Tbc1d1
-0.103806	16.1752	-0.528835	0.603626	0.911215	-5.43241	Eif5a
0.041053	12.1861	0.527032	0.604851	0.912604	-5.43326	Naxd
-0.0512575	14.3877	-0.526343	0.60532	0.912828	-5.43358	Rars1
-0.0620954	11.7049	-0.525471	0.605913	0.912828	-5.43399	Sephs1
-0.119088	18.0619	-0.525887	0.60565	0.912828	-5.43378	Pygl.Pygm
0.0974222	10.2464	0.524039	0.606888	0.913837	-5.43465	Naa20
0.0814702	17.5692	0.52266	0.607827	0.914554	-5.43529	Ndufa4
0.0653266	13.1276	0.521618	0.608538	0.914554	-5.43578	Usp14
-0.0537571	12.0859	-0.522162	0.608166	0.914554	-5.43552	Acad8
-0.0667647	14.3114	-0.521549	0.608584	0.914554	-5.43581	Col15a1
-0.0511606	15.713	-0.520684	0.609174	0.914982	-5.43621	Phkb
0.0819705	13.0694	0.518721	0.610514	0.915898	-5.43711	Spr
0.0575069	12.2136	0.518001	0.611006	0.915898	-5.43744	Ptpn11
-0.104768	10.4385	-0.518091	0.610945	0.915898	-5.4374	Ube2f
[truncated: 999 more rows]

## Sheet: limma_AD-WT (Con)
logFC	AveExpr	t	P.Value	adj.P.Val	B	protein
3.28104	17.0654	2.42143	0.0276927	0.999839	-4.05605	Myh4.Myh7
3.27525	15.1464	2.77141	0.0136081	0.999839	-3.89736	Hbb.b2
2.08136	19.1706	2.90484	0.0103257	0.999839	-3.83742	Hbb.b1.Hbb.b2
1.8645	18.0992	2.44623	0.0263535	0.999839	-4.0448	Hbb.b1
1.71904	12.5518	1.67304	0.11373	0.999839	-4.38352	App
1.6957	18.5869	2.44171	0.0265929	0.999839	-4.04685	Hba
1.53382	12.8076	1.60819	0.127319	0.999839	-4.40971	Krt10.Krt14.Krt15.Krt16.Krt17.Krt19.Krt36.Krt42
1.35899	11.8065	2.20751	0.0419127	0.999839	-4.15096	Ca1
1.33816	13.4222	1.12006	0.2792	0.999839	-4.58621	Nf1
1.24418	10.8715	1.32001	0.205218	0.999839	-4.51885	Eny2
1.23709	12.7242	1.76556	0.0965171	0.999839	-4.34529	Ndufa1
1.15849	11.0079	2.41132	0.0274652	0.999839	-4.05307	Lyz1
1.0702	10.8014	2.3168	0.0331326	0.999839	-4.09618	Jup
1.05896	10.0068	2.39279	0.0282948	0.999839	-4.05962	Manf
1.05416	15.0537	1.8989	0.0755745	0.999839	-4.28824	Fmod
0.991579	12.0796	1.96508	0.0664702	0.999839	-4.25836	Col12a1
0.97221	14.1822	2.02458	0.059585	0.999839	-4.23277	Ca2
0.934674	12.0365	1.39852	0.180848	0.999839	-4.49037	Kera
0.922034	12.0048	0.896455	0.383282	0.999839	-4.65136	Camk2a.Camk2b.Camk2d
0.893728	11.6566	3.65235	0.00191899	0.999839	-3.4825	Aprt
0.888425	10.7212	1.48265	0.156692	0.999839	-4.45818	Npy2r
0.868814	9.64118	2.89916	0.00983464	0.999839	-3.82198	Mrpl14
0.849964	12.2798	1.71949	0.104224	0.999839	-4.36353	Krt1.Krt2.Krt5.Krt6a.Krt77.Krt79
0.849321	14.8291	0.877077	0.393407	0.999839	-4.65645	Myh3.Myh6.Myh8
0.813858	11.2027	1.38318	0.184878	0.999839	-4.49575	Apoe
0.813736	13.3426	1.71453	0.105346	0.999839	-4.36591	Krt5
0.804002	10.9046	1.33418	0.200081	0.999839	-4.51357	Grb14
0.801095	11.2477	1.68223	0.110851	0.999839	-4.3782	Akt1s1
0.794247	11.6171	0.938149	0.361973	0.999839	-4.64012	Ppif
0.788396	10.8917	1.31011	0.207919	0.999839	-4.52217	Tnc
0.771862	13.4185	1.24694	0.230182	0.999839	-4.54436	Krt10
0.767648	9.64753	2.85918	0.0107088	0.999839	-3.84066	Ube4a
0.758669	9.61792	1.77883	0.0928096	0.999839	-4.33692	Chm
0.752418	10.3706	1.52826	0.144625	0.999839	-4.44007	Twf1
0.744763	10.6329	2.97765	0.00831501	0.999839	-3.78544	Abhd14b
0.740097	10.2928	1.35647	0.192633	0.999839	-4.50533	Mrtfa
0.73572	9.20318	2.53172	0.021287	0.999839	-3.99446	Chchd1
0.729608	10.017	2.23363	0.0389573	0.999839	-4.13364	Xrcc6
0.723282	10.7957	1.26996	0.221254	0.999839	-4.53621	Dnph1
0.720495	12.2274	1.20744	0.24455	0.999839	-4.55772	Paox
0.719713	11.5079	1.91257	0.0726265	0.999839	-4.27934	Pnpla2
0.715276	12.3972	1.0612	0.304196	0.999839	-4.60446	Sfn.Ywhab.Ywhae.Ywhag.Ywhah.Ywhaq.Ywhaz
0.710806	15.0445	2.29721	0.0345526	0.999839	-4.10596	Dynll1.Dynll2
0.700451	11.3096	1.71884	0.10364	0.999839	-4.36263	Mtnd2
0.697426	11.4648	2.09702	0.0509525	0.999839	-4.19629	Myoc
0.697356	10.8852	2.71045	0.014667	0.999839	-3.91041	Mapk9
0.683804	13.1712	0.689648	0.500283	0.999839	-4.70067	Atp5f1e
0.682762	9.60462	2.24837	0.037832	0.999839	-4.12683	Lamtor5
0.679671	13.5871	1.33851	0.199165	0.999839	-4.5122	Krt1
0.666906	10.5806	2.33385	0.0318783	0.999839	-4.08713	Rab5c
0.65949	11.3982	1.4056	0.177906	0.999839	-4.48727	Rap1a
0.658414	10.8703	1.58235	0.131697	0.999839	-4.41848	Adprhl1
0.651552	9.00763	2.38839	0.0285485	0.999839	-4.06167	Exoc2
0.650537	11.1874	2.3505	0.0308253	0.999839	-4.07937	Tmem38b
0.649543	11.906	2.58509	0.0190595	0.999839	-3.96937	Sccpdh
0.648783	11.4758	1.28341	0.216831	0.999839	-4.53158	Cpne1.Cpne3
0.643701	11.4098	1.35938	0.191837	0.999839	-4.50432	Mrps2
0.643166	12.9738	0.633195	0.535541	0.999839	-4.71213	Krt76
0.638524	9.44238	2.05915	0.0548286	0.999839	-4.21345	Psmg4
0.622466	11.0672	1.19557	0.248324	0.999839	-4.56158	Rps6ka3.Rps6ka6
0.617062	10.0049	2.34627	0.0310895	0.999839	-4.08134	Pbdc1
0.613901	9.64616	2.33029	0.032108	0.999839	-4.08879	Umps
0.599371	10.2617	3.10479	0.00632508	0.999839	-3.72667	Gaa
0.598782	10.3284	1.08588	0.292654	0.999839	-4.5969	Ywhab.Ywhaq.Ywhaz
0.597271	10.3201	2.03718	0.0571986	0.999839	-4.22337	Cmas
0.595711	9.18291	1.5418	0.141181	0.999839	-4.4346	Bola2
0.594402	10.8479	1.06148	0.303361	0.999839	-4.6044	Clptm1
0.592768	16.2719	1.3441	0.197105	0.999839	-4.51007	Myh1.Myh3.Myh4.Myh6.Myh7b.Myh8
0.588693	11.5991	1.57221	0.134167	0.999839	-4.42269	Ubqln2
0.585443	9.6542	2.02794	0.0582227	0.999839	-4.22753	Mapk3
0.583225	10.3471	1.594	0.129005	0.999839	-4.41373	Tefm
0.581116	10.932	1.20562	0.244435	0.999839	-4.5582	Reep5
0.578496	10.689	1.29621	0.211967	0.999839	-4.52691	Dpp4
0.571108	11.738	1.30323	0.20992	0.999839	-4.52452	Csrp3
0.570981	16.0052	1.47747	0.158189	0.999839	-4.46027	Myh1.Myh3.Myh8
0.570751	11.0457	2.08474	0.0521808	0.999839	-4.20186	Vmp1
0.569713	13.3782	3.08481	0.00660377	0.999839	-3.73586	Slc25a20
0.567797	10.9804	1.4295	0.170656	0.999839	-4.47808	Eif3k
0.566502	9.89793	1.29526	0.212217	0.999839	-4.52722	Rbp1
0.563966	10.7905	0.949309	0.355946	0.999839	-4.63709	Gba
0.563885	10.921	1.97937	0.0638817	0.999839	-4.24929	Arpp19
0.562121	12.7896	2.29776	0.0342771	0.999839	-4.10393	Aldh4a1
0.561087	9.527	1.13787	0.270659	0.999839	-4.58045	Tgm1
0.561007	9.95778	1.59347	0.129125	0.999839	-4.41395	Qrsl1
0.555822	12.381	1.34473	0.19672	0.999839	-4.50977	Ankrd2
0.553999	16.7195	0.740967	0.469435	0.999839	-4.68949	Myl3
0.551951	10.4638	1.04738	0.309537	0.999839	-4.60867	Nudt13
0.541844	10.7593	1.22279	0.237843	0.999839	-4.55237	Trappc1
0.541107	11.9265	1.44094	0.167732	0.999839	-4.47393	Ier3ip1
0.537325	11.1975	1.66752	0.113375	0.999839	-4.3837	Myl4
0.535043	12.4465	2.18513	0.0428816	0.999839	-4.156	Fem1aa
0.531941	12.4432	1.44926	0.165514	0.999839	-4.47083	H1.0
0.531565	11.6775	0.779257	0.447033	0.999839	-4.68072	Myl6b
0.530746	9.98191	0.981112	0.340155	0.999839	-4.62816	Efhd2
0.527429	10.1186	1.64308	0.118381	0.999839	-4.39377	Lhpp
0.524819	9.30172	1.24472	0.229801	0.999839	-4.54486	Sdhaf2
0.524119	12.9574	1.08051	0.295617	0.999839	-4.59855	Krt42
0.514951	11.8855	1.09993	0.28699	0.999839	-4.59252	S100a13
0.50722	11.369	2.77864	0.0127034	0.999839	-3.87839	Serpina3n
0.504241	9.89331	1.71394	0.104365	0.999839	-4.36437	Aox1
0.498094	10.1802	1.05484	0.305984	0.999839	-4.60643	Vrk3
0.497972	10.7886	0.987433	0.337249	0.999839	-4.62633	Srpk3
0.496132	13.0647	0.874524	0.39464	0.999839	-4.65713	Hp
0.493249	9.55724	1.38681	0.183076	0.999839	-4.49405	Sumf2
0.492738	11.0316	1.99499	0.0620104	0.999839	-4.24231	Parp3
0.491729	11.5077	1.77539	0.0933935	0.999839	-4.33839	Serhl
0.488435	11.7366	1.27597	0.219069	0.999839	-4.53409	Nceh1
0.483279	12.5829	1.38855	0.182947	0.999839	-4.4936	Lgals3
0.483166	12.225	0.988942	0.336972	0.999839	-4.62585	Asah1
0.482698	10.417	1.46019	0.162126	0.999839	-4.46639	Rabggtb
0.478887	9.81157	1.30278	0.209694	0.999839	-4.52456	Pecr
0.47876	10.5909	1.86298	0.0795008	0.999839	-4.30062	Slmap
0.478082	11.6001	1.33471	0.199316	0.999839	-4.51315	Sptb.Sptbn1
0.473539	11.745	0.676936	0.508018	0.999839	-4.70335	Tspan8
0.473386	10.3079	1.32212	0.20331	0.999839	-4.51765	Hdac2
0.472245	10.4717	1.45513	0.163504	0.999839	-4.46833	Dnm1.Dnm2
0.471297	9.92219	1.84378	0.0823785	0.999839	-4.30897	Vps33a
0.47108	10.738	2.01833	0.0593051	0.999839	-4.23185	Plaat3
0.46755	10.6989	2.47566	0.0238909	0.999839	-4.02079	Magt1
0.465833	13.2849	1.52577	0.145409	0.999839	-4.4412	Rpl22
0.465777	12.2953	0.791087	0.440292	0.999839	-4.67792	Krt73
0.465684	9.99938	1.63361	0.120371	0.999839	-4.39764	Lrp1
0.464575	11.9345	1.22135	0.238624	0.999839	-4.5529	Sumo1
0.464024	10.7033	1.05108	0.307713	0.999839	-4.60756	Pctp
0.46304	11.2984	1.15163	0.265249	0.999839	-4.57601	Ctnnb1.Jup
0.458058	10.6	2.23834	0.0385944	0.999839	-4.13147	Tsg101
0.456854	10.2208	1.41735	0.174105	0.999839	-4.48265	Rpl22l1
0.454677	11.7262	1.82688	0.0849884	0.999839	-4.31628	Hsdl2
0.45447	10.8741	1.58473	0.131101	0.999839	-4.41747	Pxn
0.454297	15.5355	1.37767	0.186223	0.999839	-4.49762	Bgn
0.450936	11.0454	0.762123	0.456633	0.999839	-4.68477	Psmg3
0.450388	9.58985	1.20444	0.244607	0.999839	-4.55855	Brcc3
0.44895	10.1036	1.49597	0.152648	0.999839	-4.45258	Fam98a
0.448512	9.7435	1.20993	0.24255	0.999839	-4.55671	Stradb
0.447541	16.2672	1.34164	0.197411	0.999839	-4.51076	Prelp
0.447314	10.1504	2.00837	0.0604463	0.999839	-4.23632	Rcn1
0.445241	18.963	1.21009	0.243145	0.999839	-4.55676	Myh1
0.443249	15.3363	1.8595	0.080015	0.999839	-4.30214	Fkbp1a
0.441454	10.05	0.804851	0.431924	0.999839	-4.67475	Dctn6
0.440842	10.0781	1.25492	0.226165	0.999839	-4.54134	Ngly1
0.440024	10.0762	1.4052	0.177631	0.999839	-4.4872	Mrpl43
0.428691	10.2333	0.994298	0.333756	0.999839	-4.62437	Efhd1.Efhd2
0.427535	10.5308	0.885144	0.388302	0.999839	-4.6545	Prr3
0.424598	17.9831	0.61593	0.546592	0.999839	-4.71545	Pklr.Pkm
0.423831	10.2912	0.738688	0.470182	0.999839	-4.69015	Ano6
0.421695	10.5204	1.98692	0.0629712	0.999839	-4.24592	Uap1
0.420787	14.3775	0.88391	0.389574	0.999839	-4.65471	Myoz2
0.420497	10.7046	1.15682	0.26304	0.999839	-4.57432	Cnot1
0.420151	10.5844	1.91463	0.072193	0.999839	-4.27799	Ptbp1
0.416772	10.7721	1.64361	0.118271	0.999839	-4.39355	Tango2
0.414472	13.291	0.718319	0.482814	0.999839	-4.69453	Akr1b7
0.412764	9.70295	1.55263	0.138577	0.999839	-4.4303	Gbp4
0.412622	13.5508	1.78307	0.0920954	0.999839	-4.33511	Ndufb3
0.412429	9.23094	1.33725	0.198426	0.999839	-4.5122	Dennd4c
0.411646	11.4808	1.37881	0.185487	0.999839	-4.49701	Mettl21c
0.407536	9.41133	1.68255	0.110387	0.999839	-4.37747	Mrps9
0.406995	11.5623	1.85709	0.0803741	0.999839	-4.30319	Dhrs11
0.406227	11.6273	1.87068	0.078371	0.999839	-4.29727	Enoph1
0.405505	9.39854	1.15197	0.264973	0.999839	-4.57589	Trappc12
0.405429	12.0986	2.49551	0.0229362	0.999839	-4.01147	Lypla2
0.403615	14.018	1.46206	0.161806	0.999839	-4.4658	Acot13
0.402354	10.7291	0.761684	0.456716	0.999839	-4.68491	Drp2
0.39622	11.7605	0.96966	0.345849	0.999839	-4.6314	Rps6ka1
0.394191	9.78098	1.06999	0.299296	0.999839	-4.6018	Mrps27
0.393815	11.296	2.01641	0.0595236	0.999839	-4.23271	Ndufaf2
0.393385	10.8421	1.63777	0.119493	0.999839	-4.39594	Prrc1
0.391807	14.7683	2.7405	0.0137683	0.999839	-3.89629	Ndufb4
0.388119	13.8341	2.09856	0.0507997	0.999839	-4.19558	Ank1
0.387807	13.0709	1.54163	0.141221	0.999839	-4.43467	Uqcrh
0.387028	11.5687	0.631098	0.5367	0.999839	-4.71258	Prph.Vim
0.384492	9.03195	0.990154	0.33572	0.999839	-4.62557	Hlcs
0.383501	11.4357	1.82261	0.0856593	0.999839	-4.31813	Klc2
0.383169	17.1107	0.273887	0.787671	0.999839	-4.76319	Myh3.Myh4
0.382612	11.1628	1.44373	0.166647	0.999839	-4.47267	Pigt
0.382158	12.0931	1.23102	0.234827	0.999839	-4.54957	Pdcd10
0.381038	10.3488	0.786843	0.442043	0.999839	-4.67908	Myl1.Myl4
0.38079	9.89238	0.931665	0.364305	0.999839	-4.64203	CA050_MOUSE
0.379137	9.8757	1.26493	0.222638	0.999839	-4.53787	Hmbs
0.375191	9.61193	1.0414	0.311999	0.999839	-4.61048	Tbx15
0.374069	12.8901	1.2791	0.217898	0.999839	-4.53297	Rraga
0.371894	10.5367	1.70495	0.10606	0.999839	-4.36814	Psmd10
0.371792	11.042	2.08031	0.0526311	0.999839	-4.20387	Timm9
0.369839	12.8562	1.71933	0.103359	0.999839	-4.36211	Blvrb
0.369616	8.97067	1.00705	0.327763	0.999839	-4.62067	Saa4
0.366734	9.93143	1.10978	0.282251	0.999839	-4.58941	Nup155
0.366576	13.6258	1.57847	0.132531	0.999839	-4.41998	Hspb7
0.365398	11.5883	2.12455	0.0482929	0.999839	-4.18375	Parvb
0.364313	11.2047	2.30828	0.0335612	0.999839	-4.09904	Pigk
0.359862	14.0358	1.34285	0.19677	0.999839	-4.51022	Serpina1b.Serpina1d
0.359035	10.3076	0.936609	0.361827	0.999839	-4.64067	Tjp1
0.357616	10.7779	1.86735	0.0788573	0.999839	-4.29872	Arhgap1
0.357345	10.6185	0.803835	0.432417	0.999839	-4.67501	Klc1.Klc2.Klc4
0.356672	16.7285	1.077	0.296568	0.999839	-4.59964	H2ac21
0.354201	12.4446	0.566034	0.579144	0.999839	-4.7246	Dpysl3
0.354178	11.2198	1.39315	0.181184	0.999839	-4.49169	Acox1
0.352951	10.7275	0.972809	0.344029	0.999839	-4.63054	Lims1
0.352476	11.1166	2.04445	0.0564046	0.999839	-4.22009	Xdh
0.351628	9.9354	1.09678	0.28774	0.999839	-4.5935	Ifitm3
0.349574	10.3866	1.30091	0.210317	0.999839	-4.52522	Mknk1
0.349508	10.9174	1.30957	0.207436	0.999839	-4.52214	Ggct
0.347665	10.7243	1.54859	0.139544	0.999839	-4.43191	Odr4
0.345403	9.6475	0.907315	0.376682	0.999839	-4.64863	Hsd17b7
0.343527	12.5774	1.50228	0.151023	0.999839	-4.45012	Add3
0.342269	10.6684	1.12283	0.276823	0.999839	-4.58527	Tmco1
0.341723	8.42441	0.765803	0.454096	0.999839	-4.68402	Gng12
0.341503	11.1305	1.65227	0.116477	0.999839	-4.38999	Hsd11b1
0.341302	18.5357	1.08405	0.293523	0.999839	-4.59746	Mb
0.339683	10.776	0.606685	0.5521	0.999839	-4.71732	Cryl1
0.337984	14.8111	0.840669	0.412456	0.999839	-4.66585	Atp5mj
0.337506	10.3224	0.901237	0.379814	0.999839	-4.65026	Mtx1
0.336263	10.6023	0.883584	0.389012	0.999839	-4.65493	Vamp3
0.335285	11.9483	2.16193	0.0448844	0.999839	-4.16665	Mcat
0.334419	10.7974	0.901655	0.379598	0.999839	-4.65015	Pgrmc1
0.333951	9.87476	1.1488	0.266243	0.999839	-4.57692	Cbx3
0.332577	10.5374	1.21296	0.241417	0.999839	-4.55569	Xpo7
0.331649	11.0161	2.02818	0.0581962	0.999839	-4.22742	Ablim1
0.329434	10.3464	1.40279	0.178336	0.999839	-4.4881	Pds5b
0.329083	10.8726	0.591724	0.561845	0.999839	-4.72009	Osbpl11
0.328717	18.7015	0.905924	0.377881	0.999839	-4.64893	Myh1.Myh8
0.327595	10.8999	0.862409	0.400237	0.999839	-4.66042	Niban1
0.326748	10.2464	1.58766	0.130436	0.999839	-4.41629	Naa20
0.325565	11.0236	1.08206	0.294051	0.999839	-4.59808	Cfi
0.325107	16.6697	1.63624	0.119816	0.999839	-4.39657	Actn1.Actn2.Actn4
0.325079	13.4292	0.681356	0.505195	0.999839	-4.70245	Mtatp6
0.325074	9.95932	1.08148	0.294302	0.999839	-4.59826	Tubg1.Tubg2
0.324467	11.9997	2.91245	0.00955958	0.999839	-3.81578	Acaca.Acacb
0.32395	9.99731	0.805843	0.43125	0.999839	-4.67454	Pitpnc1
0.323225	10.8121	1.14762	0.266718	0.999839	-4.57731	Gpihbp1
0.32168	12.2532	1.68307	0.110284	0.999839	-4.37726	Bnip3
0.320759	11.0461	0.775193	0.448716	0.999839	-4.68182	Cox17
0.319773	10.2938	0.73584	0.471669	0.999839	-4.69083	P33monox
0.317856	10.6752	1.36675	0.18917	0.999839	-4.50145	Stx12
0.316008	12.0765	1.96778	0.0653038	0.999839	-4.25445	Cnpy2
0.315487	12.3567	2.6874	0.0153944	0.999839	-3.92124	Gpt
0.314667	11.2039	0.70553	0.49001	0.999839	-4.69744	Prmt1.Prmt8
0.314464	9.55388	1.25223	0.227119	0.999839	-4.54227	Erlin1
0.313949	11.8318	1.52664	0.144891	0.999839	-4.44058	Nenf
0.313913	11.3679	1.02881	0.317713	0.999839	-4.61425	Rab5a
0.313524	10.2999	1.31774	0.204742	0.999839	-4.51922	Sec63
0.311474	13.0094	1.51365	0.148135	0.999839	-4.44568	Pmpca
0.311252	10.7285	0.698307	0.494286	0.999839	-4.69902	Psmb8
0.307541	16.747	1.04494	0.310634	0.999839	-4.60941	Actn1.Actn2
0.305647	10.9209	1.6299	0.121158	0.999839	-4.39916	FAM120A
0.30558	10.015	0.804733	0.431874	0.999839	-4.6748	Srp54
0.305513	13.4095	2.02963	0.0580335	0.999839	-4.22677	Art3
0.305496	12.4221	1.32244	0.203206	0.999839	-4.51753	Ehd1.Ehd3
0.303241	11.6268	1.33934	0.197759	0.999839	-4.51144	Ppox
0.302198	11.222	1.31227	0.206541	0.999839	-4.52117	Srsf1
0.301867	12.7392	1.78718	0.0914069	0.999839	-4.33335	Ppp1cb
0.301595	9.94041	0.721867	0.480002	0.999839	-4.69393	Nub1
0.301546	9.70118	0.882795	0.389426	0.999839	-4.65513	Echdc1
0.298697	10.179	0.795492	0.437086	0.999839	-4.67703	Filip1
0.298662	11.9933	1.31901	0.204327	0.999839	-4.51876	Kyat3
0.297564	11.3458	1.06265	0.302522	0.999839	-4.60405	Vamp2.Vamp3
0.296772	10.0664	0.538552	0.597118	0.999839	-4.72944	Clptm1l
0.296245	10.9354	1.28522	0.215623	0.999839	-4.53077	Serpinf1
0.296167	11.8306	1.48196	0.156303	0.999839	-4.45801	Perm1
0.296085	11.6046	1.32177	0.203426	0.999839	-4.51778	Myof
0.29581	15.2015	1.22116	0.238376	0.999839	-4.55291	Tubb4b
0.2957	10.2648	0.663658	0.51564	0.999839	-4.70624	Exoc3
0.294541	12.2295	0.934864	0.362816	0.999839	-4.64113	Synj2bp
0.29361	12.1946	1.67327	0.112223	0.999839	-4.38132	Tmem143
0.293339	10.9	1.9905	0.0625427	0.999839	-4.24432	Tmed1
0.29246	11.0111	0.74339	0.46721	0.999839	-4.68914	Serpina3m
0.291635	11.2963	0.708714	0.488024	0.999839	-4.69677	Gda
0.291608	10.6068	0.828402	0.418704	0.999839	-4.66901	Ears2
0.291442	11.3022	1.77001	0.0943123	0.999839	-4.34068	Dync1li2
0.28982	11.9023	1.33005	0.200739	0.999839	-4.5148	Clpb
0.28676	11.8715	1.38961	0.182239	0.999839	-4.49301	Ube2h
0.285916	12.4941	1.21394	0.241053	0.999839	-4.55536	Pdk4
0.283589	15.7306	2.09432	0.05122	0.999839	-4.19751	Actn1.Actn2.Actn3.Actn4
0.282733	9.70726	0.799528	0.434805	0.999839	-4.67606	Slc25a51
0.282564	11.0234	1.27099	0.220524	0.999839	-4.53575	Snx27
0.282311	12.0375	1.9716	0.0648317	0.999839	-4.25275	Ppp2r5a
0.281652	10.7411	0.2102	0.836161	0.999839	-4.76812	Sec16a
0.281405	12.4609	1.21933	0.23905	0.999839	-4.55353	Eif4a1.Eif4a2.Eif4a3
0.280706	10.0671	1.14492	0.267805	0.999839	-4.57818	Nup35
0.280047	10.7261	1.67753	0.111377	0.999839	-4.37956	Mrps28
0.279993	19.0294	0.773693	0.449943	0.999839	-4.68209	Myh8
0.279144	13.8732	1.7144	0.104279	0.999839	-4.36418	Ndufv3
0.278641	11.2623	1.23141	0.234617	0.999839	-4.54942	Gfus
0.278618	14.5759	0.993014	0.334507	0.999839	-4.62473	Hsp90ab1.Hsp90b1
0.278122	12.3762	1.56827	0.134891	0.999839	-4.42407	Akap1
0.278042	17.2002	1.20127	0.245803	0.999839	-4.55962	Flnb.Flnc
0.278037	10.702	1.66406	0.114072	0.999839	-4.38513	Skt
0.277911	10.538	0.642283	0.529093	0.999839	-4.71052	Rnmt
0.277286	13.9712	1.55187	0.138759	0.999839	-4.4306	Ppp3ca.Ppp3cb
0.27728	8.81799	0.839499	0.412618	0.999839	-4.66624	Mrps6
0.277237	10.1128	0.910164	0.375219	0.999839	-4.64787	Atg16l1
0.275613	9.19	0.752723	0.461718	0.999839	-4.68702	Tm9sf2
0.274119	13.3151	1.5562	0.137728	0.999839	-4.42888	Ak3
0.273705	14.0384	2.48272	0.0235469	0.999839	-4.01748	Rpl12
0.273694	12.3032	1.04273	0.311399	0.999839	-4.61008	Pdlim1
0.271617	15.6388	1.14681	0.267046	0.999839	-4.57757	Ndufc2
0.271525	14.3634	1.36053	0.191091	0.999839	-4.50372	Asrgl1
0.269849	12.7993	1.74555	0.0985893	0.999839	-4.35106	Pnp
0.269254	10.254	1.10205	0.285509	0.999839	-4.59185	Snrnp40
0.269217	11.8627	1.32421	0.202628	0.999839	-4.5169	Sqstm1
0.268446	11.4339	1.54536	0.140319	0.999839	-4.43319	Tmx4
0.267411	13.5657	0.436387	0.668328	0.999839	-4.74492	H2az1.H2az2
0.26689	13.8271	1.12346	0.276563	0.999839	-4.58507	Tmem11
0.264794	12.7958	1.44294	0.166866	0.999839	-4.47297	Lmcd1
0.263988	14.7338	1.38254	0.184359	0.999839	-4.49563	Hk1.Hk2
0.26317	11.2577	1.15427	0.264057	0.999839	-4.57515	Tsnax
0.263009	17.0233	1.11179	0.281413	0.999839	-4.58878	Acadl
0.262539	10.448	1.13834	0.270469	0.999839	-4.5803	Mtmr1
0.261731	13.8235	1.66175	0.114541	0.999839	-4.38609	Rbm3
0.261572	13.3213	1.17672	0.255214	0.999839	-4.56779	Fxyd1
0.261096	11.5642	0.369051	0.716856	0.999839	-4.75349	Rps21
0.260996	9.88759	0.883812	0.388892	0.999839	-4.65487	Ctnnbl1
0.260159	13.0539	1.68841	0.109241	0.999839	-4.37504	Rras2
0.259383	17.0811	0.765597	0.454445	0.999839	-4.68401	Fhl1
0.258761	10.1817	1.40645	0.177267	0.999839	-4.48674	Hbs1l
0.258746	18.016	1.27879	0.217829	0.999839	-4.53303	Actn2
0.258692	10.9124	1.29983	0.21068	0.999839	-4.5256	Psph
0.258394	11.9511	0.98617	0.337616	0.999839	-4.62672	Dmd.Drp2
0.258101	12.1577	1.71431	0.104295	0.999839	-4.36422	Pcbp2
0.257466	10.579	0.450244	0.65824	0.999839	-4.74306	Myh10
0.257185	11.4519	1.06437	0.301766	0.999839	-4.60352	Sars2
0.25602	13.2693	1.25638	0.225648	0.999839	-4.54084	Dhrs4
0.255927	14.1874	2.16913	0.0442541	0.999839	-4.16335	Bsg
0.253415	10.1148	0.883275	0.389174	0.999839	-4.65501	Gstt3
0.251699	10.7997	0.632247	0.535477	0.999839	-4.71249	Pm20d2
0.250715	11.2934	0.487199	0.632405	0.999839	-4.73762	Thbs4
0.250437	12.5676	2.23526	0.0388313	0.999839	-4.13289	Tln2
0.249959	13.3941	0.534963	0.599886	0.999839	-4.72995	Macf1.Plec
0.24953	10.0648	0.639406	0.530919	0.999839	-4.71109	Dkc1
0.248947	11.0037	1.16626	0.259307	0.999839	-4.57123	Api5
0.247048	11.2431	0.509802	0.616763	0.999839	-4.73411	Fkbp2
0.24701	10.8725	1.15989	0.261819	0.999839	-4.57331	Magoh.Magohb
0.247002	11.7283	1.6241	0.122397	0.999839	-4.40153	Plpp1
0.245852	11.5452	1.07743	0.296055	0.999839	-4.59951	Cd34
0.245766	12.0291	1.61957	0.123375	0.999839	-4.40337	Ppp3cb
0.24573	13.1616	1.51232	0.148469	0.999839	-4.4462	Rmdn1
0.244815	10.5218	1.08269	0.293779	0.999839	-4.59789	Mipep
0.244436	12.0031	1.54997	0.139214	0.999839	-4.43136	Lrrc59
0.244295	12.5258	0.822875	0.421857	0.999839	-4.67035	Ywhab.Ywhag
0.244145	13.3601	1.51028	0.148985	0.999839	-4.447	Mgst3
0.242777	13.7731	1.66084	0.114725	0.999839	-4.38646	Ppm1b
0.242115	11.6251	1.15902	0.262166	0.999839	-4.5736	Btf3
0.241965	12.3176	0.700211	0.493249	0.999839	-4.69858	Eml1.Eml4
0.241685	14.1843	1.25588	0.225826	0.999839	-4.54101	Ndufb11
0.240523	14.0793	1.55242	0.138627	0.999839	-4.43038	Qdpr
0.240396	11.5304	1.28985	0.214048	0.999839	-4.52913	Pls3
0.240381	11.3108	1.21274	0.241499	0.999839	-4.55576	Anp32b
0.239093	12.2197	1.00796	0.327337	0.999839	-4.6204	Bves
0.238904	11.9945	1.58029	0.132114	0.999839	-4.41925	Grpel1
0.238362	11.7576	1.43503	0.169077	0.999839	-4.47598	Selenot
0.238156	12.2741	0.861928	0.400494	0.999839	-4.66054	Mustn1
0.237863	12.7793	1.17124	0.25735	0.999839	-4.56959	Sbk2
0.237715	10.3193	0.669692	0.511877	0.999839	-4.70501	S100a4
0.235793	11.1212	0.667717	0.513107	0.999839	-4.70541	Ctps1
0.235651	10.413	0.618386	0.544362	0.999839	-4.71516	Slc35b1
0.234859	12.6681	1.17623	0.255404	0.999839	-4.56795	Hspa1a.Hspa1b
0.234539	14.5882	0.68627	0.501823	0.999839	-4.70152	Tnnt1.Tnnt3
0.234474	14.1932	1.12139	0.277417	0.999839	-4.58573	Psma3
0.233917	10.1973	0.821244	0.422659	0.999839	-4.67078	Sh3kbp1
0.233829	11.3383	0.909237	0.375695	0.999839	-4.64812	Acss1
0.23377	11.0589	1.01561	0.323781	0.999839	-4.61815	Hnrnpul1
0.233596	10.9337	0.495829	0.626342	0.999839	-4.73632	Fau
0.233099	10.1028	1.44472	0.166372	0.999839	-4.4723	Limd1
0.232829	10.4282	0.74566	0.465865	0.999839	-4.68863	Iba57
0.232749	10.0955	0.683538	0.503302	0.999839	-4.70214	Ssbp1
0.232713	9.9858	0.996518	0.332707	0.999839	-4.62373	Ddx39a
0.232384	11.3031	0.77966	0.446107	0.999839	-4.68079	Tmbim6
0.232309	12.2532	1.28027	0.217319	0.999839	-4.53251	Tsn
0.23173	10.9224	1.18638	0.251478	0.999839	-4.56459	Marcks
0.231247	11.6625	1.16545	0.259625	0.999839	-4.5715	Dnaja4
0.231102	11.2974	0.853218	0.405175	0.999839	-4.66277	Mrpl53
0.231088	12.1235	1.35851	0.19172	0.999839	-4.50446	Ndufaf5
0.231046	13.181	1.72792	0.101776	0.999839	-4.3585	Ndufb7
0.230445	16.2009	2.13174	0.0476192	0.999839	-4.18046	Ndrg2
0.230409	12.6442	1.25276	0.226931	0.999839	-4.54209	Rbm8a
0.230238	10.1068	1.07056	0.299048	0.999839	-4.60163	Cspg4
0.230137	11.6077	1.03726	0.313868	0.999839	-4.61172	Col18a1
0.23008	12.0756	1.13572	0.271534	0.999839	-4.58115	Lamtor3
0.229791	13.9898	1.41154	0.175783	0.999839	-4.48483	Glul
0.229385	11.6962	2.12084	0.0486435	0.999839	-4.18544	Rock2
0.229286	11.295	0.431687	0.671477	0.999839	-4.74562	Gstm3
0.228967	11.5939	1.4584	0.162613	0.999839	-4.46708	Nos1
0.228211	15.1143	0.678842	0.506401	0.999839	-4.70307	Exoc4
0.227845	10.1635	0.59213	0.561409	0.999839	-4.72007	Pcm1
0.22748	15.194	1.63466	0.120148	0.999839	-4.39721	Ndufv2
0.22747	11.734	1.44084	0.167451	0.999839	-4.47377	Ecsit
0.227408	13.0782	1.441	0.167406	0.999839	-4.47371	Hnrnpc
0.226902	12.6889	1.40687	0.177143	0.999839	-4.48658	Nans
0.226607	12.0511	1.74111	0.0993825	0.999839	-4.35294	Dcaf6
0.225865	14.9296	0.489728	0.630835	0.999839	-4.73719	Bdh1
0.224872	10.8798	1.29938	0.210832	0.999839	-4.52576	Rhot2
0.224574	11.5459	0.420337	0.679614	0.999839	-4.74713	Prkaa1
0.223041	10.9606	0.730376	0.474917	0.999839	-4.69205	Git2
0.222902	12.8667	0.574082	0.573575	0.999839	-4.72324	Serpina3k.Serpina3m
0.22252	10.318	0.399897	0.694199	0.999839	-4.7498	Golga3
0.222509	10.3717	1.13016	0.273804	0.999839	-4.58293	Lpl
0.222383	13.0397	0.825989	0.42008	0.999839	-4.66959	Fgb
0.222216	11.6692	1.43794	0.168261	0.999839	-4.47487	Ywhah
0.222214	11.9547	0.893489	0.383833	0.999839	-4.65232	Fxr1.Fxr2
0.221699	8.85326	0.650527	0.523882	0.999839	-4.70889	Septin4
0.221555	11.6438	1.58164	0.131805	0.999839	-4.41871	Rnpep
0.221384	10.1778	0.951932	0.354218	0.999839	-4.63642	Rrbp1
0.221174	13.338	0.297449	0.769946	0.999839	-4.76105	Gna11.Gnaq
0.221147	13.3434	1.10864	0.282731	0.999839	-4.58977	Phospho1
0.220975	13.5326	0.319461	0.753505	0.999839	-4.75889	Serpina1b.Serpina1d.Serpina1e
0.220858	13.7801	0.572205	0.574829	0.999839	-4.72358	Myom3
0.219597	12.7718	0.623978	0.540949	0.999839	-4.71404	Akr1b7.Akr1b8
0.218891	10.511	0.440241	0.66526	0.999839	-4.74448	Msrb2
0.218854	12.0301	0.618987	0.544104	0.999839	-4.71501	Mtatp8
0.217918	10.8512	0.479081	0.637932	0.999839	-4.73888	Tpm2.Tpm4
0.217878	12.5294	1.91897	0.0716074	0.999839	-4.27608	Hnrnpa0
0.216534	10.6023	0.729851	0.47523	0.999839	-4.69217	Kpna1
0.216148	12.425	2.36769	0.0297719	0.999839	-4.07135	Suclg2
0.215808	13.2	1.38709	0.182994	0.999839	-4.49394	Prkacb
0.215627	14.5034	1.35582	0.192557	0.999839	-4.50545	Ndufb8
0.215422	11.9453	1.23407	0.233648	0.999839	-4.54851	Ubac1
0.215178	12.5885	1.00522	0.328617	0.999839	-4.6212	Tsc2
0.215162	10.0274	0.762504	0.456011	0.999839	-4.68478	Rprd1b
0.214886	15.1849	0.835396	0.414895	0.999839	-4.66726	Des.Ina.Nefh.Nefl.Nefm.Vim
0.214725	11.8809	1.90277	0.073816	0.999839	-4.28321	Pa2g4
0.214454	11.4575	1.73271	0.1009	0.999839	-4.35648	Gfm2
0.214413	10.1924	0.919449	0.37048	0.999839	-4.64536	Klc1
0.214333	12.5654	1.40911	0.176491	0.999839	-4.48574	Myh14
0.214065	13.5168	1.1652	0.259724	0.999839	-4.57158	Cd99
0.21385	12.6425	1.82083	0.0859401	0.999839	-4.3189	Pgam1
0.213748	17.3112	1.01375	0.324646	0.999839	-4.6187	Fabp3
0.212156	12.753	1.33885	0.197915	0.999839	-4.51162	Creg1
0.211939	11.5678	1.46643	0.160438	0.999839	-4.464	Ganab
0.211851	10.5431	0.391926	0.69998	0.999839	-4.75079	Abhd5
0.211811	10.8798	0.95248	0.353948	0.999839	-4.63627	Nrdc
0.211374	11.1351	0.906217	0.377246	0.999839	-4.64893	Tmx2
0.210848	10.8111	1.18224	0.253076	0.999839	-4.56596	Sf3b1
0.210551	8.82988	0.536732	0.598275	0.999839	-4.72976	Slc7a8
0.210378	11.0686	0.788452	0.441083	0.999839	-4.67871	Derl1
0.210225	10.6651	0.65968	0.518129	0.999839	-4.70705	Eefsec
0.209916	10.0924	0.872215	0.395012	0.999839	-4.65789	Mfge8
0.209574	11.8479	1.36553	0.189545	0.999839	-4.50189	Itpa
0.209425	11.749	1.33043	0.200617	0.999839	-4.51466	Eif3g
0.208745	15.1742	1.15942	0.262008	0.999839	-4.57347	Anxa2
0.208287	11.5179	1.45551	0.1634	0.999839	-4.46818	Mrps10
0.207412	12.1058	1.35389	0.193161	0.999839	-4.50615	Lnpep
0.207337	16.1153	0.966109	0.347276	0.999839	-4.63244	Camk2a.Camk2b.Camk2d.Camk2g
0.206924	11.2802	0.801629	0.43362	0.999839	-4.67555	Mrps18b
0.206686	10.6357	1.07794	0.295833	0.999839	-4.59935	Ptcd3
0.206437	11.1152	1.29916	0.210903	0.999839	-4.52584	Bcl2l13
0.206362	15.2192	1.39598	0.180344	0.999839	-4.49064	Ndufb10
0.206108	10.4111	0.617582	0.544879	0.999839	-4.71531	Lmnb1.Lmnb2
0.205999	13.0929	1.21639	0.240142	0.999839	-4.55453	Mbnl1
0.205674	9.16624	0.938446	0.360909	0.999839	-4.64016	Cdc5l
0.2052	13.1234	1.04792	0.309068	0.999839	-4.60852	Fn1
0.204728	14.0089	0.845012	0.409616	0.999839	-4.66485	Ndufb9
0.204311	12.0343	1.02268	0.320521	0.999839	-4.61607	Mgll
0.204146	11.9388	1.09145	0.290013	0.999839	-4.59516	Mdp1
0.20408	14.6183	2.37542	0.0293099	0.999839	-4.06774	Hk2
0.203689	11.4376	1.11125	0.281637	0.999839	-4.58895	Shmt1
0.203442	12.4518	0.793232	0.438366	0.999839	-4.67757	Rab21
0.203303	11.6639	1.29585	0.212019	0.999839	-4.52701	Zadh2
0.203229	10.4846	0.596156	0.558776	0.999839	-4.71933	Dysf.Myof
0.202677	15.07	1.06228	0.302685	0.999839	-4.60416	Camk2a
0.202469	11.7756	1.72466	0.102373	0.999839	-4.35987	Hyou1
0.202433	14.2454	1.16924	0.258135	0.999839	-4.57025	Atp1a1.Atp1a2
0.202226	13.2635	1.03317	0.315724	0.999839	-4.61295	Cat
0.201794	12.6263	1.04037	0.312463	0.999839	-4.61079	Kpna3
0.201773	9.866	0.645092	0.527314	0.999839	-4.70997	Csnk2a2
0.200734	11.999	0.943359	0.358461	0.999839	-4.6388	Sult1a1
0.200369	12.6756	1.67045	0.112787	0.999839	-4.38249	Ppme1
0.200065	13.4279	1.24041	0.231353	0.999839	-4.54634	Hibadh
0.199819	14.8427	0.4639	0.648781	0.999839	-4.74106	Actbl2
0.199402	11.9168	1.53172	0.143639	0.999839	-4.43858	Phykpl
0.199338	13.2466	1.90759	0.0731524	0.999839	-4.28109	Abcb7
0.199334	10.898	0.597402	0.557963	0.999839	-4.7191	Ptma
0.1992	11.9609	1.4381	0.168215	0.999839	-4.47481	Lman2
0.198949	10.3723	0.426906	0.674718	0.999839	-4.7463	Naprt
0.198918	11.1096	0.574981	0.572692	0.999839	-4.72316	Ufm1
0.198322	12.5533	1.2975	0.211462	0.999839	-4.52643	Rtn4ip1
0.198196	12.7852	1.76919	0.0944532	0.999839	-4.34103	Crk
0.197981	12.9495	0.776404	0.447976	0.999839	-4.68155	Tmem182
0.197568	10.3656	0.834952	0.415105	0.999839	-4.66738	Arpc1b
0.197421	10.4817	0.780797	0.445455	0.999839	-4.68052	Gmfb
0.197388	9.76399	0.942628	0.358824	0.999839	-4.63901	Vps53
0.197029	11.1864	0.650304	0.524022	0.999839	-4.70893	Irgm1
0.196898	11.5022	0.891493	0.384873	0.999839	-4.65284	Mrpl50
0.196675	13.2613	0.889611	0.385855	0.999839	-4.65334	Ech1
0.196305	12.835	0.398154	0.695674	0.999839	-4.74997	Fasn
0.196026	11.526	1.19506	0.24816	0.999839	-4.5617	Clic4
0.195973	11.876	1.8164	0.0866442	0.999839	-4.32081	Mars1
0.195814	11.5819	1.24379	0.230134	0.999839	-4.54518	Elavl1
0.195381	10.9538	1.01071	0.326057	0.999839	-4.61959	Copg1
0.194343	13.5497	0.532586	0.601325	0.999839	-4.73039	Pzp
0.194311	10.5666	0.774925	0.448827	0.999839	-4.6819	Myo1b
0.193753	13.8466	0.861929	0.400494	0.999839	-4.66054	Eef1a1
0.193588	16.1223	0.816342	0.425382	0.999839	-4.67198	Hspb6
0.193224	11.209	0.992066	0.334813	0.999839	-4.62502	Tpm4
0.193067	11.4245	0.331439	0.744472	0.999839	-4.75768	Micu3
0.192647	12.0688	0.684474	0.502726	0.999839	-4.70195	Armc1
0.192545	11.1487	0.987948	0.336769	0.999839	-4.62621	Micos13
0.192267	11.1593	0.847659	0.40818	0.999839	-4.66418	Ppp1cc
0.1921	12.1468	0.904681	0.378037	0.999839	-4.64934	Plin3
0.191821	15.2228	1.50152	0.151219	0.999839	-4.45042	Ndufa12
0.19171	14.8317	1.48793	0.154736	0.999839	-4.4557	Ndufs8
0.191266	12.0017	0.998081	0.33197	0.999839	-4.62328	Scn4a
0.191135	17.0934	1.35387	0.193168	0.999839	-4.50616	Flnc
0.191058	11.2157	0.524496	0.606577	0.999839	-4.73178	Sh3glb2
0.190657	10.6548	0.991647	0.335011	0.999839	-4.62514	Sbf1
0.190644	13.4449	1.08083	0.294582	0.999839	-4.59846	Nrap
0.190604	13.3507	0.775746	0.448354	0.999839	-4.6817	Hint2
0.190412	12.425	1.80963	0.0877279	0.999839	-4.32372	Sec23a
0.190349	9.88476	0.631836	0.535739	0.999839	-4.71257	Mrps7
0.190169	10.6753	0.942704	0.358787	0.999839	-4.63899	Hras
0.189934	9.49378	0.624753	0.540271	0.999839	-4.71394	Inpp1
0.189366	12.181	0.731739	0.474105	0.999839	-4.69175	Nedd8
0.188756	10.75	0.888709	0.386327	0.999839	-4.65358	Fbxo22
0.188687	11.8364	1.62508	0.122188	0.999839	-4.40113	Spcs2
0.188683	13.2879	0.464696	0.648185	0.999839	-4.74096	Mtarc2
0.188356	11.7733	1.15811	0.262526	0.999839	-4.57389	Emc4
0.188002	11.6073	0.900943	0.379966	0.999839	-4.65034	Tmpo.1
0.187998	14.7467	0.678964	0.506207	0.999839	-4.70307	Ndufs4
0.187717	12.4841	0.289256	0.776062	0.999839	-4.76182	Nid1.Nid2
0.187658	9.51464	0.5844	0.56648	0.999839	-4.72147	Cttn
0.187595	11.8896	0.825989	0.420034	0.999839	-4.6696	Tom1l2
0.187313	11.3247	0.832267	0.416578	0.999839	-4.66805	Mix23
0.187014	14.4794	0.906454	0.377124	0.999839	-4.64886	Fbp2
0.186457	17.0215	0.294484	0.772136	0.999839	-4.76134	Myh1.Myh6.Myh7.Myh8
0.186309	12.4405	0.722643	0.479537	0.999839	-4.69376	Timm21
0.1858	15.608	1.14089	0.269435	0.999839	-4.57948	Cfl1.Cfl2
0.185657	16.0219	1.51132	0.148723	0.999839	-4.44659	Ndufv1
0.185536	12.2354	1.11923	0.278311	0.999839	-4.58642	Slc9a3r2
0.185408	18.4993	0.86298	0.399931	0.999839	-4.66027	Ckmt2
0.185236	16.6321	1.67783	0.111317	0.999839	-4.37943	Cyc1
0.185025	18.8255	0.852111	0.405772	0.999839	-4.66305	Myl1.Myl3
0.184793	13.585	0.749356	0.463692	0.999839	-4.68779	Smyd2
0.184782	11.6977	0.820925	0.422836	0.999839	-4.67085	Pgm3
0.184356	14.5474	0.956619	0.351913	0.999839	-4.63511	Atp1b1
0.183954	10.5673	0.721408	0.480277	0.999839	-4.69403	Smtn
0.183481	11.3709	1.08779	0.291581	0.999839	-4.5963	Luc7l2
0.183382	10.1287	0.930082	0.365101	0.999839	-4.64246	Tmed3
0.183359	12.585	1.17346	0.256485	0.999839	-4.56886	Uggt1
0.183119	9.79597	0.487151	0.632254	0.999839	-4.73768	Rpl3
0.182877	11.4262	0.573547	0.573641	0.999839	-4.72342	Akt2
0.182696	9.57047	0.523625	0.60717	0.999839	-4.73193	Echdc2
0.182412	11.6088	1.13025	0.273769	0.999839	-4.5829	Xirp2
0.182224	13.3295	1.5429	0.140914	0.999839	-4.43416	Synpo
0.18202	12.9427	1.05672	0.305145	0.999839	-4.60585	Dnajc11
0.181939	12.1696	1.50114	0.151316	0.999839	-4.45057	Sec22b
0.181717	10.4953	0.978252	0.341406	0.999839	-4.62899	Dnajb11
0.181696	10.8633	0.774108	0.449297	0.999839	-4.68209	Pigs
0.181442	13.0149	1.23212	0.234358	0.999839	-4.54918	Timm10
0.181378	10.4125	0.434528	0.669266	0.999839	-4.74528	Ybx1.Ybx3
0.180726	16.9053	0.635479	0.533503	0.999839	-4.71184	Fabp4
0.180339	12.699	1.4548	0.163594	0.999839	-4.46845	Tmed9
0.179722	10.6266	0.825805	0.420136	0.999839	-4.66965	Dhx15
0.179658	10.3447	0.400218	0.693885	0.999839	-4.74978	Commd2
0.179281	12.1278	1.0326	0.315985	0.999839	-4.61312	Dcaf11
0.179042	11.9399	0.3674	0.717954	0.999839	-4.75371	Tlcd4
0.178551	9.71117	0.744144	0.466758	0.999839	-4.68897	Gdpd1
0.177923	8.99994	0.625573	0.539745	0.999839	-4.71378	Acp2
0.177576	11.0053	0.584827	0.566199	0.999839	-4.7214	Mrpl24
0.17725	13.7482	0.75894	0.458085	0.999839	-4.6856	Fga
0.176608	12.7495	1.0405	0.312402	0.999839	-4.61075	Coq3
0.176477	12.7229	0.226865	0.823398	0.999839	-4.76695	Anxa4.Anxa6
0.176364	10.5501	0.94572	0.357289	0.999839	-4.63815	Trim28
0.176336	11.1508	1.23313	0.233989	0.999839	-4.54883	Drg1
0.176226	12.996	1.08725	0.291815	0.999839	-4.59647	Bpnt2
0.176133	10.1931	0.862097	0.400404	0.999839	-4.6605	Tfeb
0.175958	9.78284	0.871637	0.395319	0.999839	-4.65804	Scfd1
0.17595	10.927	0.861919	0.400499	0.999839	-4.66055	Snrpd1
0.175653	10.4654	0.949599	0.355369	0.999839	-4.63707	Ccny
0.175613	10.4282	0.977341	0.341844	0.999839	-4.62925	Shmt2
0.175461	13.9469	1.39919	0.179397	0.999839	-4.48945	Txnl1
0.175167	11.5767	0.908174	0.37624	0.999839	-4.6484	Enpp4
0.174858	13.4757	1.36141	0.19082	0.999839	-4.5034	Mpi
0.17464	10.5502	0.611366	0.548892	0.999839	-4.71649	Taok1
0.17456	12.7306	1.79282	0.0904697	0.999839	-4.33094	Tln1
0.174402	12.6482	1.04256	0.311475	0.999839	-4.61013	Gpx1
0.173975	12.6747	1.02512	0.319403	0.999839	-4.61534	Slirp
0.173832	10.517	0.751038	0.462705	0.999839	-4.68741	Gosr2
0.173689	11.294	0.946803	0.356752	0.999839	-4.63785	Arf6
[truncated: 2,423 more rows]

## Sheet: limma_Ctsb-Con (WT)
logFC	AveExpr	t	P.Value	adj.P.Val	B	protein
[truncated: 2,998 more rows]

[truncated: 1 more sheets: limma_Ctsb-Con (AD)]
